# Supplementary material for: Gene Expression Profiling of Gliadin Effects on Intestinal Epithelial Cells Suggests Novel Non-Enzymatic Functions of Pepsin and Trypsin
Source: PLoS One. 2013 Jun 18;8(6):e66307. doi: 10.1371/journal.pone.0066307 (PMC3688875; doi:10.1371/journal.pone.0066307)
Supplement: Table S1 — PTG vs. MED-CTL differentially expressed probes. (TXT) [file pone.0066307.s001.txt]

nrow	Row	Col	ProbeUID	ControlType	ProbeName	GeneName	SystematicName	Description	logFC	AveExpr	t	P.Value	adj.P.Val	B
11095	211	42	16399	0	A_23_P380318	EGR4	NM_001965	"Homo sapiens early growth response 4 (EGR4), mRNA [NM_001965]"	3.003980415	10.06374837	6.88267192	1.09E-05	0.002587452	3.721140414
8421	162	8	12455	0	A_24_P179033	THC2270926	THC2270926	"RS2_HUMAN (P15880) 40S ribosomal protein S2 (S4) (LLRep3 protein), partial (85%) [THC2270926]"	2.216625948	11.60555864	3.184487321	0.007151954	0.138047309	-2.588657622
7022	136	54	10517	0	A_23_P207850	TNS4	NM_032865	"Homo sapiens tensin 4 (TNS4), mRNA [NM_032865]"	2.022130483	9.699452316	5.504922172	0.000100067	0.009422023	1.577401384
24779	464	4	35940	0	A_24_P578445	A_24_P578445	A_24_P578445	Unknown	2.01227859	10.94102434	3.081029183	0.008730699	0.154828039	-2.78032431
25675	480	12	37191	0	A_24_P418189	A_24_P418189	A_24_P418189	Unknown	1.939984187	12.76348004	3.0140933	0.009932593	0.165802779	-2.903911886
26957	503	65	39149	0	A_23_P103110	MAFF	NM_012323	"Homo sapiens v-maf musculoaponeurotic fibrosarcoma oncogene homolog F (avian) (MAFF), transcript variant 1, mRNA [NM_012323]"	1.824305923	10.76654624	10.4172801	1.08E-07	0.000182318	7.997788734
22232	417	12	32379	0	A_23_P4821	JUNB	NM_002229	"Homo sapiens jun B proto-oncogene (JUNB), mRNA [NM_002229]"	1.78131539	14.07643396	7.800557331	2.88E-06	0.001058671	4.990657068
760	20	28	1316	0	A_24_P932981	ENST00000380960	ENST00000380960	"Homo sapiens, clone IMAGE:4096273, mRNA. [BC015987]"	1.73668574	8.521886042	4.328156613	0.00081322	0.037216633	-0.473139066
8075	155	42	12048	0	A_23_P322519	FOSL1	NM_005438	"Homo sapiens FOS-like antigen 1 (FOSL1), mRNA [NM_005438]"	1.691465102	7.82741409	9.703190903	2.48E-07	0.00029291	7.258272637
6026	118	40	9094	0	A_24_P375932	A_24_P375932	A_24_P375932	Unknown	1.647828134	13.8688118	3.16421504	0.007437041	0.140895116	-2.626266643
1692	39	5	2849	0	A_23_P398566	NR4A3	NM_173198	"Homo sapiens nuclear receptor subfamily 4, group A, member 3 (NR4A3), transcript variant 2, mRNA [NM_173198]"	1.59770134	7.251422162	8.924512942	6.45E-07	0.000537706	6.385494038
8038	154	70	11943	0	A_23_P38630	SSTR2	NM_001050	"Homo sapiens somatostatin receptor 2 (SSTR2), mRNA [NM_001050]"	1.595305024	8.480423901	8.438490798	1.21E-06	0.000763907	5.80283743
10690	204	20	15733	0	A_23_P257043	GEM	NM_005261	"Homo sapiens GTP binding protein overexpressed in skeletal muscle (GEM), transcript variant 1, mRNA [NM_005261]"	1.588955391	9.864002413	9.063554193	5.42E-07	0.000512251	6.546691436
9163	175	76	13665	0	A_24_P269062	SPRY4	NM_030964	"Homo sapiens sprouty homolog 4 (Drosophila) (SPRY4), mRNA [NM_030964]"	1.569157547	9.802359068	10.73023372	7.65E-08	0.000182318	8.304815921
1639	38	8	2694	0	A_24_P349547	A_24_P349547	A_24_P349547	Unknown	1.562925099	11.66954725	3.695038552	0.00268104	0.075844282	-1.638399797
9621	184	32	14196	0	A_24_P379233	GJB3	NM_024009	"Homo sapiens gap junction protein, beta 3, 31kDa (connexin 31) (GJB3), transcript variant 1, mRNA [NM_024009]"	1.507423158	7.5051084	11.79073183	2.49E-08	8.83E-05	9.274136253
23508	440	68	34183	0	A_24_P268676	BHLHB2	NM_003670	"Homo sapiens basic helix-loop-helix domain containing, class B, 2 (BHLHB2), mRNA [NM_003670]"	1.499451032	8.777445145	13.66296538	4.17E-09	2.96E-05	10.74999471
21029	394	56	30599	0	A_23_P420873	NR1D1	NM_021724	"Homo sapiens nuclear receptor subfamily 1, group D, member 1 (NR1D1), mRNA [NM_021724]"	1.48974744	11.17076671	6.09418459	3.76E-05	0.005211396	2.52986925
9203	176	52	13623	0	A_24_P350160	FLJ11021	NM_198261	"Homo sapiens similar to splicing factor, arginine/serine-rich 4 (FLJ11021), transcript variant 2, mRNA [NM_198261]"	1.460242616	9.82522566	3.029987894	0.009633083	0.163118783	-2.874599189
22112	414	74	32183	0	A_23_P320578	RGS16	NM_002928	"Homo sapiens regulator of G-protein signalling 16 (RGS16), mRNA [NM_002928]"	1.432206719	10.93824482	7.937410579	2.38E-06	0.001000221	5.169581522
16308	306	52	23728	0	A_32_P74409	ENST00000339446	ENST00000339446	"Homo sapiens hypothetical LOC387763, mRNA (cDNA clone IMAGE:6272440), partial cds. [BC052560]"	1.426962434	8.105269059	5.208220806	0.000166813	0.013332795	1.078102013
17378	326	65	25323	0	A_24_P921446	EMP1	BC017854	"Homo sapiens epithelial membrane protein 1, mRNA (cDNA clone IMAGE:4691099), partial cds. [BC017854]"	1.424286788	8.56567332	3.940906107	0.001679871	0.057701622	-1.182607182
1437	33	80	2510	0	A_23_P39237	ZFP36	NM_003407	"Homo sapiens zinc finger protein 36, C3H type, homolog (mouse) (ZFP36), mRNA [NM_003407]"	1.423960512	12.7133965	7.418190078	4.96E-06	0.00146601	4.476713877
17688	332	58	25784	0	A_23_P51646	PLK3	NM_004073	"Homo sapiens polo-like kinase 3 (Drosophila) (PLK3), mRNA [NM_004073]"	1.411236746	11.49547269	10.49372556	9.94E-08	0.000182318	8.073716259
17676	332	42	25756	0	A_23_P128230	NR4A1	NM_002135	"Homo sapiens nuclear receptor subfamily 4, group A, member 1 (NR4A1), transcript variant 1, mRNA [NM_002135]"	1.410196426	13.72181665	7.946767353	2.35E-06	0.001000221	5.181719639
27989	524	30	40502	0	A_23_P114903	HSPA6	NM_002155	"Homo sapiens heat shock 70kDa protein 6 (HSP70B') (HSPA6), mRNA [NM_002155]"	1.394911483	7.673442788	9.500375096	3.16E-07	0.000344964	7.037859254
8469	163	4	12608	0	A_23_P354217	TMEM151	NM_153266	"Homo sapiens transmembrane protein 151 (TMEM151), mRNA [NM_153266]"	1.354117552	8.628406351	15.05979957	1.26E-09	2.96E-05	11.68644654
23367	438	8	33920	0	A_24_P289753	A_24_P289753	A_24_P289753	Unknown	1.343369108	8.749426702	3.383606814	0.004872866	0.108186785	-2.218341275
1009	25	38	1794	0	A_23_P17065	CCL20	NM_004591	"Homo sapiens chemokine (C-C motif) ligand 20 (CCL20), mRNA [NM_004591]"	1.332783406	8.382835115	5.822644934	5.87E-05	0.006966789	2.097533776
20160	378	18	29291	0	A_23_P123503	TRIB1	NM_025195	"Homo sapiens tribbles homolog 1 (Drosophila) (TRIB1), mRNA [NM_025195]"	1.329830518	9.135664552	5.890970723	5.24E-05	0.006466334	2.207383915
168	6	23	287	0	A_24_P241815	JUNB	NM_002229	"Homo sapiens jun B proto-oncogene (JUNB), mRNA [NM_002229]"	1.317700916	8.771040417	3.804751371	0.002175022	0.066750728	-1.434644659
21065	395	33	30712	0	A_23_P398854	C4orf25	NM_173660	"Homo sapiens chromosome 4 open reading frame 25 (C4orf25), mRNA [NM_173660]"	1.308489477	7.584632156	10.48153049	1.01E-07	0.000182318	8.061644513
20376	382	41	29644	0	A_24_P252497	TRIB1	NM_025195	"Homo sapiens tribbles homolog 1 (Drosophila) (TRIB1), mRNA [NM_025195]"	1.303392444	14.7600659	10.70127082	7.89E-08	0.000182318	8.27682091
11521	219	48	17034	0	A_23_P151915	ENST00000267857	ENST00000267857	"Homo sapiens glucosaminyl (N-acetyl) transferase 3, mucin type, mRNA (cDNA clone MGC:9086 IMAGE:3851937), complete cds. [BC017032]"	1.299967309	11.61373958	5.668098141	7.59E-05	0.008036052	1.846437314
16346	307	33	13924	0	A_23_P59210	CDKN1A	NM_000389	"Homo sapiens cyclin-dependent kinase inhibitor 1A (p21, Cip1) (CDKN1A), transcript variant 1, mRNA [NM_000389]"	1.286854941	9.276822633	8.280685127	1.49E-06	0.000863228	5.60705155
15779	296	52	13924	0	A_23_P59210	CDKN1A	NM_000389	"Homo sapiens cyclin-dependent kinase inhibitor 1A (p21, Cip1) (CDKN1A), transcript variant 1, mRNA [NM_000389]"	1.266121827	9.287953088	8.407380496	1.26E-06	0.000778719	5.764500584
20628	387	9	13924	0	A_23_P59210	CDKN1A	NM_000389	"Homo sapiens cyclin-dependent kinase inhibitor 1A (p21, Cip1) (CDKN1A), transcript variant 1, mRNA [NM_000389]"	1.265752629	9.204161079	9.010220136	5.79E-07	0.000530118	6.485141175
9578	183	43	13924	0	A_23_P59210	CDKN1A	NM_000389	"Homo sapiens cyclin-dependent kinase inhibitor 1A (p21, Cip1) (CDKN1A), transcript variant 1, mRNA [NM_000389]"	1.263159876	9.296357153	8.480126747	1.15E-06	0.000763907	5.853945758
12811	243	11	18818	0	A_23_P203564	THC2338825	THC2338825	"AF071771 SPH-binding factor {Homo sapiens;} , partial (31%) [THC2338825]"	1.257411736	11.6794901	12.40558528	1.35E-08	6.38E-05	9.789741761
5268	105	21	8124	0	A_23_P23947	MAP3K8	NM_005204	"Homo sapiens mitogen-activated protein kinase kinase kinase 8 (MAP3K8), mRNA [NM_005204]"	1.240735657	9.612313142	9.185077921	4.65E-07	0.000487535	6.685635639
6069	119	23	9218	0	A_23_P114947	RGS2	NM_002923	"Homo sapiens regulator of G-protein signalling 2, 24kDa (RGS2), mRNA [NM_002923]"	1.236154261	12.82507512	6.110556234	3.66E-05	0.005144335	2.555573615
3040	64	4	4778	0	A_23_P100522	AK027211	AK027211	"Homo sapiens cDNA: FLJ23558 fis, clone LNG09703. [AK027211]"	1.235889168	11.92203695	3.605600244	0.003181312	0.083425633	-1.804810629
5599	111	5	8564	0	A_23_P63798	KLF6	NM_001300	"Homo sapiens Kruppel-like factor 6 (KLF6), transcript variant 2, mRNA [NM_001300]"	1.233558019	15.05892146	8.453019038	1.19E-06	0.000763907	5.820696767
16605	312	12	24121	0	A_32_P199292	ENST00000337682	ENST00000337682	"Homo sapiens family with sequence similarity 60, member A, mRNA (cDNA clone MGC:88660 IMAGE:5924274), complete cds. [BC071966]"	1.231573774	10.12526779	4.950840181	0.000262405	0.017822571	0.634770383
23616	442	76	34352	0	A_23_P168828	KLF10	NM_005655	"Homo sapiens Kruppel-like factor 10 (KLF10), transcript variant 1, mRNA [NM_005655]"	1.23003767	10.30233829	7.557869318	4.06E-06	0.001306288	4.66688072
9366	179	51	13924	0	A_23_P59210	CDKN1A	NM_000389	"Homo sapiens cyclin-dependent kinase inhibitor 1A (p21, Cip1) (CDKN1A), transcript variant 1, mRNA [NM_000389]"	1.215204751	9.29239526	8.263356892	1.53E-06	0.000863228	5.585350836
22307	418	43	13924	0	A_23_P59210	CDKN1A	NM_000389	"Homo sapiens cyclin-dependent kinase inhibitor 1A (p21, Cip1) (CDKN1A), transcript variant 1, mRNA [NM_000389]"	1.193616267	9.224154563	7.72768706	3.19E-06	0.00111818	4.894315349
8778	168	47	13002	0	A_23_P161218	ANKRD1	NM_014391	"Homo sapiens ankyrin repeat domain 1 (cardiac muscle) (ANKRD1), mRNA [NM_014391]"	1.192103024	12.89938014	3.604984387	0.003185067	0.083434893	-1.805957207
26518	495	74	38552	0	A_23_P110712	DUSP1	NM_004417	"Homo sapiens dual specificity phosphatase 1 (DUSP1), mRNA [NM_004417]"	1.180897509	12.70647618	5.364539601	0.000127246	0.010874896	1.34276741
21266	399	14	7614	0	A_23_P102000	CXCR4	NM_001008540	"Homo sapiens chemokine (C-X-C motif) receptor 4 (CXCR4), transcript variant 1, mRNA [NM_001008540]"	1.179308928	8.022475013	4.426963332	0.000677499	0.033023581	-0.294333738
23331	437	31	13924	0	A_23_P59210	CDKN1A	NM_000389	"Homo sapiens cyclin-dependent kinase inhibitor 1A (p21, Cip1) (CDKN1A), transcript variant 1, mRNA [NM_000389]"	1.17791105	9.219042831	8.18498769	1.70E-06	0.000927639	5.486702987
10256	196	10	7614	0	A_23_P102000	CXCR4	NM_001008540	"Homo sapiens chemokine (C-X-C motif) receptor 4 (CXCR4), transcript variant 1, mRNA [NM_001008540]"	1.176539962	7.958346962	4.120329817	0.001198116	0.047163087	-0.852336743
25022	468	40	5502	0	A_23_P215956	MYC	NM_002467	"Homo sapiens v-myc myelocytomatosis viral oncogene homolog (avian) (MYC), mRNA [NM_002467]"	1.172451872	14.53453722	4.482209885	0.000612041	0.030736359	-0.19481037
19939	374	5	7614	0	A_23_P102000	CXCR4	NM_001008540	"Homo sapiens chemokine (C-X-C motif) receptor 4 (CXCR4), transcript variant 1, mRNA [NM_001008540]"	1.171125975	7.990894087	3.958525596	0.001624824	0.056554259	-1.150072677
14709	276	81	21461	0	A_23_P318800	SSTR2	NM_001050	"Homo sapiens somatostatin receptor 2 (SSTR2), mRNA [NM_001050]"	1.164675734	7.797149375	7.592400288	3.86E-06	0.001306288	4.713460498
17747	333	65	7614	0	A_23_P102000	CXCR4	NM_001008540	"Homo sapiens chemokine (C-X-C motif) receptor 4 (CXCR4), transcript variant 1, mRNA [NM_001008540]"	1.158633299	8.034550648	4.001625047	0.001497828	0.054139321	-1.070577274
25745	481	50	7614	0	A_23_P102000	CXCR4	NM_001008540	"Homo sapiens chemokine (C-X-C motif) receptor 4 (CXCR4), transcript variant 1, mRNA [NM_001008540]"	1.158184162	7.745901708	4.601651474	0.000491938	0.026386105	0.019181601
14927	280	67	13924	0	A_23_P59210	CDKN1A	NM_000389	"Homo sapiens cyclin-dependent kinase inhibitor 1A (p21, Cip1) (CDKN1A), transcript variant 1, mRNA [NM_000389]"	1.155398047	9.310892327	7.966530072	2.29E-06	0.000999622	5.207317118
22645	424	71	13924	0	A_23_P59210	CDKN1A	NM_000389	"Homo sapiens cyclin-dependent kinase inhibitor 1A (p21, Cip1) (CDKN1A), transcript variant 1, mRNA [NM_000389]"	1.154722096	9.100850815	8.101928337	1.90E-06	0.000986894	5.381245595
4917	99	1	7614	0	A_23_P102000	CXCR4	NM_001008540	"Homo sapiens chemokine (C-X-C motif) receptor 4 (CXCR4), transcript variant 1, mRNA [NM_001008540]"	1.151344485	7.786521476	4.078315306	0.001296438	0.049271827	-0.929456071
4140	84	43	5502	0	A_23_P215956	MYC	NM_002467	"Homo sapiens v-myc myelocytomatosis viral oncogene homolog (avian) (MYC), mRNA [NM_002467]"	1.143983558	14.6555962	4.049226557	0.001369336	0.050849089	-0.982931504
26142	488	80	37930	0	A_23_P34915	ATF3	NM_004024	"Homo sapiens activating transcription factor 3 (ATF3), transcript variant 2, mRNA [NM_004024]"	1.143743389	12.73811001	8.252830933	1.55E-06	0.000863228	5.572149195
4277	87	3	5502	0	A_23_P215956	MYC	NM_002467	"Homo sapiens v-myc myelocytomatosis viral oncogene homolog (avian) (MYC), mRNA [NM_002467]"	1.134674985	14.4879894	4.187628404	0.001056306	0.044522066	-0.729114755
15790	296	70	22979	0	A_23_P121011	AXUD1	NM_033027	"Homo sapiens AXIN1 up-regulated 1 (AXUD1), mRNA [NM_033027]"	1.127979176	10.58708291	5.375738771	0.000124817	0.010699585	1.361592333
10005	191	54	7614	0	A_23_P102000	CXCR4	NM_001008540	"Homo sapiens chemokine (C-X-C motif) receptor 4 (CXCR4), transcript variant 1, mRNA [NM_001008540]"	1.127412255	8.091995933	3.608847784	0.003161584	0.083138812	-1.798764612
2189	48	36	3556	0	A_23_P88849	RRAD	NM_004165	"Homo sapiens Ras-related associated with diabetes (RRAD), mRNA [NM_004165]"	1.125810865	9.173208165	6.702650486	1.44E-05	0.002960447	3.457519547
22840	428	26	5502	0	A_23_P215956	MYC	NM_002467	"Homo sapiens v-myc myelocytomatosis viral oncogene homolog (avian) (MYC), mRNA [NM_002467]"	1.125469858	14.72399818	4.294281473	0.000865972	0.038819739	-0.534670412
24464	458	49	7614	0	A_23_P102000	CXCR4	NM_001008540	"Homo sapiens chemokine (C-X-C motif) receptor 4 (CXCR4), transcript variant 1, mRNA [NM_001008540]"	1.117709204	7.756701916	4.290850452	0.000871508	0.038819739	-0.540908884
3525	72	49	5502	0	A_23_P215956	MYC	NM_002467	"Homo sapiens v-myc myelocytomatosis viral oncogene homolog (avian) (MYC), mRNA [NM_002467]"	1.115372704	14.67825703	4.092676494	0.00126193	0.048517614	-0.903079534
12492	236	74	18326	0	A_24_P69654	KLF6	NM_001300	"Homo sapiens Kruppel-like factor 6 (KLF6), transcript variant 2, mRNA [NM_001300]"	1.113486695	13.35937036	8.317430136	1.42E-06	0.000859056	5.652935729
7365	142	76	7614	0	A_23_P102000	CXCR4	NM_001008540	"Homo sapiens chemokine (C-X-C motif) receptor 4 (CXCR4), transcript variant 1, mRNA [NM_001008540]"	1.11035756	8.014828253	3.940301127	0.001681795	0.057701622	-1.183724641
25608	478	73	13924	0	A_23_P59210	CDKN1A	NM_000389	"Homo sapiens cyclin-dependent kinase inhibitor 1A (p21, Cip1) (CDKN1A), transcript variant 1, mRNA [NM_000389]"	1.107798526	8.990832625	7.501424303	4.40E-06	0.0013283	4.590372118
12033	228	72	7614	0	A_23_P102000	CXCR4	NM_001008540	"Homo sapiens chemokine (C-X-C motif) receptor 4 (CXCR4), transcript variant 1, mRNA [NM_001008540]"	1.105395962	8.021643519	4.058797023	0.001344898	0.050343196	-0.965330389
4562	92	15	7014	0	A_24_P183150	CXCL3	NM_002090	"Homo sapiens chemokine (C-X-C motif) ligand 3 (CXCL3), mRNA [NM_002090]"	1.099220226	8.940436844	4.340317741	0.000795101	0.036867065	-0.451077352
8516	163	64	12724	0	A_24_P77008	PTGS2	NM_000963	"Homo sapiens prostaglandin-endoperoxide synthase 2 (prostaglandin G/H synthase and cyclooxygenase) (PTGS2), mRNA [NM_000963]"	1.091101264	9.376717883	10.1922046	1.40E-07	0.000208926	7.770671493
8558	164	40	12680	0	A_24_P204238	tcag7.1239	XM_926769	"PREDICTED: Homo sapiens similar to Huntingtin interacting protein K (LOC643438), mRNA [XM_926769]"	1.089299122	8.291691606	3.02293383	0.009764883	0.164443225	-2.887611029
5308	105	80	8231	0	A_24_P250227	NR1D1	NM_021724	"Homo sapiens nuclear receptor subfamily 1, group D, member 1 (NR1D1), mRNA [NM_021724]"	1.085471537	8.258963354	4.401788367	0.000709689	0.034014722	-0.339794538
23045	432	7	33458	0	A_23_P109655	TMEM22	NM_025246	"Homo sapiens transmembrane protein 22 (TMEM22), mRNA [NM_025246]"	1.083193456	10.73519917	7.987123822	2.23E-06	0.000986894	5.23393361
5801	114	60	8822	0	A_23_P76450	PHLDA1	NM_007350	"Homo sapiens pleckstrin homology-like domain, family A, member 1 (PHLDA1), mRNA [NM_007350]"	1.081421469	13.73529558	9.622556856	2.73E-07	0.000309644	7.171209503
11682	222	44	17187	0	A_24_P417036	PPARA	NM_001001930	"Homo sapiens peroxisome proliferative activated receptor, alpha (PPARA), transcript variant 6, mRNA [NM_001001930]"	1.079271227	9.018044032	6.136340676	3.51E-05	0.005034115	2.595972967
21727	407	44	31661	0	A_23_P151426	FOXO1A	NM_002015	"Homo sapiens forkhead box O1A (rhabdomyosarcoma) (FOXO1A), mRNA [NM_002015]"	1.072249012	12.62608472	3.589873845	0.003278627	0.085190251	-1.834091846
20368	382	33	29629	0	A_23_P46470	ERRFI1	NM_018948	"Homo sapiens ERBB receptor feedback inhibitor 1 (ERRFI1), mRNA [NM_018948]"	1.071860077	13.70710375	10.19799021	1.39E-07	0.000208926	7.776577068
1281	30	75	2180	0	A_32_P99444	THC2329321	THC2329321	Unknown	1.06623821	7.859009232	3.327835192	0.005425352	0.11563459	-2.322187758
7206	139	78	10866	0	A_32_P167176	THC2343936	THC2343936	Unknown	1.063035707	9.365124382	3.970749093	0.001587724	0.055824148	-1.127513974
26891	502	36	38945	0	A_24_P771278	A_24_P771278	A_24_P771278	Unknown	1.056203777	9.66312884	3.164668818	0.007430537	0.140895116	-2.62542505
24502	459	22	35667	0	A_23_P210763	JAG1	NM_000214	"Homo sapiens jagged 1 (Alagille syndrome) (JAG1), mRNA [NM_000214]"	1.054092834	12.54959723	8.903129976	6.63E-07	0.000537706	6.360490809
9607	184	8	14151	0	A_23_P347131	TTC15	AK094181	"Homo sapiens cDNA FLJ36862 fis, clone ASTRO2015529. [AK094181]"	1.045971658	9.756105767	3.55373455	0.00351386	0.089741023	-1.901396646
8489	163	26	12651	0	A_23_P62901	BTG2	NM_006763	"Homo sapiens BTG family, member 2 (BTG2), mRNA [NM_006763]"	1.043306934	11.92643392	7.994688904	2.20E-06	0.000986894	5.243696453
18281	343	84	5502	0	A_23_P215956	MYC	NM_002467	"Homo sapiens v-myc myelocytomatosis viral oncogene homolog (avian) (MYC), mRNA [NM_002467]"	1.042503054	14.68691373	4.070289927	0.001316143	0.049792314	-0.94420301
25591	478	49	37103	0	A_32_P7316	BDNF	NM_170735	"Homo sapiens brain-derived neurotrophic factor (BDNF), transcript variant 1, mRNA [NM_170735]"	1.039577537	7.184749363	5.409577635	0.00011777	0.010442524	1.418360803
13603	257	31	19947	0	A_23_P1602	CDC42EP2	NM_006779	"Homo sapiens CDC42 effector protein (Rho GTPase binding) 2 (CDC42EP2), mRNA [NM_006779]"	1.030887629	12.93742556	7.554566969	4.08E-06	0.001306288	4.662417142
13711	259	16	4874	0	A_24_P250922	PTGS2	NM_000963	"Homo sapiens prostaglandin-endoperoxide synthase 2 (prostaglandin G/H synthase and cyclooxygenase) (PTGS2), mRNA [NM_000963]"	1.030808625	11.31524129	6.314959147	2.64E-05	0.004152309	2.873025391
18456	347	2	4874	0	A_24_P250922	PTGS2	NM_000963	"Homo sapiens prostaglandin-endoperoxide synthase 2 (prostaglandin G/H synthase and cyclooxygenase) (PTGS2), mRNA [NM_000963]"	1.027764765	11.22130655	8.478925788	1.15E-06	0.000763907	5.85247476
13875	262	4	20215	0	A_24_P75708	A_24_P75708	A_24_P75708	Unknown	1.025045198	11.01722606	3.269437185	0.006071547	0.123938191	-2.430839118
20857	391	41	30415	0	A_32_P104000	DCUN1D3	NM_173475	"Homo sapiens DCN1, defective in cullin neddylation 1, domain containing 3 (S. cerevisiae) (DCUN1D3), mRNA [NM_173475]"	1.024260105	12.94631947	5.847142849	5.63E-05	0.006746289	2.137002142
6259	122	75	5502	0	A_23_P215956	MYC	NM_002467	"Homo sapiens v-myc myelocytomatosis viral oncogene homolog (avian) (MYC), mRNA [NM_002467]"	1.023001337	14.74083067	3.664854619	0.002840245	0.078058675	-1.694535429
490	14	7	825	0	A_23_P71530	TNFRSF11B	NM_002546	"Homo sapiens tumor necrosis factor receptor superfamily, member 11b (osteoprotegerin) (TNFRSF11B), mRNA [NM_002546]"	1.015793013	11.50192903	6.344198565	2.52E-05	0.004084705	2.917910782
17765	334	11	4874	0	A_24_P250922	PTGS2	NM_000963	"Homo sapiens prostaglandin-endoperoxide synthase 2 (prostaglandin G/H synthase and cyclooxygenase) (PTGS2), mRNA [NM_000963]"	1.009526774	11.25384419	7.186444904	6.95E-06	0.001918766	4.15494526
12038	228	81	5502	0	A_23_P215956	MYC	NM_002467	"Homo sapiens v-myc myelocytomatosis viral oncogene homolog (avian) (MYC), mRNA [NM_002467]"	1.006293641	14.7829377	3.801718978	0.002187608	0.066844615	-1.440269291
12221	232	13	17906	0	A_23_P76151	NAB2	NM_005967	"Homo sapiens NGFI-A binding protein 2 (EGR1 binding protein 2) (NAB2), mRNA [NM_005967]"	1.005487547	11.5178037	8.680037123	8.83E-07	0.000696089	6.096192758
24798	464	32	35995	0	A_32_P118481	THC2357608	THC2357608	"HSU51924 phosphatase 2A inhibitor I2PP2A {Homo sapiens;} , partial (50%) [THC2357608]"	1.003339186	8.440018904	3.073554005	0.008857399	0.156631484	-2.794144276
11802	224	62	17373	0	A_23_P32233	KLF4	NM_004235	"Homo sapiens Kruppel-like factor 4 (gut) (KLF4), mRNA [NM_004235]"	1.000190817	9.111931319	4.458518986	0.000639271	0.031655607	-0.237447161
19051	357	48	27773	0	A_23_P143331	BMP2	NM_001200	"Homo sapiens bone morphogenetic protein 2 (BMP2), mRNA [NM_001200]"	0.998864323	11.64532603	6.055944432	4.00E-05	0.005441107	2.469669526
27204	508	40	39398	0	A_23_P213944	HBEGF	NM_001945	"Homo sapiens heparin-binding EGF-like growth factor (HBEGF), mRNA [NM_001945]"	0.995874377	8.885849533	5.549284594	9.28E-05	0.008956409	1.650939423
7326	142	4	10888	0	A_24_P720495	LOC645294	XM_928339	"PREDICTED: Homo sapiens similar to RIKEN cDNA 0610013E23 (LOC645294), mRNA [XM_928339]"	0.99338768	8.125655935	3.362569163	0.005074284	0.110581983	-2.257520542
18993	356	44	27607	0	A_23_P151710	PTGER2	NM_000956	"Homo sapiens prostaglandin E receptor 2 (subtype EP2), 53kDa (PTGER2), mRNA [NM_000956]"	0.992083127	8.637259335	6.035740332	4.14E-05	0.005560601	2.437772358
26308	492	8	38112	0	A_23_P340333	KIAA1754	NM_033397	"Homo sapiens KIAA1754 (KIAA1754), mRNA [NM_033397]"	0.985118409	9.99000192	8.012248463	2.15E-06	0.000986894	5.266326944
26724	499	40	4874	0	A_24_P250922	PTGS2	NM_000963	"Homo sapiens prostaglandin-endoperoxide synthase 2 (prostaglandin G/H synthase and cyclooxygenase) (PTGS2), mRNA [NM_000963]"	0.974722907	11.02695347	7.730909014	3.18E-06	0.00111818	4.898590901
12682	240	61	5502	0	A_23_P215956	MYC	NM_002467	"Homo sapiens v-myc myelocytomatosis viral oncogene homolog (avian) (MYC), mRNA [NM_002467]"	0.969444894	14.9055152	3.464287841	0.004172351	0.09998843	-2.068037415
13569	256	69	5502	0	A_23_P215956	MYC	NM_002467	"Homo sapiens v-myc myelocytomatosis viral oncogene homolog (avian) (MYC), mRNA [NM_002467]"	0.968745562	14.84808463	3.675048279	0.002785431	0.077181458	-1.6755742
10799	206	14	15877	0	A_23_P30315	TRIM7	NM_033342	"Homo sapiens tripartite motif-containing 7 (TRIM7), transcript variant 6, mRNA [NM_033342]"	0.967809515	8.387215228	8.001027498	2.18E-06	0.000986894	5.251870428
26304	492	3	38102	0	A_24_P408297	C20orf12	NM_018152	"Homo sapiens chromosome 20 open reading frame 12 (C20orf12), mRNA [NM_018152]"	0.965966323	10.02342826	4.825265602	0.000328357	0.020566898	0.415193286
27843	521	14	825	0	A_23_P71530	TNFRSF11B	NM_002546	"Homo sapiens tumor necrosis factor receptor superfamily, member 11b (osteoprotegerin) (TNFRSF11B), mRNA [NM_002546]"	0.965845321	11.69969804	6.400600881	2.30E-05	0.003915146	3.004122788
19561	367	23	4874	0	A_24_P250922	PTGS2	NM_000963	"Homo sapiens prostaglandin-endoperoxide synthase 2 (prostaglandin G/H synthase and cyclooxygenase) (PTGS2), mRNA [NM_000963]"	0.964129786	11.28604094	7.79383377	2.91E-06	0.001058671	4.981799127
3072	64	54	4874	0	A_24_P250922	PTGS2	NM_000963	"Homo sapiens prostaglandin-endoperoxide synthase 2 (prostaglandin G/H synthase and cyclooxygenase) (PTGS2), mRNA [NM_000963]"	0.959402295	11.13464792	7.52056686	4.28E-06	0.001306288	4.616370295
17645	331	74	25813	0	A_23_P218079	SLC38A2	NM_018976	"Homo sapiens solute carrier family 38, member 2 (SLC38A2), mRNA [NM_018976]"	0.957434951	11.16272248	6.820606822	1.20E-05	0.00267282	3.630806737
24868	465	48	36169	0	A_23_P368187	NAB2	NM_005967	"Homo sapiens NGFI-A binding protein 2 (EGR1 binding protein 2) (NAB2), mRNA [NM_005967]"	0.956398877	9.298135435	3.493242025	0.003946546	0.09711994	-2.014090757
23046	432	8	33460	0	A_23_P45496	GDI1	NM_001493	"Homo sapiens GDP dissociation inhibitor 1 (GDI1), mRNA [NM_001493]"	0.953647365	11.32661202	3.018912057	0.009840826	0.165123362	-2.89502756
12601	239	9	4874	0	A_24_P250922	PTGS2	NM_000963	"Homo sapiens prostaglandin-endoperoxide synthase 2 (prostaglandin G/H synthase and cyclooxygenase) (PTGS2), mRNA [NM_000963]"	0.95254224	11.29232011	6.530783358	1.88E-05	0.003331679	3.201245811
22436	420	68	825	0	A_23_P71530	TNFRSF11B	NM_002546	"Homo sapiens tumor necrosis factor receptor superfamily, member 11b (osteoprotegerin) (TNFRSF11B), mRNA [NM_002546]"	0.951850985	11.75627125	6.296541437	2.72E-05	0.004236467	2.844684916
14914	280	36	21686	0	A_24_P140608	HBEGF	NM_001945	"Homo sapiens heparin-binding EGF-like growth factor (HBEGF), mRNA [NM_001945]"	0.946817398	9.935418291	7.835877314	2.74E-06	0.001057949	5.037085243
28299	531	17	40983	0	A_23_P338912	PHLDA1	NM_007350	"Homo sapiens pleckstrin homology-like domain, family A, member 1 (PHLDA1), mRNA [NM_007350]"	0.94396904	9.601470718	11.94316073	2.13E-08	8.65E-05	9.404979574
12096	230	1	17727	0	A_23_P30254	PLK2	NM_006622	"Homo sapiens polo-like kinase 2 (Drosophila) (PLK2), mRNA [NM_006622]"	0.942913068	13.36813181	6.712622901	1.42E-05	0.002958225	3.472251473
25180	471	27	36593	0	A_23_P897	C1orf116	NM_023938	"Homo sapiens chromosome 1 open reading frame 116 (C1orf116), mRNA [NM_023938]"	0.942902798	10.16560426	11.33079813	4.01E-08	0.000126339	8.866732739
21548	404	25	31318	0	A_23_P43820	MFSD2	NM_032793	"Homo sapiens major facilitator superfamily domain containing 2 (MFSD2), mRNA [NM_032793]"	0.941085263	8.511446643	4.13274588	0.001170552	0.046647798	-0.82957421
25244	472	46	825	0	A_23_P71530	TNFRSF11B	NM_002546	"Homo sapiens tumor necrosis factor receptor superfamily, member 11b (osteoprotegerin) (TNFRSF11B), mRNA [NM_002546]"	0.940181164	11.70571265	6.523800026	1.90E-05	0.003347256	3.190737508
23849	447	18	34719	0	A_32_P17672	A_32_P17672	A_32_P17672	Unknown	0.938028347	10.04497021	13.86723321	3.47E-09	2.96E-05	10.89500727
5849	115	42	4874	0	A_24_P250922	PTGS2	NM_000963	"Homo sapiens prostaglandin-endoperoxide synthase 2 (prostaglandin G/H synthase and cyclooxygenase) (PTGS2), mRNA [NM_000963]"	0.936859867	11.21181162	6.689098681	1.47E-05	0.002979589	3.43747568
1444	34	8	2372	0	A_23_P67360	PLEKHA4	NM_020904	"Homo sapiens pleckstrin homology domain containing, family A (phosphoinositide binding specific) member 4 (PLEKHA4), mRNA [NM_020904]"	0.936353108	9.065970808	5.061582515	0.000215699	0.015937191	0.826650314
2534	54	50	4068	0	A_23_P164047	MMD	NM_012329	"Homo sapiens monocyte to macrophage differentiation-associated (MMD), mRNA [NM_012329]"	0.933529411	13.65312657	4.912930371	0.000280721	0.018444378	0.568702675
27108	506	48	39270	0	A_32_P164246	FOXQ1	NM_033260	"Homo sapiens forkhead box Q1 (FOXQ1), mRNA [NM_033260]"	0.932911383	14.48045036	7.441151445	4.80E-06	0.001433199	4.50816824
7672	148	37	11418	0	A_24_P11384	ERRFI1	NM_018948	"Homo sapiens ERBB receptor feedback inhibitor 1 (ERRFI1), mRNA [NM_018948]"	0.931668986	7.738693046	5.980530755	4.52E-05	0.005916544	2.350290477
11746	223	61	17370	0	A_23_P128050	BCL2L14	NM_030766	"Homo sapiens BCL2-like 14 (apoptosis facilitator) (BCL2L14), transcript variant 2, mRNA [NM_030766]"	0.930768331	10.50499898	3.880663853	0.00188293	0.060849954	-1.29399221
19337	363	9	28172	0	A_23_P78209	MAFG	NM_002359	"Homo sapiens v-maf musculoaponeurotic fibrosarcoma oncogene homolog G (avian) (MAFG), transcript variant 1, mRNA [NM_002359]"	0.924714218	12.21101199	5.860140552	5.52E-05	0.00667189	2.157905383
8308	159	65	825	0	A_23_P71530	TNFRSF11B	NM_002546	"Homo sapiens tumor necrosis factor receptor superfamily, member 11b (osteoprotegerin) (TNFRSF11B), mRNA [NM_002546]"	0.923318761	11.9930009	5.923168931	4.97E-05	0.006186389	2.258902607
1062	26	36	1791	0	A_24_P570049	PPARA	NM_001001930	"Homo sapiens peroxisome proliferative activated receptor, alpha (PPARA), transcript variant 6, mRNA [NM_001001930]"	0.921057357	9.303699226	8.022886877	2.12E-06	0.000986894	5.280016947
23005	431	33	33502	0	A_23_P326160	ZC3H12A	NM_025079	"Homo sapiens zinc finger CCCH-type containing 12A (ZC3H12A), mRNA [NM_025079]"	0.919517495	10.77572373	7.861444491	2.65E-06	0.001043558	5.070584478
6515	127	36	9861	0	A_32_P96036	LOC92312	XM_044166	"PREDICTED: Homo sapiens hypothetical protein LOC92312 (LOC92312), mRNA [XM_044166]"	0.914861758	11.99239895	7.683275578	3.40E-06	0.001175804	4.835231479
526	14	79	825	0	A_23_P71530	TNFRSF11B	NM_002546	"Homo sapiens tumor necrosis factor receptor superfamily, member 11b (osteoprotegerin) (TNFRSF11B), mRNA [NM_002546]"	0.914222817	11.68421808	5.505006482	0.000100053	0.009422023	1.577541421
18741	352	16	27250	0	A_24_P314179	ETS2	NM_005239	"Homo sapiens v-ets erythroblastosis virus E26 oncogene homolog 2 (avian) (ETS2), mRNA [NM_005239]"	0.912163602	10.3334897	8.077805381	1.97E-06	0.000986894	5.3504418
7901	152	32	11712	0	A_32_P98502	COX5A	NM_004255	"Homo sapiens cytochrome c oxidase subunit Va (COX5A), nuclear gene encoding mitochondrial protein, mRNA [NM_004255]"	0.904663475	14.1776357	3.049417625	0.009279128	0.160247094	-2.83873708
11755	223	71	17389	0	A_23_P130965	ARRDC2	NM_015683	"Homo sapiens arrestin domain containing 2 (ARRDC2), transcript variant 1, mRNA [NM_015683]"	0.903539643	9.977222746	4.989675074	0.000244929	0.017117277	0.702249276
2576	55	34	4193	0	A_32_P122715	THC2280867	THC2280867	Unknown	0.899243055	10.41720069	7.09503328	7.96E-06	0.002072171	4.025850523
59	2	70	120	0	A_24_P104115	RHOF	NM_019034	"Homo sapiens ras homolog gene family, member F (in filopodia) (RHOF), mRNA [NM_019034]"	0.897068985	9.497378735	7.567654928	4.00E-06	0.001306288	4.680098138
10003	191	48	825	0	A_23_P71530	TNFRSF11B	NM_002546	"Homo sapiens tumor necrosis factor receptor superfamily, member 11b (osteoprotegerin) (TNFRSF11B), mRNA [NM_002546]"	0.895775973	12.12867692	5.186761714	0.000173175	0.013687067	1.041494481
26864	501	76	39019	0	A_23_P144476	SPRY1	NM_199327	"Homo sapiens sprouty homolog 1, antagonist of FGF signaling (Drosophila) (SPRY1), transcript variant 2, mRNA [NM_199327]"	0.893295991	9.480314255	5.378823045	0.000124157	0.010675493	1.366773522
764	20	33	1326	0	A_24_P262543	KCNK6	NM_004823	"Homo sapiens potassium channel, subfamily K, member 6 (KCNK6), mRNA [NM_004823]"	0.889135555	10.57002579	10.40988088	1.09E-07	0.000182318	7.99040733
18999	356	54	4874	0	A_24_P250922	PTGS2	NM_000963	"Homo sapiens prostaglandin-endoperoxide synthase 2 (prostaglandin G/H synthase and cyclooxygenase) (PTGS2), mRNA [NM_000963]"	0.888089812	11.34320354	7.178811491	7.03E-06	0.001918766	4.144212412
22705	425	82	4874	0	A_24_P250922	PTGS2	NM_000963	"Homo sapiens prostaglandin-endoperoxide synthase 2 (prostaglandin G/H synthase and cyclooxygenase) (PTGS2), mRNA [NM_000963]"	0.885599812	11.02421358	6.85848191	1.14E-05	0.002622794	3.686001755
3319	68	80	5244	0	A_32_P157846	DUSP5P	NR_002834	Homo sapiens dual specificity phosphatase 5 pseudogene (DUSP5P) on chromosome 1 [NR_002834]	0.882363087	7.348039871	5.942485762	4.82E-05	0.006073133	2.289734217
14121	266	20	20560	0	A_32_P33802	AU158345	AU158345	"AU158345 PLACE2 Homo sapiens cDNA clone PLACE2000081 3', mRNA sequence [AU158345]"	0.881575724	8.625877902	4.134466146	0.001166784	0.046632937	-0.826421442
11738	223	52	825	0	A_23_P71530	TNFRSF11B	NM_002546	"Homo sapiens tumor necrosis factor receptor superfamily, member 11b (osteoprotegerin) (TNFRSF11B), mRNA [NM_002546]"	0.88154503	12.12786913	5.034798952	0.000226136	0.016386643	0.780397494
13656	258	20	19929	0	A_23_P307563	KALRN	NM_001024660	"Homo sapiens kalirin, RhoGEF kinase (KALRN), transcript variant 1, mRNA [NM_001024660]"	0.881180786	9.019129157	5.803854052	6.05E-05	0.007098278	2.067197854
9426	180	58	13937	0	A_23_P206310	KIAA0513	NM_014732	"Homo sapiens KIAA0513 (KIAA0513), mRNA [NM_014732]"	0.880330675	10.56244258	8.286838478	1.48E-06	0.000863228	5.614747925
1022	25	60	1838	0	A_32_P210106	KIAA1267	BC006271	"Homo sapiens KIAA1267, mRNA (cDNA clone IMAGE:3948445), complete cds. [BC006271]"	0.876048555	7.304738548	7.793659234	2.91E-06	0.001058671	4.9815691
21132	396	49	30743	0	A_23_P208595	LDLR	NM_000527	"Homo sapiens low density lipoprotein receptor (familial hypercholesterolemia) (LDLR), mRNA [NM_000527]"	0.874357754	11.72210409	5.041406506	0.000223513	0.016303248	0.791817363
23263	436	6	33760	0	A_23_P29096	PDE9A	NM_002606	"Homo sapiens phosphodiesterase 9A (PDE9A), transcript variant 1, mRNA [NM_002606]"	0.869166128	8.823070154	5.749731024	6.62E-05	0.007458993	1.979521061
5048	101	26	7812	0	A_23_P500271	IRF5	NM_002200	"Homo sapiens interferon regulatory factor 5 (IRF5), transcript variant 1, mRNA [NM_002200]"	0.864446645	9.230131867	8.64255237	9.27E-07	0.00071103	6.051163049
24485	458	84	35627	0	A_23_P40315	C20orf12	NM_018152	"Homo sapiens chromosome 20 open reading frame 12 (C20orf12), mRNA [NM_018152]"	0.859892314	11.36179573	3.954641796	0.001636797	0.056637176	-1.157242391
16260	305	47	825	0	A_23_P71530	TNFRSF11B	NM_002546	"Homo sapiens tumor necrosis factor receptor superfamily, member 11b (osteoprotegerin) (TNFRSF11B), mRNA [NM_002546]"	0.856409174	12.1259749	5.184266236	0.000173931	0.013708641	1.037233128
25251	472	56	36647	0	A_23_P98645	DCHS1	NM_003737	"Homo sapiens dachsous 1 (Drosophila) (DCHS1), mRNA [NM_003737]"	0.852802052	8.399099993	6.182904668	3.26E-05	0.004742227	2.668670756
13615	257	47	19979	0	A_23_P400298	PRSS22	NM_022119	"Homo sapiens protease, serine, 22 (PRSS22), mRNA [NM_022119]"	0.852774318	13.67986843	4.386928412	0.000729427	0.034667966	-0.36666011
2297	50	28	3704	0	A_24_P218265	TNFRSF10B	NM_003842	"Homo sapiens tumor necrosis factor receptor superfamily, member 10b (TNFRSF10B), transcript variant 1, mRNA [NM_003842]"	0.848742977	13.35342133	5.57683997	8.86E-05	0.008911735	1.696468674
2990	63	11	4790	0	A_23_P120325	KIF3C	NM_002254	"Homo sapiens kinesin family member 3C (KIF3C), mRNA [NM_002254]"	0.848134584	8.978175397	4.110516984	0.001220372	0.047629748	-0.870335773
9430	180	63	825	0	A_23_P71530	TNFRSF11B	NM_002546	"Homo sapiens tumor necrosis factor receptor superfamily, member 11b (osteoprotegerin) (TNFRSF11B), mRNA [NM_002546]"	0.843981133	12.03477726	5.562098729	9.08E-05	0.008932688	1.672126152
12349	234	20	18078	0	A_24_P414376	ENST00000381956	ENST00000381956	"PT2.1_13_E10.r tumor2 Homo sapiens cDNA 3', mRNA sequence [AI557105]"	0.843022258	12.77882829	3.338268858	0.005317401	0.114386604	-2.302765376
508	14	41	892	0	A_23_P90172	PPP1R15A	NM_014330	"Homo sapiens protein phosphatase 1, regulatory (inhibitor) subunit 15A (PPP1R15A), mRNA [NM_014330]"	0.842589186	12.56630463	3.657740016	0.002879152	0.078626613	-1.707771138
11933	227	10	17591	0	A_24_P192485	TNFRSF11B	NM_002546	"Homo sapiens tumor necrosis factor receptor superfamily, member 11b (osteoprotegerin) (TNFRSF11B), mRNA [NM_002546]"	0.838423924	13.13165234	6.769766482	1.30E-05	0.002750921	3.556376768
12626	239	50	18582	0	A_23_P56703	ENST00000335459	ENST00000335459	"Homo sapiens cDNA FLJ46467 fis, clone THYMU3022668. [AK128325]"	0.836786122	8.023637231	4.334174728	0.000804201	0.03701748	-0.462219635
224	7	48	474	0	A_23_P134225	LRRC61	NM_023942	"Homo sapiens leucine rich repeat containing 61 (LRRC61), mRNA [NM_023942]"	0.83570224	11.19285038	3.690564942	0.00270405	0.075983442	-1.646717895
10459	199	79	15529	0	A_23_P378588	ARL5B	NM_178815	"Homo sapiens ADP-ribosylation factor-like 5B (ARL5B), mRNA [NM_178815]"	0.83487256	9.315652957	7.030003545	8.77E-06	0.002163726	3.933257754
23015	431	47	33526	0	A_23_P53891	KLF5	NM_001730	"Homo sapiens Kruppel-like factor 5 (intestinal) (KLF5), mRNA [NM_001730]"	0.832811978	13.7130059	6.63260119	1.60E-05	0.003054466	3.353611703
25136	470	46	36477	0	A_23_P331700	FLJ37078	NM_001039212	"Homo sapiens hypothetical protein FLJ37078 (FLJ37078), mRNA [NM_001039212]"	0.831081379	7.354813654	8.507290859	1.11E-06	0.000763907	5.887167396
10871	207	46	16096	0	A_24_P81789	RHOF	NM_019034	"Homo sapiens ras homolog gene family, member F (in filopodia) (RHOF), mRNA [NM_019034]"	0.830344679	9.111954304	4.574455799	0.000516947	0.027314437	-0.02939716
16190	304	18	23511	0	A_24_P295963	SLC38A2	NM_018976	"Homo sapiens solute carrier family 38, member 2 (SLC38A2), mRNA [NM_018976]"	0.830142327	14.95338823	4.397548931	0.000715263	0.034166467	-0.347456716
12834	243	46	18880	0	A_24_P10137	RGC32	NM_014059	"Homo sapiens response gene to complement 32 (RGC32), mRNA [NM_014059]"	0.82927	13.77107695	3.482362623	0.004029905	0.098149807	-2.03436084
6022	118	32	9080	0	A_23_P207783	TBC1D16	AK091923	"Homo sapiens cDNA FLJ34604 fis, clone KIDNE2013413. [AK091923]"	0.827069683	8.462734121	6.974959202	9.52E-06	0.002329275	3.8543896
5163	103	28	7978	0	A_24_P730256	A_24_P730256	A_24_P730256	Unknown	0.822549396	13.58821746	3.512069727	0.003806385	0.09490542	-1.979012794
9546	182	75	14121	0	A_23_P3963	CDR2L	NM_014603	"Homo sapiens cerebellar degeneration-related protein 2-like (CDR2L), mRNA [NM_014603]"	0.821353367	12.56713189	5.508606332	9.94E-05	0.009422023	1.583519679
20279	380	40	29484	0	A_23_P66137	SOX8	NM_014587	"Homo sapiens SRY (sex determining region Y)-box 8 (SOX8), mRNA [NM_014587]"	0.811306218	11.78489574	5.018487661	0.00023275	0.016676862	0.752180858
9449	181	8	13999	0	A_23_P214408	UNC93A	NM_018974	"Homo sapiens unc-93 homolog A (C. elegans) (UNC93A), mRNA [NM_018974]"	0.809235226	8.713820469	6.318014863	2.63E-05	0.004152309	2.877722367
24853	465	28	36136	0	A_23_P388190	DIDO1	NM_033081	"Homo sapiens death inducer-obliterator 1 (DIDO1), transcript variant 4, mRNA [NM_033081]"	0.808314095	12.21813086	4.667783196	0.000436221	0.024127339	0.136942446
18352	345	22	26801	0	A_23_P434442	TCEAL3	NM_001006933	"Homo sapiens transcription elongation factor A (SII)-like 3 (TCEAL3), transcript variant 1, mRNA [NM_001006933]"	0.80269584	11.06737481	4.968862317	0.000254139	0.017544845	0.666110788
9540	182	68	14109	0	A_24_P22976	ARRDC2	NM_015683	"Homo sapiens arrestin domain containing 2 (ARRDC2), transcript variant 1, mRNA [NM_015683]"	0.801195844	10.12470052	5.38737479	0.000122345	0.010675493	1.381132058
1662	38	44	2762	0	A_32_P186731	C20orf82	AK074473	"Homo sapiens cDNA FLJ23893 fis, clone LNG14589. [AK074473]"	0.798471998	8.915117941	7.533841551	4.20E-06	0.001306288	4.634368164
18432	346	51	26852	0	A_24_P104119	RHOF	NM_019034	"Homo sapiens ras homolog gene family, member F (in filopodia) (RHOF), mRNA [NM_019034]"	0.797816416	9.253675335	6.454016231	2.12E-05	0.003643108	3.085318888
5800	114	58	8818	0	A_24_P943997	ARL5B	NM_178815	"Homo sapiens ADP-ribosylation factor-like 5B (ARL5B), mRNA [NM_178815]"	0.794228853	10.80133887	4.761813777	0.000368032	0.021665023	0.303459241
19744	370	47	28715	0	A_23_P415401	KLF9	NM_001206	"Homo sapiens Kruppel-like factor 9 (KLF9), mRNA [NM_001206]"	0.793551741	8.668980735	5.719818504	6.96E-05	0.007658677	1.930872919
20146	377	78	29396	0	A_32_P192545	TCEAL6	NM_001006938	"Homo sapiens transcription elongation factor A (SII)-like 6 (TCEAL6), mRNA [NM_001006938]"	0.792911341	10.64695073	4.334267434	0.000804063	0.03701748	-0.462051456
13234	250	81	19419	0	A_24_P350245	DOCK5	NM_024940	"Homo sapiens dedicator of cytokinesis 5 (DOCK5), mRNA [NM_024940]"	0.792142153	8.839539411	3.197915558	0.00696916	0.135626155	-2.563733391
1627	37	71	2813	0	A_23_P101642	PTPRH	NM_002842	"Homo sapiens protein tyrosine phosphatase, receptor type, H (PTPRH), mRNA [NM_002842]"	0.791633935	8.753080678	9.756077209	2.33E-07	0.00029291	7.314973195
9559	183	7	14148	0	A_23_P52161	C11orf17	NM_182901	"Homo sapiens chromosome 11 open reading frame 17 (C11orf17), transcript variant 1, mRNA [NM_182901]"	0.789401423	12.56462006	5.659596115	7.70E-05	0.008036052	1.83251864
21013	394	32	30555	0	A_32_P138032	C1orf61	NM_006365	"Homo sapiens chromosome 1 open reading frame 61 (C1orf61), mRNA [NM_006365]"	0.787638431	7.527667039	3.491606131	0.003958968	0.097174934	-2.01713867
19039	357	32	27742	0	A_32_P885123	A_32_P885123	A_32_P885123	Unknown	0.787292848	10.38861979	3.70186098	0.00264633	0.075086981	-1.625715681
14270	268	68	20806	0	A_23_P2041	MICALCL	NM_032867	"Homo sapiens MICAL C-terminal like (MICALCL), mRNA [NM_032867]"	0.785203888	9.884820313	3.954820165	0.001636245	0.056637176	-1.15691309
6090	119	62	9290	0	A_23_P47924	PTPRR	NM_002849	"Homo sapiens protein tyrosine phosphatase, receptor type, R (PTPRR), transcript variant 1, mRNA [NM_002849]"	0.784325623	8.914464665	4.181680821	0.001068112	0.044528998	-0.739988809
17389	326	81	25353	0	A_23_P138495	PTPRE	NM_006504	"Homo sapiens protein tyrosine phosphatase, receptor type, E (PTPRE), transcript variant 1, mRNA [NM_006504]"	0.784210348	8.162856775	7.869941673	2.62E-06	0.001043558	5.081697661
2909	61	53	4709	0	A_24_P857404	LOC92312	AK125482	"Homo sapiens cDNA FLJ43493 fis, clone OCBBF3009279. [AK125482]"	0.779643581	12.39807953	9.066616575	5.40E-07	0.000512251	6.550214967
3154	66	8	4947	0	A_23_P78405	LIPG	NM_006033	"Homo sapiens lipase, endothelial (LIPG), mRNA [NM_006033]"	0.779620155	11.43296756	8.574231152	1.01E-06	0.000737387	5.968624504
19919	373	64	29062	0	A_23_P110957	FOXF2	NM_001452	"Homo sapiens forkhead box F2 (FOXF2), mRNA [NM_001452]"	0.778495914	7.468788414	6.587772916	1.72E-05	0.003167787	3.286723224
8269	159	12	12310	0	A_23_P301521	ENST00000375377	ENST00000375377	"Homo sapiens cDNA FLJ31040 fis, clone HSYRA2000224. [AK055602]"	0.775537206	11.5000254	5.127814301	0.000191989	0.014565506	0.940598088
8939	171	48	13308	0	A_23_P118392	RASD1	NM_016084	"Homo sapiens RAS, dexamethasone-induced 1 (RASD1), mRNA [NM_016084]"	0.774853281	14.82890451	5.260158613	0.000152405	0.012355248	1.166430802
19070	357	80	27830	0	A_32_P207481	AK096580	AK096580	"Homo sapiens cDNA FLJ39261 fis, clone OCBBF2009391. [AK096580]"	0.774280008	7.673846877	5.381972832	0.000123486	0.010675493	1.372063322
25298	473	47	36782	0	A_24_P915692	PHLDA1	NM_007350	"Homo sapiens pleckstrin homology-like domain, family A, member 1 (PHLDA1), mRNA [NM_007350]"	0.772816019	10.97947135	5.860328193	5.51E-05	0.00667189	2.158206963
23808	446	47	34619	0	A_23_P150876	VPS37B	NM_024667	"Homo sapiens vacuolar protein sorting 37 homolog B (S. cerevisiae) (VPS37B), mRNA [NM_024667]"	0.772450907	12.11253896	4.166306855	0.001099262	0.045007893	-0.768111691
1484	34	76	2503	0	A_23_P311616	PTDSR	NM_015167	"Homo sapiens phosphatidylserine receptor (PTDSR), mRNA [NM_015167]"	0.768563775	11.49850917	9.734329752	2.39E-07	0.00029291	7.291695699
8133	156	48	12061	0	A_23_P206290	GPR114	NM_153837	"Homo sapiens G protein-coupled receptor 114 (GPR114), mRNA [NM_153837]"	0.767135803	12.19766909	5.16376218	0.000180275	0.014127285	1.002186265
23583	442	24	34258	0	A_24_P380022	EIF5A2	NM_020390	"Homo sapiens eukaryotic translation initiation factor 5A2 (EIF5A2), mRNA [NM_020390]"	0.766890349	10.22189262	4.053643362	0.001358002	0.050566844	-0.974807657
17126	321	65	25004	0	A_32_P112331	AK026225	AK026225	"Homo sapiens cDNA: FLJ22572 fis, clone HSI02313. [AK026225]"	0.764587019	8.254234651	5.122978292	0.000193625	0.014650408	0.932298821
12617	239	39	18561	0	A_23_P435029	ENST00000369158	ENST00000369158	"Homo sapiens histone 2, H3c, mRNA (cDNA clone IMAGE:3913365). [BC015544]"	0.764163513	8.317132571	5.731057707	6.83E-05	0.007557741	1.94916771
20343	381	80	29715	0	A_23_P208551	LPHN1	NM_001008701	"Homo sapiens latrophilin 1 (LPHN1), transcript variant 1, mRNA [NM_001008701]"	0.761159033	12.78757749	4.411730019	0.000696792	0.033623785	-0.321833886
544	15	36	1028	0	A_23_P104188	ELF3	NM_004433	"Homo sapiens E74-like factor 3 (ets domain transcription factor, epithelial-specific ) (ELF3), mRNA [NM_004433]"	0.757528918	12.16646567	4.692164889	0.000417368	0.023449732	0.180224954
23295	436	52	33843	0	A_24_P198598	PML	NM_002675	"Homo sapiens promyelocytic leukemia (PML), transcript variant 6, mRNA [NM_002675]"	0.755724449	8.643322195	7.922788565	2.43E-06	0.001000221	5.150588773
5558	110	28	8452	0	A_23_P165028	DAPK3	NM_001348	"Homo sapiens death-associated protein kinase 3 (DAPK3), mRNA [NM_001348]"	0.755647583	10.56904827	3.170277777	0.00735061	0.139883444	-2.6150215
7990	153	82	11965	0	A_23_P168974	SDCBP	AK128645	"Homo sapiens cDNA FLJ46804 fis, clone TRACH3032570, highly  similar to Homo sapiens syndecan binding protein (syntenin) (SDCBP). [AK128645]"	0.754295034	8.132832557	4.632914533	0.000464732	0.025212807	0.074917384
12688	240	71	18621	0	A_23_P116653	BCL2L14	NM_138724	"Homo sapiens BCL2-like 14 (apoptosis facilitator) (BCL2L14), transcript variant 3, mRNA [NM_138724]"	0.751935311	7.087981081	4.175860164	0.001079798	0.044597052	-0.750633826
16445	309	26	23991	0	A_23_P215479	CYLN2	NM_003388	"Homo sapiens cytoplasmic linker 2 (CYLN2), transcript variant 1, mRNA [NM_003388]"	0.751702203	9.466074796	6.592733488	1.71E-05	0.003164045	3.294140005
4067	82	84	6358	0	A_23_P35456	SH3PXD2A	NM_014631	"Homo sapiens SH3 and PX domains 2A (SH3PXD2A), mRNA [NM_014631]"	0.746202841	10.84483098	3.926680041	0.001725707	0.058392173	-1.208890326
24163	453	15	35191	0	A_23_P373598	MAFK	NM_002360	"Homo sapiens v-maf musculoaponeurotic fibrosarcoma oncogene homolog K (avian) (MAFK), mRNA [NM_002360]"	0.745418602	12.13104076	6.470966481	2.06E-05	0.003581445	3.110993318
4979	100	4	7620	0	A_24_P154037	IRS2	NM_003749	"Homo sapiens insulin receptor substrate 2 (IRS2), mRNA [NM_003749]"	0.743653332	10.16958878	3.10096893	0.008401495	0.151547373	-2.743439597
17696	332	69	25805	0	A_24_P916251	RPL28	NM_000991	"Homo sapiens ribosomal protein L28 (RPL28), mRNA [NM_000991]"	0.743389782	10.38143986	3.925557757	0.001729377	0.058415895	-1.210964331
751	20	15	1292	0	A_23_P168306	WASF1	NM_003931	"Homo sapiens WAS protein family, member 1 (WASF1), transcript variant 1, mRNA [NM_003931]"	0.743303779	9.860269892	5.138926533	0.000188286	0.014361333	0.959655753
3287	68	40	5169	0	A_23_P5761	NFE2L2	NM_006164	"Homo sapiens nuclear factor (erythroid-derived 2)-like 2 (NFE2L2), mRNA [NM_006164]"	0.740986003	13.55204898	7.570844012	3.99E-06	0.001306288	4.684402666
18094	340	44	26380	0	A_24_P392480	LOC339344	NM_001012643	"Homo sapiens hypothetical protein LOC339344 (LOC339344), mRNA [NM_001012643]"	0.738527044	8.796950004	4.741976462	0.000381434	0.022132516	0.268421779
27366	511	48	39708	0	A_23_P36831	GPRC5A	NM_003979	"Homo sapiens G protein-coupled receptor, family C, group 5, member A (GPRC5A), mRNA [NM_003979]"	0.737270422	9.757022432	3.82623427	0.002087951	0.064799026	-1.394810049
12642	239	71	18620	0	A_32_P63086	BC041913	BC041913	Homo sapiens cDNA clone IMAGE:5299642. [BC041913]	0.736743129	8.577320984	5.474130436	0.000105458	0.009810662	1.52618638
13122	248	72	19239	0	A_23_P211110	SIM2	NM_005069	"Homo sapiens single-minded homolog 2 (Drosophila) (SIM2), transcript variant SIM2, mRNA [NM_005069]"	0.736486291	7.194507949	5.570454094	8.95E-05	0.008932688	1.685927547
16896	317	37	24636	0	A_32_P197489	KLF13	NM_015995	"Homo sapiens Kruppel-like factor 13 (KLF13), mRNA [NM_015995]"	0.735094237	13.46009805	5.669709881	7.57E-05	0.008036052	1.849074664
4797	96	40	7370	0	A_23_P89589	PER1	NM_002616	"Homo sapiens period homolog 1 (Drosophila) (PER1), mRNA [NM_002616]"	0.734867577	9.192018319	4.937335078	0.000268783	0.017894438	0.611256349
23712	444	56	34473	0	A_23_P205046	ANKRD10	NM_017664	"Homo sapiens ankyrin repeat domain 10 (ANKRD10), mRNA [NM_017664]"	0.734080241	9.885699916	4.688802737	0.000419916	0.023454139	0.174260791
17264	324	30	25099	0	A_23_P218751	GNB1L	NM_053004	"Homo sapiens guanine nucleotide binding protein (G protein), beta polypeptide 1-like (GNB1L), mRNA [NM_053004]"	0.733810447	13.71952275	4.389426312	0.00072607	0.034566306	-0.362142489
5789	114	40	8785	0	A_24_P107859	SPRED1	NM_152594	"Homo sapiens sprouty-related, EVH1 domain containing 1 (SPRED1), mRNA [NM_152594]"	0.732988656	9.438770097	4.260797455	0.000921589	0.040416027	-0.595601602
23518	441	4	34220	0	A_23_P77048	SLC25A29	NM_152333	"Homo sapiens solute carrier family 25, member 29 (SLC25A29), transcript variant 2, mRNA [NM_152333]"	0.732429019	12.4761204	4.848580328	0.00031492	0.02010903	0.456118145
21067	395	36	30718	0	A_32_P200238	CR603668	CR603668	full-length cDNA clone CS0DI034YP01 of Placenta Cot 25-normalized of Homo sapiens (human). [CR603668]	0.729852544	12.71708692	3.649240122	0.002926345	0.079413303	-1.723585877
26958	503	66	39151	0	A_23_P64721	GPR109B	NM_006018	"Homo sapiens G protein-coupled receptor 109B (GPR109B), mRNA [NM_006018]"	0.729272169	7.537085829	3.05350401	0.009206348	0.159183983	-2.831190656
21184	397	47	30892	0	A_23_P202427	HKDC1	NM_025130	"Homo sapiens hexokinase domain containing 1 (HKDC1), mRNA [NM_025130]"	0.728261012	11.92577397	4.303186173	0.000851772	0.038484366	-0.518484778
28270	530	39	40908	0	A_32_P172188	PLEKHH3	NM_024927	"Homo sapiens pleckstrin homology domain containing, family H (with MyTH4 domain) member 3 (PLEKHH3), mRNA [NM_024927]"	0.727184991	11.23981174	5.933688414	4.89E-05	0.006107183	2.275699857
3953	80	76	6182	0	A_23_P137016	SAT	NM_002970	"Homo sapiens spermidine/spermine N1-acetyltransferase (SAT), mRNA [NM_002970]"	0.72688459	14.42301092	4.974213221	0.000251737	0.017506825	0.675407516
16880	317	16	24595	0	A_23_P16469	PLAUR	NM_001005377	"Homo sapiens plasminogen activator, urokinase receptor (PLAUR), transcript variant 3, mRNA [NM_001005377]"	0.726533281	8.70276428	6.130254922	3.55E-05	0.005052689	2.586446962
20605	386	64	29993	0	A_23_P52552	BAG3	NM_004281	"Homo sapiens BCL2-associated athanogene 3 (BAG3), mRNA [NM_004281]"	0.722660833	12.28743194	4.081348678	0.001289069	0.049183512	-0.923883452
5626	111	50	8645	0	A_32_P6442	THC2406192	THC2406192	Unknown	0.721887342	8.632725625	4.903810356	0.000285322	0.018594074	0.552779982
26210	490	17	37971	0	A_24_P208345	SLC45A3	NM_033102	"Homo sapiens solute carrier family 45, member 3 (SLC45A3), mRNA [NM_033102]"	0.721273028	11.86423933	3.886704847	0.001861481	0.060466731	-1.282812868
23495	440	44	34139	0	A_24_P316381	KIAA1267	BC006271	"Homo sapiens KIAA1267, mRNA (cDNA clone IMAGE:3948445), complete cds. [BC006271]"	0.718047111	6.792060336	6.379423347	2.38E-05	0.003954995	2.971809817
4678	94	15	7166	0	A_23_P17811	SEC14L2	NM_012429	"Homo sapiens SEC14-like 2 (S. cerevisiae) (SEC14L2), mRNA [NM_012429]"	0.714840616	7.556377223	4.637955594	0.000460493	0.025078754	0.083893623
5554	110	20	8436	0	A_24_P174641	PDLIM5	NM_006457	"Homo sapiens PDZ and LIM domain 5 (PDLIM5), transcript variant 1, mRNA [NM_006457]"	0.712095288	10.70089796	3.679280835	0.002762988	0.077014728	-1.667702161
12505	237	13	18368	0	A_24_P48177	ST3GAL2	AK127322	"Homo sapiens cDNA FLJ45393 fis, clone BRHIP3027105, highly  similar to Homo sapiens sialyltransferase 4B (beta-galactoside alpha-2,3-sialyltransferase) (SIAT4B). [AK127322]"	0.710983234	11.76614288	6.596042545	1.70E-05	0.003164045	3.299085441
20794	390	8	30207	0	A_23_P300056	CDC42	NM_044472	"Homo sapiens cell division cycle 42 (GTP binding protein, 25kDa) (CDC42), transcript variant 2, mRNA [NM_044472]"	0.709859223	7.605221323	4.231702967	0.000972902	0.041889405	-0.648631796
2395	52	8	3828	0	A_24_P122524	WDR3	NM_006784	"Homo sapiens WD repeat domain 3 (WDR3), mRNA [NM_006784]"	0.708965749	11.36835289	4.15779898	0.001116901	0.045488445	-0.783683612
10258	196	12	15093	0	A_23_P40588	RP3-366L4.2	NM_172002	"Homo sapiens J-type co-chaperone HSC20 (HSC20), mRNA [NM_172002]"	0.708784744	10.31592696	3.249243127	0.006312546	0.126497148	-2.46838375
13235	250	82	19421	0	A_23_P398172	KIAA1411	NM_020819	"Homo sapiens KIAA1411 (KIAA1411), mRNA [NM_020819]"	0.706252197	9.298339629	6.263667618	2.86E-05	0.004391985	2.793970269
18733	352	4	27230	0	A_23_P129246	PLEKHQ1	NM_025201	"Homo sapiens pleckstrin homology domain containing, family Q member 1 (PLEKHQ1), mRNA [NM_025201]"	0.704373548	10.11520813	7.164528009	7.18E-06	0.001940847	4.124106201
17950	337	68	26266	0	A_32_P18470	TCEAL5	NM_001012979	"Homo sapiens transcription elongation factor A (SII)-like 5 (TCEAL5), mRNA [NM_001012979]"	0.702789543	10.14372565	4.419373819	0.000687041	0.033266404	-0.308031705
1282	30	76	2182	0	A_23_P416305	ENST00000356931	ENST00000356931	"Homo sapiens cDNA FLJ43464 fis, clone OCBBF2036225. [AK125453]"	0.701808605	10.50160648	4.091085477	0.001265706	0.048531273	-0.906000872
216	7	39	456	0	A_23_P81219	PLAC8	NM_016619	"Homo sapiens placenta-specific 8 (PLAC8), mRNA [NM_016619]"	0.701486771	10.92173705	3.542991649	0.003587034	0.091445184	-1.921407552
20568	386	7	29888	0	A_24_P183128	PLAC8	NM_016619	"Homo sapiens placenta-specific 8 (PLAC8), mRNA [NM_016619]"	0.700902603	11.11618489	3.601670912	0.003205348	0.083746363	-1.812126246
14071	265	38	20592	0	A_23_P26697	TRIM47	NM_033452	"Homo sapiens tripartite motif-containing 47 (TRIM47), mRNA [NM_033452]"	0.698486091	8.003646678	5.567881026	8.99E-05	0.008932688	1.681678468
20767	389	44	30266	0	A_23_P334892	TMEM102	NM_178518	"Homo sapiens transmembrane protein 102 (TMEM102), mRNA [NM_178518]"	0.69744978	9.184943804	4.85477518	0.000311447	0.019993188	0.466980176
24299	455	50	35403	0	A_24_P306063	KIAA1411	NM_020819	"Homo sapiens KIAA1411 (KIAA1411), mRNA [NM_020819]"	0.692802607	7.985384544	6.533568104	1.87E-05	0.003331679	3.20543413
19400	364	23	28201	0	A_23_P157247	MGC9712	NM_152689	"Homo sapiens hypothetical protein MGC9712 (MGC9712), mRNA [NM_152689]"	0.691661783	11.26484731	4.533796002	0.000556821	0.028673764	-0.102187467
25393	475	15	36880	0	A_24_P778836	AF074987	AF074987	Homo sapiens full length insert cDNA YH77E09. [AF074987]	0.68941621	11.82701205	4.629248313	0.00046784	0.025332989	0.0683873
12863	244	4	18806	0	A_24_P237586	ANKRD37	NM_181726	"Homo sapiens ankyrin repeat domain 37 (ANKRD37), mRNA [NM_181726]"	0.687857588	10.52541642	3.454264864	0.004253525	0.100674056	-2.086711901
2878	60	83	4611	0	A_23_P131208	NR4A2	NM_006186	"Homo sapiens nuclear receptor subfamily 4, group A, member 2 (NR4A2), transcript variant 1, mRNA [NM_006186]"	0.68309456	6.804362477	3.437945389	0.00438912	0.102583922	-2.117117099
3330	69	10	5273	0	A_23_P4294	ZNF232	NM_014519	"Homo sapiens zinc finger protein 232 (ZNF232), mRNA [NM_014519]"	0.682497155	9.927277987	6.86311979	1.13E-05	0.002622794	3.69274562
23743	445	20	34566	0	A_23_P164196	DLX4	NM_138281	"Homo sapiens distal-less homeobox 4 (DLX4), transcript variant 1, mRNA [NM_138281]"	0.682477494	11.9123838	3.571669052	0.003395057	0.087494423	-1.867993343
2627	56	40	4204	0	A_24_P79054	TGFB1	NM_000660	"Homo sapiens transforming growth factor, beta 1 (Camurati-Engelmann disease) (TGFB1), mRNA [NM_000660]"	0.681623824	9.640575992	4.831054241	0.000324966	0.02051418	0.425360818
2068	46	24	3373	0	A_23_P144020	CNTN4	NM_175613	"Homo sapiens contactin 4 (CNTN4), transcript variant 3, mRNA [NM_175613]"	0.680410215	8.36591584	3.846693048	0.002008338	0.063245938	-1.356896264
24235	454	38	35229	0	A_23_P119196	KLF2	NM_016270	"Homo sapiens Kruppel-like factor 2 (lung) (KLF2), mRNA [NM_016270]"	0.679137087	10.56594929	5.15284861	0.000183751	0.014245192	0.983507758
27957	523	54	40547	0	A_23_P62840	YRDC	NM_024640	"Homo sapiens yrdC domain containing (E. coli) (YRDC), mRNA [NM_024640]"	0.670667724	12.87943859	5.616189515	8.29E-05	0.008464668	1.76128748
26340	492	53	38200	0	A_23_P147025	RAB33A	NM_004794	"Homo sapiens RAB33A, member RAS oncogene family (RAB33A), mRNA [NM_004794]"	0.66851913	8.536134369	4.794807573	0.000346815	0.021162445	0.361623426
4518	91	35	7048	0	A_23_P132121	SNF1LK	NM_173354	"Homo sapiens SNF1-like kinase (SNF1LK), mRNA [NM_173354]"	0.668228739	12.75459454	4.273318186	0.000900373	0.039793127	-0.572804864
28097	526	47	40669	0	A_24_P146575	SHB	NM_003028	"Homo sapiens Src homology 2 domain containing adaptor protein B (SHB), mRNA [NM_003028]"	0.668158744	9.119014158	6.230055718	3.02E-05	0.004512469	2.741945089
3249	67	67	5217	0	A_23_P17570	ZNF341	NM_032819	"Homo sapiens zinc finger protein 341 (ZNF341), mRNA [NM_032819]"	0.668078111	6.895200487	4.072684692	0.001310231	0.049634837	-0.93980201
18454	346	85	26914	0	A_23_P156957	NCOA7	NM_181782	"Homo sapiens nuclear receptor coactivator 7 (NCOA7), mRNA [NM_181782]"	0.663651769	10.9908891	3.133059719	0.007897472	0.145508355	-2.684018849
16245	305	27	23686	0	A_23_P326204	MGC26963	NM_152621	"Homo sapiens hypothetical protein MGC26963 (MGC26963), mRNA [NM_152621]"	0.662136995	7.671769204	6.183290511	3.26E-05	0.004742227	2.669271758
13611	257	41	19967	0	A_23_P207319	MAP3K14	NM_003954	"Homo sapiens mitogen-activated protein kinase kinase kinase 14 (MAP3K14), mRNA [NM_003954]"	0.660313422	10.54864462	7.927793832	2.42E-06	0.001000221	5.157093523
22546	422	82	32819	0	A_23_P350555	TCP10L	NM_144659	"Homo sapiens t-complex 10 (mouse)-like (TCP10L), mRNA [NM_144659]"	0.656742032	7.642891731	6.962912227	9.70E-06	0.00233158	3.837068087
19382	364	1	28157	0	A_32_P175979	THC2277837	THC2277837	Unknown	0.656119559	7.187032693	6.335564231	2.55E-05	0.004094226	2.904669902
1624	37	64	2800	0	A_24_P37409	DUSP2	NM_004418	"Homo sapiens dual specificity phosphatase 2 (DUSP2), mRNA [NM_004418]"	0.656062706	11.08772575	3.220015777	0.006678443	0.131501826	-2.522693313
12495	236	83	18341	0	A_24_P90900	CTRL	NM_001907	"Homo sapiens chymotrypsin-like (CTRL), mRNA [NM_001907]"	0.655675792	8.054482426	3.45742463	0.004227764	0.100442981	-2.080824753
2661	57	16	4318	0	A_32_P184488	ENST00000292140	ENST00000292140	"Homo sapiens pleckstrin homology-like domain, family B, member 3, mRNA (cDNA clone IMAGE:4299555), partial cds. [BC007947]"	0.652666321	11.87988151	6.808049878	1.23E-05	0.00267282	3.612459798
8642	166	1	12766	0	A_23_P88303	HSPA2	NM_021979	"Homo sapiens heat shock 70kDa protein 2 (HSPA2), mRNA [NM_021979]"	0.652471204	10.22267031	4.157554592	0.001117412	0.045488445	-0.784131006
27841	521	12	40338	0	A_23_P127460	SIPA1	NM_153253	"Homo sapiens signal-induced proliferation-associated gene 1 (SIPA1), transcript variant 1, mRNA [NM_153253]"	0.648458503	10.39484344	3.710805649	0.002601516	0.07468182	-1.6090884
21730	407	50	31672	0	A_24_P389612	ENST00000377275	ENST00000377275	full-length cDNA clone CS0DL002YL19 of B cells (Ramos cell line) Cot 25-normalized of Homo sapiens (human). [CR625971]	0.645897603	13.49588621	5.411612001	0.00011736	0.010438777	1.421768305
1318	31	57	2305	0	A_23_P23966	ZNF488	NM_153034	"Homo sapiens zinc finger protein 488 (ZNF488), mRNA [NM_153034]"	0.645343036	10.21152789	7.267898432	6.17E-06	0.001804937	4.268936983
25171	471	8	36561	0	A_23_P403898	PTPN3	NM_002829	"Homo sapiens protein tyrosine phosphatase, non-receptor type 3 (PTPN3), mRNA [NM_002829]"	0.645138699	10.38795933	7.178776425	7.03E-06	0.001918766	4.144163088
17159	322	35	24950	0	A_23_P132226	TPST2	NM_001008566	"Homo sapiens tyrosylprotein sulfotransferase 2 (TPST2), transcript variant 1, mRNA [NM_001008566]"	0.644187981	11.81385246	4.430622542	0.000672948	0.032875083	-0.287731609
16839	316	37	24476	0	A_23_P69310	CCRL2	NM_003965	"Homo sapiens chemokine (C-C motif) receptor-like 2 (CCRL2), mRNA [NM_003965]"	0.642683585	8.991609286	4.556597345	0.000534083	0.027805636	-0.061344281
16744	314	68	24381	0	A_23_P80008	MYLK2	NM_033118	"Homo sapiens myosin light chain kinase 2, skeletal muscle (MYLK2), mRNA [NM_033118]"	0.642343842	7.941957224	5.074958696	0.000210675	0.015648421	0.849712561
3957	80	81	6192	0	A_23_P58117	SHRM	NM_020859	"Homo sapiens shroom (SHRM), mRNA [NM_020859]"	0.641798313	12.5230909	3.09004829	0.008580232	0.153599678	-2.763644323
19170	359	74	27973	0	A_32_P4985	CAMTA1	NM_015215	"Homo sapiens calmodulin binding transcription activator 1 (CAMTA1), mRNA [NM_015215]"	0.641101009	7.703288746	4.259412671	0.000923967	0.040457778	-0.598123825
3897	79	71	6172	0	A_23_P211909	PLS1	NM_002670	"Homo sapiens plastin 1 (I isoform) (PLS1), mRNA [NM_002670]"	0.63944386	10.74376225	5.738420347	6.75E-05	0.007557741	1.961141961
27208	508	46	39409	0	A_24_P133171	AK026078	AK026078	"Homo sapiens cDNA: FLJ22425 fis, clone HRC08686. [AK026078]"	0.636920037	8.487626271	3.060328321	0.009086069	0.158665442	-2.81858499
17766	334	12	25856	0	A_23_P390097	C9orf52	NM_152574	"Homo sapiens chromosome 9 open reading frame 52 (C9orf52), mRNA [NM_152574]"	0.636322173	8.437064869	3.6888019	0.002713174	0.076145983	-1.649996227
313	10	11	541	0	A_23_P139825	YAF2	NM_001012424	"Homo sapiens YY1 associated factor 2 (YAF2), transcript variant 2, mRNA [NM_001012424]"	0.634820437	10.07299238	7.03229767	8.74E-06	0.002163726	3.936534975
24627	461	30	35837	0	A_32_P525524	KIAA1754L	NM_178495	"Homo sapiens KIAA1754-like (KIAA1754L), transcript variant 1, mRNA [NM_178495]"	0.634748245	7.531369985	6.120434841	3.60E-05	0.005088014	2.571063614
28349	532	30	41010	0	A_24_P69095	ENC1	NM_003633	"Homo sapiens ectodermal-neural cortex (with BTB-like domain) (ENC1), mRNA [NM_003633]"	0.633733696	13.1568288	6.058811854	3.98E-05	0.005441107	2.474191376
27398	512	12	39640	0	A_24_P14776	SYTL5	BX647688	Homo sapiens mRNA; cDNA DKFZp779C093 (from clone DKFZp779C093). [BX647688]	0.631598487	9.941171194	4.377792382	0.000741844	0.035023413	-0.383188798
15210	285	74	22217	0	A_23_P387471	MICB	NM_005931	"Homo sapiens MHC class I polypeptide-related sequence B (MICB), mRNA [NM_005931]"	0.631593591	11.69686567	4.229323754	0.000977226	0.042011839	-0.652971859
15989	300	36	23226	0	A_23_P137751	FAM46C	NM_017709	"Homo sapiens family with sequence similarity 46, member C (FAM46C), mRNA [NM_017709]"	0.631445683	8.898951511	3.073401913	0.008859996	0.156631484	-2.794425417
27984	524	24	40492	0	A_23_P95672	IGF2BP2	NM_006548	"Homo sapiens insulin-like growth factor 2 mRNA binding protein 2 (IGF2BP2), transcript variant 1, mRNA [NM_006548]"	0.629791475	8.435796517	3.421290232	0.004532006	0.103786237	-2.148146121
17391	326	84	25358	0	A_23_P69497	CLEC3B	NM_003278	"Homo sapiens C-type lectin domain family 3, member B (CLEC3B), mRNA [NM_003278]"	0.628071281	7.441887466	3.872662531	0.001911729	0.061430788	-1.308802528
254	8	40	459	0	A_23_P328836	LCOR	NM_032440	"Homo sapiens ligand dependent nuclear receptor corepressor (LCOR), mRNA [NM_032440]"	0.627942528	9.917359253	5.610149174	8.37E-05	0.008514635	1.751352625
4264	86	63	6628	0	A_23_P19619	HIVEP1	NM_002114	"Homo sapiens human immunodeficiency virus type I enhancer binding protein 1 (HIVEP1), mRNA [NM_002114]"	0.626976399	9.871600589	6.791933841	1.26E-05	0.002699716	3.588877738
5335	106	35	8151	0	A_23_P55477	ADORA2B	NM_000676	"Homo sapiens adenosine A2b receptor (ADORA2B), mRNA [NM_000676]"	0.626044826	9.496767202	3.855921351	0.001973449	0.062579478	-1.339801827
4737	95	25	7341	0	A_23_P214554	TRIM15	NM_033229	"Homo sapiens tripartite motif-containing 15 (TRIM15), transcript variant 1, mRNA [NM_033229]"	0.624001058	9.120551034	5.022645855	0.000231045	0.016608484	0.759377525
24893	466	10	36106	0	A_32_P800799	KCNG3	NM_133329	"Homo sapiens potassium voltage-gated channel, subfamily G, member 3 (KCNG3), transcript variant 1, mRNA [NM_133329]"	0.622667106	7.161828109	6.127834311	3.56E-05	0.005052689	2.582656406
6606	128	83	9951	0	A_23_P8763	PTPN12	NM_002835	"Homo sapiens protein tyrosine phosphatase, non-receptor type 12 (PTPN12), mRNA [NM_002835]"	0.622511738	12.97942122	3.875860364	0.001900165	0.061267373	-1.302882954
8058	155	20	12006	0	A_23_P74112	IL28RA	NM_170743	"Homo sapiens interleukin 28 receptor, alpha (interferon, lambda receptor) (IL28RA), transcript variant 1, mRNA [NM_170743]"	0.620210235	10.58193541	3.807860581	0.002162195	0.066612501	-1.428878006
23454	439	64	34174	0	A_23_P252306	ID1	NM_002165	"Homo sapiens inhibitor of DNA binding 1, dominant negative helix-loop-helix protein (ID1), transcript variant 1, mRNA [NM_002165]"	0.619388834	15.92375027	6.346703824	2.51E-05	0.004084705	2.92175049
5430	108	15	8269	0	A_23_P66063	PDP2	NM_020786	"Homo sapiens pyruvate dehydrogenase phosphatase isoenzyme 2 (PDP2), mRNA [NM_020786]"	0.618914071	9.328003317	4.847769729	0.000315377	0.02010903	0.454696472
23178	434	40	33663	0	A_24_P122732	SLC41A1	NM_173854	"Homo sapiens solute carrier family 41, member 1 (SLC41A1), mRNA [NM_173854]"	0.615596307	9.925894134	5.679478695	7.45E-05	0.008007743	1.865051312
22763	426	84	33131	0	A_32_P1173	C6orf150	NM_138441	"Homo sapiens chromosome 6 open reading frame 150 (C6orf150), mRNA [NM_138441]"	0.615191145	10.47593617	4.777540495	0.000357756	0.021370433	0.331200929
22145	415	40	32275	0	A_23_P133438	FAM105A	NM_019018	"Homo sapiens family with sequence similarity 105, member A (FAM105A), mRNA [NM_019018]"	0.613687085	11.08411916	3.963992212	0.001608124	0.056401613	-1.139982693
8310	159	68	12411	0	A_23_P378722	SAT	NM_002970	"Homo sapiens spermidine/spermine N1-acetyltransferase (SAT), mRNA [NM_002970]"	0.613444727	14.66772242	3.323381065	0.005472105	0.116208497	-2.330478332
2057	46	8	3342	0	A_24_P184769	WDR20	NM_181291	"Homo sapiens WD repeat domain 20 (WDR20), transcript variant 1, mRNA [NM_181291]"	0.613413899	9.294904368	5.142879285	0.000186986	0.014300671	0.966430591
25144	470	56	36494	0	A_24_P802145	THC2339772	THC2339772	Unknown	0.612163586	8.902316543	3.664066122	0.002844531	0.078058675	-1.696002244
23577	442	14	34241	0	A_23_P416434	PHF15	NM_015288	"Homo sapiens PHD finger protein 15 (PHF15), mRNA [NM_015288]"	0.611523753	7.986373953	3.172727035	0.007315979	0.13969005	-2.610478033
10395	198	48	15317	0	A_23_P255653	TNFRSF10A	NM_003844	"Homo sapiens tumor necrosis factor receptor superfamily, member 10a (TNFRSF10A), mRNA [NM_003844]"	0.611363228	10.73785633	3.116416989	0.008154981	0.148421697	-2.714844019
14423	271	47	21072	0	A_23_P28084	CR601641	CR601641	full-length cDNA clone CS0DI053YA21 of Placenta Cot 25-normalized of Homo sapiens (human). [CR601641]	0.608843799	11.7456307	6.634169041	1.60E-05	0.003054466	3.355945554
17702	332	77	25820	0	A_23_P153197	TGIF	NM_170695	"Homo sapiens TGFB-induced factor (TALE family homeobox) (TGIF), transcript variant 1, mRNA [NM_170695]"	0.608811045	12.40449411	4.168449848	0.001094865	0.044892622	-0.764190372
1799	41	10	3021	0	A_24_P346269	THC2342624	THC2342624	Unknown	0.608024429	9.237347097	3.72023955	0.002555088	0.073902195	-1.591554808
15599	293	4	22710	0	A_24_P737939	C6orf154	NM_001012974	"Homo sapiens chromosome 6 open reading frame 154 (C6orf154), mRNA [NM_001012974]"	0.604096404	7.193499232	5.442655709	0.000111283	0.010152887	1.473689744
12867	244	12	18821	0	A_23_P78557	FBXL12	NM_017703	"Homo sapiens F-box and leucine-rich repeat protein 12 (FBXL12), mRNA [NM_017703]"	0.603926399	10.41162483	4.232766638	0.000970975	0.041869978	-0.646691662
8132	156	47	12059	0	A_23_P64808	HOXC13	NM_017410	"Homo sapiens homeobox C13 (HOXC13), mRNA [NM_017410]"	0.602825879	10.46771651	6.628095281	1.62E-05	0.003055315	3.34690227
1732	39	70	2973	0	A_23_P158297	BTNL3	NM_197975	"Homo sapiens butyrophilin-like 3 (BTNL3), transcript variant 1, mRNA [NM_197975]"	0.602418264	7.033849022	5.426988156	0.000114308	0.010266898	1.447503142
20461	384	8	29739	0	A_23_P213562	F2R	NM_001992	"Homo sapiens coagulation factor II (thrombin) receptor (F2R), mRNA [NM_001992]"	0.602219377	8.171491996	5.393105097	0.000121147	0.010609338	1.390747332
4144	84	47	6448	0	A_32_P171856	BX107836	BX107836	"BX107836 Soares_fetal_heart_NbHH19W Homo sapiens cDNA clone IMAGp998I17743, mRNA sequence [BX107836]"	0.601422713	9.135748887	4.173890148	0.001083782	0.044696563	-0.754237335
26602	497	20	38610	0	A_24_P940149	C21orf25	NM_199050	"Homo sapiens chromosome 21 open reading frame 25 (C21orf25), mRNA [NM_199050]"	0.601198496	9.266396986	4.935317243	0.000269749	0.017894438	0.607740944
23850	447	19	34721	0	A_23_P30655	NFKBIE	NM_004556	"Homo sapiens nuclear factor of kappa light polypeptide gene enhancer in B-cells inhibitor, epsilon (NFKBIE), mRNA [NM_004556]"	0.600727446	12.85690142	5.661510608	7.68E-05	0.008036052	1.835653812
477	13	58	925	0	A_24_P150791	JPH3	NM_020655	"Homo sapiens junctophilin 3 (JPH3), mRNA [NM_020655]"	0.598709594	7.359805668	6.9524373	9.85E-06	0.002348664	3.821989235
9033	173	39	13449	0	A_23_P63980	LRFN4	NM_024036	"Homo sapiens leucine rich repeat and fibronectin type III domain containing 4 (LRFN4), mRNA [NM_024036]"	0.598577286	12.78458136	5.195664072	0.000170505	0.013551575	1.056689184
919	23	57	1677	0	A_23_P111132	HSPA1A	NM_005345	"Homo sapiens heat shock 70kDa protein 1A (HSPA1A), mRNA [NM_005345]"	0.595039671	16.48658354	3.361808974	0.005081717	0.110658979	-2.258936125
22583	423	55	32927	0	A_23_P1492	AVPI1	NM_021732	"Homo sapiens arginine vasopressin-induced 1 (AVPI1), mRNA [NM_021732]"	0.594729295	12.68916241	6.054951624	4.01E-05	0.005441107	2.468103599
19230	361	8	28010	0	A_23_P217755	APXL	NM_001649	"Homo sapiens apical protein-like (Xenopus laevis) (APXL), mRNA [NM_001649]"	0.592884831	9.091901086	3.69043835	0.002704704	0.075983442	-1.646953287
4316	87	59	6778	0	A_24_P267293	SARM1	NM_015077	"Homo sapiens sterile alpha and TIR motif containing 1 (SARM1), mRNA [NM_015077]"	0.591853449	9.61235722	6.273205509	2.82E-05	0.004349159	2.808701552
9500	182	10	14004	0	A_32_P30874	AJ420543	AJ420543	Homo sapiens mRNA full length insert cDNA clone EUROIMAGE 1090207. [AJ420543]	0.591266783	10.65601697	3.36968896	0.005005196	0.109652766	-2.244261917
28361	532	48	41043	0	A_23_P103511	ENST00000367932	ENST00000367932	"Homo sapiens cDNA FLJ43132 fis, clone CTONG3005813. [AK125122]"	0.589494141	10.10201222	3.203208267	0.006898403	0.134618491	-2.553907017
10794	206	6	15863	0	A_24_P323974	A_24_P323974	A_24_P323974	Unknown	0.586298466	7.700522989	4.219139699	0.000995961	0.042495321	-0.671555097
5827	115	9	8883	0	A_23_P208991	PALM	NM_002579	"Homo sapiens paralemmin (PALM), transcript variant 1, mRNA [NM_002579]"	0.585591853	12.01702016	6.172526042	3.31E-05	0.004797438	2.652496077
2521	54	28	4026	0	A_24_P271527	JOSD1	NM_014876	"Homo sapiens Josephin domain containing 1 (JOSD1), mRNA [NM_014876]"	0.584128854	13.68186849	5.026926676	0.000229303	0.016555341	0.766783942
9588	183	66	14254	0	A_24_P96403	RUNX1	NM_001001890	"Homo sapiens runt-related transcription factor 1 (acute myeloid leukemia 1; aml1 oncogene) (RUNX1), transcript variant 2, mRNA [NM_001001890]"	0.584059363	8.868202402	3.250151022	0.006301508	0.126497148	-2.466696141
27455	513	24	39809	0	A_24_P41551	A_24_P41551	A_24_P41551	Unknown	0.583574053	15.48327369	3.03467502	0.009546487	0.162490722	-2.865950962
5054	101	35	6807	0	A_23_P207999	PMAIP1	NM_021127	"Homo sapiens phorbol-12-myristate-13-acetate-induced protein 1 (PMAIP1), mRNA [NM_021127]"	0.583398762	7.976300306	3.851071742	0.001991706	0.063001855	-1.348784632
1101	27	25	1926	0	A_24_P336754	MCL1	NM_021960	"Homo sapiens myeloid cell leukemia sequence 1 (BCL2-related) (MCL1), transcript variant 1, mRNA [NM_021960]"	0.583048878	15.23064987	6.339265592	2.54E-05	0.004093387	2.910347398
20294	380	64	29529	0	A_23_P142239	LOC541469	NM_001013617	"Homo sapiens hypothetical LOC541469 protein (LOC541469), mRNA [NM_001013617]"	0.582937232	9.090120325	9.717656213	2.44E-07	0.00029291	7.273812767
4761	95	63	7413	0	A_32_P169353	A_32_P169353	A_32_P169353	Unknown	0.581017963	8.865195173	4.746929836	0.000378041	0.022025712	0.277175285
1971	44	41	3243	0	A_23_P386942	DIRAS1	NM_145173	"Homo sapiens DIRAS family, GTP-binding RAS-like 1 (DIRAS1), mRNA [NM_145173]"	0.580187905	8.825665801	5.944800742	4.80E-05	0.006073133	2.293425319
606	16	66	1088	0	A_23_P348257	NUAK1	NM_014840	"Homo sapiens NUAK family, SNF1-like kinase, 1 (NUAK1), mRNA [NM_014840]"	0.578842944	10.58183589	4.756197877	0.000371776	0.021794962	0.293545264
25178	471	24	4204	0	A_24_P79054	TGFB1	NM_000660	"Homo sapiens transforming growth factor, beta 1 (Camurati-Engelmann disease) (TGFB1), mRNA [NM_000660]"	0.577609984	9.718549011	4.100098908	0.001244466	0.047976195	-0.889453586
23338	437	39	33978	0	A_23_P208579	A_23_P208579	A_23_P208579	Unknown	0.577538722	7.970579729	3.037356935	0.009497287	0.162058775	-2.861001699
3158	66	14	4958	0	A_23_P46429	CYR61	NM_001554	"Homo sapiens cysteine-rich, angiogenic inducer, 61 (CYR61), mRNA [NM_001554]"	0.577349226	15.33632802	3.407693993	0.004652125	0.105102938	-2.173474551
16782	315	40	24481	0	A_32_P186157	LRRC27	NM_030626	"Homo sapiens leucine rich repeat containing 27 (LRRC27), mRNA [NM_030626]"	0.577167624	7.640014923	4.903029712	0.00028572	0.018594074	0.551416535
3005	63	31	4828	0	A_23_P406227	AY203928	AY203928	"Homo sapiens FP17581 mRNA, complete cds. [AY203928]"	0.576753729	10.18505634	6.693379769	1.46E-05	0.002979589	3.443810662
1471	34	58	2467	0	A_23_P28595	DLX2	NM_004405	"Homo sapiens distal-less homeobox 2 (DLX2), mRNA [NM_004405]"	0.575791006	6.999943256	5.560969703	9.10E-05	0.008932688	1.670260424
14793	278	24	21513	0	A_23_P47735	TNFRSF19L	NM_032871	"Homo sapiens tumor necrosis factor receptor superfamily, member 19-like (TNFRSF19L), transcript variant 1, mRNA [NM_032871]"	0.575522521	9.490246892	3.633232178	0.003017369	0.080543334	-1.753375252
25300	473	49	36786	0	A_23_P430691	DSCR9	NM_148675	"Homo sapiens Down syndrome critical region gene 9 (DSCR9), mRNA [NM_148675]"	0.57463873	7.970869563	3.151397837	0.007623121	0.142959979	-2.650032887
5928	116	78	9010	0	A_23_P111525	BHLHB8	BX648200	Homo sapiens mRNA; cDNA DKFZp779C0742 (from clone DKFZp779C0742). [BX648200]	0.573644834	11.56635644	6.436707339	2.18E-05	0.003721	3.059055767
6637	129	49	10043	0	A_23_P115064	CRABP2	NM_001878	"Homo sapiens cellular retinoic acid binding protein 2 (CRABP2), mRNA [NM_001878]"	0.57285125	10.12948476	3.358591472	0.0051133	0.110921078	-2.264927459
20008	375	25	29145	0	A_24_P99152	ZFP36L1	NM_004926	"Homo sapiens zinc finger protein 36, C3H type-like 1 (ZFP36L1), mRNA [NM_004926]"	0.571801619	8.370867443	3.957355688	0.001628421	0.056554259	-1.152232289
27158	507	47	39410	0	A_24_P548881	THC2281244	THC2281244	"Q7QB29 (Q7QB29) ENSANGP00000012888 (Fragment), partial (10%) [THC2281244]"	0.571035542	7.924058387	5.710001709	7.08E-05	0.007725581	1.914877785
7448	144	30	6807	0	A_23_P207999	PMAIP1	NM_021127	"Homo sapiens phorbol-12-myristate-13-acetate-induced protein 1 (PMAIP1), mRNA [NM_021127]"	0.569784242	8.034263907	4.108072838	0.001225981	0.047703411	-0.874820139
1160	28	36	1948	0	A_23_P252062	PPARG	NM_138711	"Homo sapiens peroxisome proliferative activated receptor, gamma (PPARG), transcript variant 3, mRNA [NM_138711]"	0.569721784	11.31369271	3.976059393	0.001571878	0.055611561	-1.117716851
435	12	60	784	0	A_23_P159764	POF1B	NM_024921	"Homo sapiens premature ovarian failure, 1B (POF1B), mRNA [NM_024921]"	0.569196896	10.28587761	4.995306828	0.000242497	0.017013984	0.712017906
8600	165	23	6807	0	A_23_P207999	PMAIP1	NM_021127	"Homo sapiens phorbol-12-myristate-13-acetate-induced protein 1 (PMAIP1), mRNA [NM_021127]"	0.567256668	8.069403481	3.645266307	0.002948677	0.079454659	-1.730980164
9749	186	67	14417	0	A_24_P914479	SNX5	BC002724	"Homo sapiens sorting nexin 5, mRNA (cDNA clone IMAGE:3629947), complete cds. [BC002724]"	0.566169798	13.19314354	5.858975944	5.53E-05	0.00667189	2.156033484
28285	530	58	40944	0	A_24_P54863	FLJ39370	NM_152400	"Homo sapiens hypothetical protein FLJ39370 (FLJ39370), mRNA [NM_152400]"	0.565906441	10.09681757	4.516069528	0.00057519	0.029248099	-0.133981417
24680	462	28	35834	0	A_23_P161596	FKBP2	NM_004470	"Homo sapiens FK506 binding protein 2, 13kDa (FKBP2), transcript variant 1, mRNA [NM_004470]"	0.565717695	16.03192158	3.277203434	0.005981342	0.122714814	-2.416396114
24428	457	74	35607	0	A_23_P143885	ARHGEF3	NM_019555	"Homo sapiens Rho guanine nucleotide exchange factor (GEF) 3 (ARHGEF3), mRNA [NM_019555]"	0.564281816	9.662136095	4.041616205	0.001389093	0.051320472	-0.996932723
3935	80	50	6133	0	A_24_P330303	FRMD6	NM_152330	"Homo sapiens FERM domain containing 6 (FRMD6), transcript variant 2, mRNA [NM_152330]"	0.564226416	10.48574185	4.6399249	0.000458848	0.025037226	0.087399385
413	12	24	713	0	A_23_P148969	LRRC40	NM_017768	"Homo sapiens leucine rich repeat containing 40 (LRRC40), mRNA [NM_017768]"	0.563878733	10.52390776	3.164975498	0.007426144	0.140895116	-2.624856263
7284	141	27	10929	0	A_23_P107154	USP32	NM_032582	"Homo sapiens ubiquitin specific peptidase 32 (USP32), mRNA [NM_032582]"	0.563266949	10.60233316	5.550599768	9.26E-05	0.008956409	1.653115049
20076	376	48	29187	0	A_23_P76386	SLC6A12	NM_003044	"Homo sapiens solute carrier family 6 (neurotransmitter transporter, betaine/GABA), member 12 (SLC6A12), mRNA [NM_003044]"	0.562919412	6.280903488	3.105841836	0.008322943	0.150897884	-2.734421266
10583	202	28	15594	0	A_32_P150040	CR606969	CR606969	full-length cDNA clone CS0DF003YF10 of Fetal brain of Homo sapiens (human). [CR606969]	0.561638607	9.210058678	4.00942707	0.001475949	0.053654074	-1.056200567
16653	313	6	24265	0	A_23_P38894	FLJ11286	NM_018381	"Homo sapiens hypothetical protein FLJ11286 (FLJ11286), mRNA [NM_018381]"	0.561207191	9.682994965	3.800898122	0.002191028	0.066844615	-1.441791931
22297	418	29	32413	0	A_23_P30666	TNFRSF21	NM_014452	"Homo sapiens tumor necrosis factor receptor superfamily, member 21 (TNFRSF21), mRNA [NM_014452]"	0.561081366	14.43741339	4.245242389	0.000948666	0.04114209	-0.623943761
6318	124	4	9490	0	A_23_P132285	MPST	NM_001013440	"Homo sapiens mercaptopyruvate sulfurtransferase (MPST), transcript variant 1, mRNA [NM_001013440]"	0.560656582	14.48262122	4.694259624	0.000415788	0.023407859	0.183940125
26823	501	17	38908	0	A_23_P391926	LPHN1	NM_001008701	"Homo sapiens latrophilin 1 (LPHN1), transcript variant 1, mRNA [NM_001008701]"	0.560481132	8.09923349	5.617314577	8.27E-05	0.008464668	1.763137319
19290	362	8	28011	0	A_23_P55873	CC2D1A	NM_017721	"Homo sapiens coiled-coil and C2 domain containing 1A (CC2D1A), mRNA [NM_017721]"	0.560215932	10.83644053	3.139011041	0.007807372	0.144788483	-2.672991599
25879	483	82	37627	0	A_23_P134953	ADFP	NM_001122	"Homo sapiens adipose differentiation-related protein (ADFP), mRNA [NM_001122]"	0.560015098	11.36596369	5.809215068	6.00E-05	0.007064587	2.075858149
17172	322	56	6807	0	A_23_P207999	PMAIP1	NM_021127	"Homo sapiens phorbol-12-myristate-13-acetate-induced protein 1 (PMAIP1), mRNA [NM_021127]"	0.559487466	8.142534055	3.692124228	0.002696007	0.075983442	-1.643818529
22290	418	16	32388	0	A_24_P374382	TOP1P2	NR_001283	Homo sapiens topoisomerase (DNA) I pseudogene 2 (TOP1P2) on chromosome 22 [NR_001283]	0.558830856	12.55651951	3.24630078	0.006348453	0.126942213	-2.473852796
7005	136	26	10467	0	A_23_P168771	KIAA1505	NM_020879	"Homo sapiens KIAA1505 protein (KIAA1505), mRNA [NM_020879]"	0.558746776	6.570811359	3.283348531	0.00591092	0.122064374	-2.404966487
4948	99	43	7686	0	A_24_P239689	SGTB	NM_019072	"Homo sapiens small glutamine-rich tetratricopeptide repeat (TPR)-containing, beta (SGTB), mRNA [NM_019072]"	0.557335024	9.112715565	6.655639215	1.55E-05	0.002996258	3.387867662
2329	50	79	3802	0	A_23_P5903	SLCO4A1	NM_016354	"Homo sapiens solute carrier organic anion transporter family, member 4A1 (SLCO4A1), mRNA [NM_016354]"	0.557227633	11.68728684	3.24893721	0.00631627	0.126497148	-2.468952386
2771	59	1	4449	0	A_24_P942469	AK129652	AK129652	"Homo sapiens cDNA FLJ26141 fis, clone TST03911. [AK129652]"	0.556469313	11.02709523	6.068048427	3.92E-05	0.005404153	2.488748615
3554	73	9	5584	0	A_23_P404667	BIK	NM_001197	"Homo sapiens BCL2-interacting killer (apoptosis-inducing) (BIK), mRNA [NM_001197]"	0.556397004	10.60702237	3.820191746	0.002112076	0.065281085	-1.406012058
20428	383	39	29792	0	A_23_P93988	ARHGEF5	NM_005435	"Homo sapiens Rho guanine nucleotide exchange factor (GEF) 5 (ARHGEF5), mRNA [NM_005435]"	0.556144242	11.79460758	6.803495715	1.23E-05	0.00267282	3.605799826
11748	223	63	17374	0	A_23_P363936	HSPA4L	NM_014278	"Homo sapiens heat shock 70kDa protein 4-like (HSPA4L), mRNA [NM_014278]"	0.554943742	9.675193587	5.713348454	7.04E-05	0.007712106	1.920332494
23016	431	48	33528	0	A_23_P320553	PPFIA3	NM_003660	"Homo sapiens protein tyrosine phosphatase, receptor type, f polypeptide (PTPRF), interacting protein (liprin), alpha 3 (PPFIA3), mRNA [NM_003660]"	0.554870358	8.642234026	4.575709376	0.000515766	0.027302865	-0.027156025
11876	226	8	17433	0	A_23_P320250	MYOHD1	NM_025109	"Homo sapiens myosin head domain containing 1 (MYOHD1), transcript variant 1, mRNA [NM_025109]"	0.554571633	14.11424394	3.161175674	0.007480752	0.141221291	-2.631903249
8121	156	27	12019	0	A_32_P130290	THC2449829	THC2449829	"ALU8_HUMAN (P39195) Alu subfamily SX sequence contamination warning entry, partial (12%) [THC2449829]"	0.554187321	6.997005831	4.453704321	0.000644956	0.0318815	-0.246119729
8303	159	60	12398	0	A_23_P253783	MFSD2	AK027396	"Homo sapiens cDNA FLJ14490 fis, clone MAMMA1002886. [AK027396]"	0.553329058	7.102826203	3.453115151	0.004262937	0.100674056	-2.088853995
19702	369	72	28761	0	A_32_P827528	THC2304641	THC2304641	Unknown	0.553192679	11.79959074	3.946625425	0.001661796	0.057223074	-1.172044202
9341	179	16	13858	0	A_24_P238266	A_24_P238266	A_24_P238266	Unknown	0.551241255	13.79710616	3.273727291	0.00602155	0.12336134	-2.422861014
8709	167	25	12959	0	A_23_P70660	FAM46A	NM_017633	"Homo sapiens family with sequence similarity 46, member A (FAM46A), mRNA [NM_017633]"	0.550358946	14.75999537	4.081108971	0.00128965	0.049183512	-0.924323792
6890	134	24	10313	0	A_24_P251764	CXCL3	NM_002090	"Homo sapiens chemokine (C-X-C motif) ligand 3 (CXCL3), mRNA [NM_002090]"	0.549043794	9.095634873	3.063687749	0.009027434	0.158040225	-2.81237817
25618	479	4	37175	0	A_24_P108005	MAP1LC3B	NM_022818	"Homo sapiens microtubule-associated protein 1 light chain 3 beta (MAP1LC3B), mRNA [NM_022818]"	0.548492206	11.65749158	4.24251517	0.000953498	0.041241675	-0.628915246
26184	489	60	38049	0	A_23_P405754	CACNB1	NM_000723	"Homo sapiens calcium channel, voltage-dependent, beta 1 subunit (CACNB1), transcript variant 1, mRNA [NM_000723]"	0.547926343	8.80728151	3.750539841	0.002411594	0.070717619	-1.535262521
21297	399	67	31084	0	A_24_P88801	NPHP1	NM_000272	"Homo sapiens nephronophthisis 1 (juvenile) (NPHP1), transcript variant 1, mRNA [NM_000272]"	0.547695122	7.070312071	7.545797386	4.13E-06	0.001306288	4.650556253
21691	406	69	31551	0	A_23_P83298	PRRX2	NM_016307	"Homo sapiens paired related homeobox 2 (PRRX2), mRNA [NM_016307]"	0.547545821	6.721463439	3.37835709	0.004922361	0.108723699	-2.228118745
8046	154	83	11968	0	A_23_P117782	LARP6	NM_018357	"Homo sapiens La ribonucleoprotein domain family, member 6 (LARP6), transcript variant 1, mRNA [NM_018357]"	0.546638423	12.34698517	3.931132642	0.001711225	0.058009914	-1.200662611
3817	78	21	5925	0	A_23_P32177	LHX6	NM_014368	"Homo sapiens LIM homeobox 6 (LHX6), transcript variant 1, mRNA [NM_014368]"	0.545070964	10.42254775	5.809323959	6.00E-05	0.007064587	2.076034009
23970	449	56	34951	0	A_23_P382775	BBC3	NM_014417	"Homo sapiens BCL2 binding component 3 (BBC3), mRNA [NM_014417]"	0.544893355	12.66872166	3.517525101	0.003766722	0.094497768	-1.968849251
19797	371	35	28852	0	A_23_P323943	SLC5A12	NM_178498	"Homo sapiens solute carrier family 5 (sodium/glucose cotransporter), member 12 (SLC5A12), transcript variant 2, mRNA [NM_178498]"	0.544487782	8.593891969	3.210956239	0.006796118	0.133448475	-2.539519726
26801	500	62	38839	0	A_23_P166	MOBKL2C	NM_145279	"Homo sapiens MOB1, Mps One Binder kinase activator-like 2C (yeast) (MOBKL2C), transcript variant 1, mRNA [NM_145279]"	0.544360387	8.453488593	5.667575338	7.60E-05	0.008036052	1.845581749
15774	296	47	22935	0	A_24_P171075	CREM	NM_183013	"Homo sapiens cAMP responsive element modulator (CREM), transcript variant 19, mRNA [NM_183013]"	0.543119893	9.985793303	4.120494024	0.001197747	0.047163087	-0.852035617
19532	366	61	4204	0	A_24_P79054	TGFB1	NM_000660	"Homo sapiens transforming growth factor, beta 1 (Camurati-Engelmann disease) (TGFB1), mRNA [NM_000660]"	0.541787717	9.893924505	3.540166403	0.003606532	0.091805475	-1.926670392
3755	77	4	5895	0	A_23_P64044	URP2	NM_178443	"Homo sapiens UNC-112 related protein 2 (URP2), transcript variant URP2LF, mRNA [NM_178443]"	0.54117145	7.19228405	3.611934342	0.003142949	0.082956312	-1.793018511
25177	471	21	36584	0	A_24_P320880	SNX16	NM_022133	"Homo sapiens sorting nexin 16 (SNX16), transcript variant 1, mRNA [NM_022133]"	0.54048223	8.296603125	3.51487566	0.003785932	0.094644969	-1.973785221
16861	316	70	24538	0	A_23_P380298	ProSAPiP1	NM_014731	"Homo sapiens ProSAPiP1 protein (ProSAPiP1), mRNA [NM_014731]"	0.540466893	8.446515222	6.145054742	3.46E-05	0.004989037	2.609603134
21157	397	5	30813	0	A_24_P23258	DIP	NM_015124	"Homo sapiens death-inducing-protein (DIP), mRNA [NM_015124]"	0.540191586	11.45919736	4.549469973	0.000541085	0.0280672	-0.074104832
27613	516	40	39972	0	A_24_P336957	HTRA2	NM_145074	"Homo sapiens HtrA serine peptidase 2 (HTRA2), nuclear gene encoding mitochondrial protein, transcript variant 2, mRNA [NM_145074]"	0.540146926	11.94236718	5.005672759	0.000238087	0.01693958	0.729986939
1844	42	16	3033	0	A_23_P104109	RPS6KC1	NM_012424	"Homo sapiens ribosomal protein S6 kinase, 52kDa, polypeptide 1 (RPS6KC1), mRNA [NM_012424]"	0.539967211	9.921116723	4.184270774	0.001062955	0.044522066	-0.735253173
15114	284	6	21937	0	A_23_P44546	DFFB	NM_001004285	"Homo sapiens DNA fragmentation factor, 40kDa, beta polypeptide (caspase-activated DNase) (DFFB), transcript variant 3, mRNA [NM_001004285]"	0.539878532	9.743049567	3.946957111	0.001660754	0.057223074	-1.171431677
15909	298	78	23150	0	A_23_P427083	CDRT4	NM_173622	"Homo sapiens CMT1A duplicated region transcript 4 (CDRT4), mRNA [NM_173622]"	0.539754479	8.183614796	6.554710584	1.81E-05	0.003292064	3.237194199
2768	58	83	4444	0	A_32_P360518	CR592225	CR592225	full-length cDNA clone CS0DB003YO17 of Neuroblastoma Cot 10-normalized of Homo sapiens (human). [CR592225]	0.538820501	6.709208393	3.611165092	0.003147583	0.082993736	-1.794450568
4165	84	77	6501	0	A_23_P47885	LRIG3	NM_153377	"Homo sapiens leucine-rich repeats and immunoglobulin-like domains 3 (LRIG3), mRNA [NM_153377]"	0.538698936	11.14419699	3.607087253	0.003172263	0.083265301	-1.802042203
24085	451	68	35132	0	A_23_P17562	ZNF341	NM_032819	"Homo sapiens zinc finger protein 341 (ZNF341), mRNA [NM_032819]"	0.538509869	8.949594147	4.137689047	0.00115976	0.046610523	-0.82051543
18824	353	52	27467	0	A_23_P143845	TIPARP	NM_015508	"Homo sapiens TCDD-inducible poly(ADP-ribose) polymerase (TIPARP), mRNA [NM_015508]"	0.53807059	12.9157495	6.682734413	1.48E-05	0.002987205	3.428052943
16927	318	3	24572	0	A_23_P12053	SPEN	NM_015001	"Homo sapiens spen homolog, transcriptional regulator (Drosophila) (SPEN), mRNA [NM_015001]"	0.537209635	10.54116368	4.079306982	0.001294024	0.049271827	-0.92763418
12003	228	30	17628	0	A_23_P353056	TMEM24	NM_014807	"Homo sapiens transmembrane protein 24 (TMEM24), mRNA [NM_014807]"	0.537107559	12.77587105	4.04647809	0.001376437	0.050985686	-0.987987518
21728	407	47	31666	0	A_24_P920730	BU608568	BU608568	"UI-CF-FN0-aep-h-11-0-UI.s1 UI-CF-FN0 Homo sapiens cDNA clone UI-CF-FN0-aep-h-11-0-UI 3', mRNA sequence [BU608568]"	0.537047413	6.95453908	5.144137711	0.000186575	0.014300671	0.968587012
11539	219	80	17093	0	A_32_P32061	C2orf27	NM_013310	"Homo sapiens chromosome 2 open reading frame 27 (C2orf27), mRNA [NM_013310]"	0.536119765	10.32169438	3.35722196	0.005126803	0.111129028	-2.267477576
23940	449	14	34872	0	A_23_P259621	LAT2	NM_032463	"Homo sapiens linker for activation of T cells family, member 2 (LAT2), transcript variant 2, mRNA [NM_032463]"	0.535814345	7.857456875	3.180655485	0.00720499	0.138787771	-2.595768163
5336	106	37	8154	0	A_23_P105382	THAP2	NM_031435	"Homo sapiens THAP domain containing, apoptosis associated protein 2 (THAP2), mRNA [NM_031435]"	0.534560933	8.060115466	3.835074758	0.002053161	0.064088442	-1.378424359
4280	87	7	6679	0	A_23_P365610	JUND	X56681	Human junD mRNA. [X56681]	0.53411963	14.54257511	3.455013603	0.004247406	0.100674056	-2.085316885
22752	426	66	33101	0	A_32_P103815	LOC150166	AK056836	"Homo sapiens cDNA FLJ32274 fis, clone PROST2000036. [AK056836]"	0.532283848	6.816609072	5.519975669	9.75E-05	0.009318263	1.602388004
1804	41	24	3048	0	A_23_P215744	CTTNBP2	NM_033427	"Homo sapiens cortactin binding protein 2 (CTTNBP2), mRNA [NM_033427]"	0.532269013	7.669258758	3.53953957	0.003610873	0.091805475	-1.927838062
17993	338	57	26247	0	A_23_P77859	TMEM88	NM_203411	"Homo sapiens transmembrane protein 88 (TMEM88), mRNA [NM_203411]"	0.532134422	8.202479197	3.761075219	0.002363648	0.070299957	-1.515698457
19072	357	84	27838	0	A_32_P196036	LOC643837	CR594200	full-length cDNA clone CS0DF031YH08 of Fetal brain of Homo sapiens (human). [CR594200]	0.530898097	7.318954298	4.139211543	0.001156457	0.046543694	-0.817725739
14008	264	28	20415	0	A_24_P145047	ZNF609	NM_015042	"Homo sapiens zinc finger protein 609 (ZNF609), mRNA [NM_015042]"	0.529979843	8.757921761	4.945523738	0.000264897	0.017894438	0.625516736
6210	122	4	9341	0	A_23_P395566	FBXO31	NM_024735	"Homo sapiens F-box protein 31 (FBXO31), mRNA [NM_024735]"	0.52916149	10.9034958	5.084928642	0.00020701	0.015457144	0.866885831
18823	353	51	6807	0	A_23_P207999	PMAIP1	NM_021127	"Homo sapiens phorbol-12-myristate-13-acetate-induced protein 1 (PMAIP1), mRNA [NM_021127]"	0.52860337	8.144599985	3.581723248	0.003330246	0.08613709	-1.849269416
6945	135	15	10445	0	A_23_P163251	PAQR5	NM_017705	"Homo sapiens progestin and adipoQ receptor family member V (PAQR5), mRNA [NM_017705]"	0.528167824	8.889069377	3.497423942	0.003914969	0.096802788	-2.006299268
27260	509	58	39577	0	A_32_P524904	FLJ22675	AK026328	"Homo sapiens cDNA: FLJ22675 fis, clone HSI10553. [AK026328]"	0.525479165	6.325931149	3.71067663	0.002602157	0.07468182	-1.609328215
21607	405	28	31477	0	A_23_P334111	WDR55	BC002482	"Homo sapiens WD repeat domain 55, mRNA (cDNA clone IMAGE:3347441). [BC002482]"	0.525280676	10.98422747	4.169963427	0.00109177	0.044830501	-0.761421018
20883	391	77	30485	0	A_24_P12435	NCOA7	NM_181782	"Homo sapiens nuclear receptor coactivator 7 (NCOA7), mRNA [NM_181782]"	0.524732875	13.95854337	6.344991194	2.52E-05	0.004084705	2.919125716
1158	28	33	1942	0	A_23_P348063	SYNGR1	NM_004711	"Homo sapiens synaptogyrin 1 (SYNGR1), transcript variant 1a, mRNA [NM_004711]"	0.523019907	7.056181056	5.357968617	0.000128693	0.010965602	1.331713542
15125	284	21	21966	0	A_23_P39766	GLS	NM_014905	"Homo sapiens glutaminase (GLS), mRNA [NM_014905]"	0.522792355	11.73355135	4.381952423	0.000736163	0.034813156	-0.37566147
25443	476	8	36867	0	A_23_P119295	SITPEC	NM_016581	"Homo sapiens signaling intermediate in Toll pathway, evolutionarily conserved (SITPEC), mRNA [NM_016581]"	0.521492434	12.52036125	3.90706254	0.001791023	0.059367399	-1.245155118
8772	168	36	12981	0	A_23_P218517	ZNF222	NM_013360	"Homo sapiens zinc finger protein 222 (ZNF222), mRNA [NM_013360]"	0.521484487	9.816569661	5.04866194	0.00022067	0.016179011	0.804350021
19030	357	17	27714	0	A_23_P44734	USP38	NM_032557	"Homo sapiens ubiquitin specific peptidase 38 (USP38), mRNA [NM_032557]"	0.52089903	8.020640295	3.672347237	0.00279985	0.077354363	-1.680598101
27628	516	70	40029	0	A_23_P359897	KIAA1718	NM_030647	"Homo sapiens KIAA1718 protein (KIAA1718), mRNA [NM_030647]"	0.520723674	8.288490134	5.830265824	5.79E-05	0.006908269	2.109821545
5422	108	6	8253	0	A_23_P411157	WNT1	NM_005430	"Homo sapiens wingless-type MMTV integration site family, member 1 (WNT1), mRNA [NM_005430]"	0.519896458	7.005502199	5.847294423	5.63E-05	0.006746289	2.137246057
17465	328	28	25412	0	A_24_P142885	PANK2	AL713654	Homo sapiens mRNA; cDNA DKFZp547J0513 (from clone DKFZp547J0513). [AL713654]	0.519224549	7.252385898	3.354553292	0.005153218	0.111546282	-2.272446695
14056	265	18	20555	0	A_23_P76992	PGF	NM_002632	"Homo sapiens placental growth factor, vascular endothelial growth factor-related protein (PGF), mRNA [NM_002632]"	0.519085652	8.749032132	3.703997272	0.002635556	0.074931139	-1.621744262
4909	98	74	7592	0	A_24_P649624	ENST00000377093	ENST00000377093	"Homo sapiens cDNA clone IMAGE:4395035, partial cds. [BC063684]"	0.518747567	11.53267548	6.564733912	1.78E-05	0.003262037	3.252227286
15649	293	77	22842	0	A_24_P130959	KIAA1804	NM_032435	"Homo sapiens mixed lineage kinase 4 (KIAA1804), mRNA [NM_032435]"	0.51860894	7.655577061	4.035505359	0.001405169	0.051634934	-1.008178362
8363	160	82	12435	0	A_32_P24376	KRTAP2-4	BC063625	"Homo sapiens keratin associated protein 2-4, mRNA (cDNA clone MGC:74790 IMAGE:3907481), complete cds. [BC063625]"	0.517983588	7.065410646	5.875140927	5.38E-05	0.006580145	2.181997259
1849	42	23	3047	0	A_32_P86517	AI669361	AI669361	"AI669361 ty31d09.x1 NCI_CGAP_Ut2 Homo sapiens cDNA clone IMAGE:2280689 3', mRNA sequence [AI669361]"	0.517528856	6.958101769	3.326176473	0.005442716	0.115711389	-2.325275232
2745	58	56	4394	0	A_23_P142849	RND3	NM_005168	"Homo sapiens Rho family GTPase 3 (RND3), mRNA [NM_005168]"	0.517513285	12.93040753	3.792259312	0.002227349	0.067592294	-1.457818361
10236	195	71	15203	0	A_23_P344400	AHRR	NM_020731	"Homo sapiens aryl-hydrocarbon receptor repressor (AHRR), mRNA [NM_020731]"	0.517215576	7.100377583	4.788204256	0.000350957	0.021294009	0.349993692
24147	452	76	35148	0	A_23_P361405	HYAL3	NM_003549	"Homo sapiens hyaluronoglucosaminidase 3 (HYAL3), mRNA [NM_003549]"	0.517196051	10.29308695	6.288963239	2.75E-05	0.004264464	2.833008725
3418	70	60	5363	0	A_23_P387523	ENST00000374651	ENST00000374651	"Q698T8 (Q698T8) Envelope glycoprotein (Fragment), partial (7%) [THC2399489]"	0.516561176	11.91090325	4.317740565	0.000829078	0.037650941	-0.492046813
10568	202	6	15553	0	A_23_P165333	BIN1	NM_139346	"Homo sapiens bridging integrator 1 (BIN1), transcript variant 4, mRNA [NM_139346]"	0.516388178	13.6414016	3.915491145	0.001762656	0.059117729	-1.229571143
20576	386	20	29912	0	A_23_P382148	RAB1A	NM_004161	"Homo sapiens RAB1A, member RAS oncogene family (RAB1A), mRNA [NM_004161]"	0.516065413	14.35695749	4.217418168	0.000999164	0.042567987	-0.674697382
18837	353	71	27502	0	A_32_P133840	TMCC2	NM_014858	"Homo sapiens transmembrane and coiled-coil domain family 2 (TMCC2), mRNA [NM_014858]"	0.515347815	7.037496137	3.994041726	0.001519412	0.054467906	-1.084555124
2644	56	68	4204	0	A_24_P79054	TGFB1	NM_000660	"Homo sapiens transforming growth factor, beta 1 (Camurati-Engelmann disease) (TGFB1), mRNA [NM_000660]"	0.515232932	9.746803164	3.682476014	0.002746168	0.076919813	-1.661759893
6935	135	1	10423	0	A_24_P290354	ZFAND5	NM_006007	"Homo sapiens zinc finger, AN1-type domain 5 (ZFAND5), mRNA [NM_006007]"	0.515166123	10.33049514	5.96259345	4.66E-05	0.006025493	2.321767322
1243	30	23	2077	0	A_23_P77612	KREMEN2	NM_172229	"Homo sapiens kringle containing transmembrane protein 2 (KREMEN2), transcript variant 4, mRNA [NM_172229]"	0.515114328	10.68692995	7.1466343	7.37E-06	0.001974018	4.098875458
12828	243	36	6807	0	A_23_P207999	PMAIP1	NM_021127	"Homo sapiens phorbol-12-myristate-13-acetate-induced protein 1 (PMAIP1), mRNA [NM_021127]"	0.515022704	8.153171702	3.06656748	0.008977472	0.15762796	-2.807056913
12	1	35	49	0	A_23_P202696	KBTBD4	NM_016506	"Homo sapiens kelch repeat and BTB (POZ) domain containing 4 (KBTBD4), transcript variant 2, mRNA [NM_016506]"	0.514638355	10.84696611	3.796632876	0.002208884	0.067103731	-1.449704231
10266	196	28	15123	0	A_23_P15654	TRAF4	NM_004295	"Homo sapiens TNF receptor-associated factor 4 (TRAF4), transcript variant 1, mRNA [NM_004295]"	0.51437329	12.24458697	3.912438764	0.001772876	0.059244208	-1.235214308
4677	94	14	7164	0	A_23_P429082	SPTY2D1	NM_194285	"Homo sapiens SPT2, Suppressor of Ty, domain containing 1 (S. cerevisiae) (SPTY2D1), mRNA [NM_194285]"	0.513675653	9.956493708	4.406549567	0.000703482	0.03384398	-0.331191615
1615	37	54	2781	0	A_32_P164917	AL833005	AL833005	Homo sapiens mRNA; cDNA DKFZp666D074 (from clone DKFZp666D074) [AL833005]	0.512349909	7.925786511	4.698873214	0.00041233	0.023399162	0.192120763
2069	46	25	3375	0	A_24_P849245	ENST00000368192	ENST00000368192	"O13760 (O13760) SPAC17A2.10c protein, partial (12%) [THC2277104]"	0.511311997	11.33002908	3.746395405	0.002430726	0.071050495	-1.542959951
17513	329	30	25575	0	A_23_P396765	PGM2L1	NM_173582	"Homo sapiens phosphoglucomutase 2-like 1 (PGM2L1), mRNA [NM_173582]"	0.511061462	10.33823923	3.734308234	0.002487411	0.072387486	-1.565413334
26475	495	9	38432	0	A_32_P409222	ZNF628	NM_033113	"Homo sapiens zinc finger protein 628 (ZNF628), mRNA [NM_033113]"	0.510840584	11.13609477	4.96608766	0.000255393	0.017546089	0.661288536
20860	391	45	30423	0	A_23_P10591	METRNL	NM_001004431	"Homo sapiens meteorin, glial cell differentiation regulator-like (METRNL), mRNA [NM_001004431]"	0.51078958	14.58579607	4.145942305	0.001141969	0.046157032	-0.80539522
12138	230	66	17850	0	A_23_P116602	USP35	AB037793	"Homo sapiens mRNA for KIAA1372 protein, partial cds. [AB037793]"	0.509759965	12.02691857	3.642903977	0.002962035	0.079738876	-1.735376079
3939	80	56	6144	0	A_24_P759477	ITGB8	NM_002214	"Homo sapiens integrin, beta 8 (ITGB8), mRNA [NM_002214]"	0.508921864	7.933880194	3.164579372	0.007431818	0.140895116	-2.62559094
2527	54	38	4044	0	A_23_P324523	IQCK	NM_153208	"Homo sapiens IQ motif containing K (IQCK), mRNA [NM_153208]"	0.505453802	9.806433619	4.707271963	0.000406112	0.023278845	0.20700633
9066	174	19	13412	0	A_23_P12173	CRTC2	NM_181715	"Homo sapiens CREB regulated transcription coactivator 2 (CRTC2), mRNA [NM_181715]"	0.505137562	13.27323614	5.730283403	6.84E-05	0.007557741	1.947907939
12092	229	79	17872	0	A_23_P144096	CISH	NM_145071	"Homo sapiens cytokine inducible SH2-containing protein (CISH), mRNA [NM_145071]"	0.504676285	10.1395977	4.761981703	0.000367921	0.021665023	0.303755626
18504	347	75	27052	0	A_32_P91107	BC089156	BC089156	Homo sapiens cDNA clone IMAGE:6576427. [BC089156]	0.504572134	9.04234692	3.781232204	0.002274605	0.068348961	-1.478280535
23562	441	73	34345	0	A_23_P113825	BTBD14A	NM_144653	"Homo sapiens BTB (POZ) domain containing 14A (BTBD14A), mRNA [NM_144653]"	0.504560978	11.96850151	4.966249811	0.00025532	0.017546089	0.661570377
24248	454	54	35259	0	A_24_P15043	KLHL18	NM_025010	"Homo sapiens kelch-like 18 (Drosophila) (KLHL18), mRNA [NM_025010]"	0.502963324	10.81390839	6.312619867	2.65E-05	0.004152309	2.869428687
9769	187	11	14467	0	A_23_P210581	KCNG1	NM_002237	"Homo sapiens potassium voltage-gated channel, subfamily G, member 1 (KCNG1), transcript variant 1, mRNA [NM_002237]"	0.502041504	7.755484714	3.646129488	0.002943811	0.079413303	-1.729373962
5469	108	66	8365	0	A_23_P14957	CDR2	NM_001802	"Homo sapiens cerebellar degeneration-related protein 2, 62kDa (CDR2), mRNA [NM_001802]"	0.502024288	12.30117654	3.933921436	0.001702218	0.057961918	-1.195509992
1304	31	33	2258	0	A_24_P450092	LOC254057	AK024653	"Homo sapiens cDNA: FLJ21000 fis, clone CAE03359. [AK024653]"	0.501360275	7.733668166	4.738268207	0.000383995	0.022190356	0.261866601
26568	496	57	38524	0	A_24_P170454	USP6	NM_004505	"Homo sapiens ubiquitin specific peptidase 6 (Tre-2 oncogene) (USP6), mRNA [NM_004505]"	0.500629195	7.840687855	5.036004432	0.000225655	0.016386643	0.782481379
2960	62	47	4699	0	A_23_P32165	LHX2	NM_004789	"Homo sapiens LIM homeobox 2 (LHX2), mRNA [NM_004789]"	0.50046278	9.561964957	5.46680223	0.000106785	0.009869415	1.513976809
16520	310	54	24040	0	A_23_P135878	SPIRE1	NM_020148	"Homo sapiens spire homolog 1 (Drosophila) (SPIRE1), mRNA [NM_020148]"	0.500086401	9.47297184	4.877826394	0.000298869	0.019316868	0.507353825
14182	267	23	20720	0	A_23_P103104	MFNG	NM_002405	"Homo sapiens manic fringe homolog (Drosophila) (MFNG), mRNA [NM_002405]"	0.499248747	7.985426786	4.624190203	0.000472163	0.025515558	0.059375403
2495	53	74	4110	0	A_24_P784765	CD59	NM_203330	"Homo sapiens CD59 molecule, complement regulatory protein (CD59), transcript variant 1, mRNA [NM_203330]"	0.499064547	8.688401372	3.63699768	0.002995702	0.080282027	-1.746367385
7735	149	41	11579	0	A_24_P286079	AFF4	NM_014423	"Homo sapiens AF4/FMR2 family, member 4 (AFF4), mRNA [NM_014423]"	0.498753996	10.94250042	5.395688153	0.000120611	0.010595084	1.395080038
17370	326	52	25299	0	A_24_P110591	A_24_P110591	A_24_P110591	Unknown	0.498154545	14.13666944	3.239762735	0.006428974	0.128100918	-2.486004019
20830	390	70	4204	0	A_24_P79054	TGFB1	NM_000660	"Homo sapiens transforming growth factor, beta 1 (Camurati-Engelmann disease) (TGFB1), mRNA [NM_000660]"	0.498004107	9.776865111	3.438433354	0.004385003	0.102578608	-2.116207978
18178	342	9	26471	0	A_23_P37497	MYO1E	U14391	"Human myosin-IC mRNA, complete cds. [U14391]"	0.497221199	11.99631582	4.623205295	0.00047301	0.025515558	0.057620263
23541	441	41	6807	0	A_23_P207999	PMAIP1	NM_021127	"Homo sapiens phorbol-12-myristate-13-acetate-induced protein 1 (PMAIP1), mRNA [NM_021127]"	0.496632851	7.998625577	4.22429286	0.000986435	0.042215854	-0.662150732
23944	449	19	34882	0	A_24_P419120	BICD2	NM_015250	"Homo sapiens bicaudal D homolog 2 (Drosophila) (BICD2), transcript variant 2, mRNA [NM_015250]"	0.496210858	10.87020452	5.119025729	0.000194972	0.014713128	0.925513226
12698	241	4	18652	0	A_23_P416112	RNF168	NM_152617	"Homo sapiens ring finger protein 168 (RNF168), mRNA [NM_152617]"	0.495889578	7.409941385	5.454939907	0.00010897	0.009974874	1.494196018
20025	375	55	29199	0	A_24_P355944	EFNB2	NM_004093	"Homo sapiens ephrin-B2 (EFNB2), mRNA [NM_004093]"	0.495796672	13.94318579	3.426198471	0.004489417	0.103395056	-2.139002149
22787	427	36	33198	0	A_24_P250176	MLX	NM_170607	"Homo sapiens MAX-like protein X (MLX), transcript variant 3, mRNA [NM_170607]"	0.49448963	10.08914841	4.93671039	0.000269082	0.017894438	0.610168096
15929	299	25	23207	0	A_23_P69121	SIAH2	NM_005067	"Homo sapiens seven in absentia homolog 2 (Drosophila) (SIAH2), mRNA [NM_005067]"	0.493577605	10.45073094	3.505437959	0.003855171	0.095869069	-1.991368258
25442	476	7	36866	0	A_23_P167789	FAM53C	NM_016605	"Homo sapiens family with sequence similarity 53, member C (FAM53C), mRNA [NM_016605]"	0.493242055	10.36284156	6.388995165	2.35E-05	0.003954995	2.986423156
19976	374	64	29063	0	A_24_P292253	ITIH5	NM_030569	"Homo sapiens inter-alpha (globulin) inhibitor H5 (ITIH5), transcript variant 1, mRNA [NM_030569]"	0.492661892	5.995434656	3.649825397	0.00292307	0.079413303	-1.722496861
2504	54	3	3345	0	A_23_P208706	BAX	NM_138764	"Homo sapiens BCL2-associated X protein (BAX), transcript variant epsilon, mRNA [NM_138764]"	0.492404159	13.81610235	3.551139783	0.003531394	0.090107722	-1.906229813
23393	438	53	4204	0	A_24_P79054	TGFB1	NM_000660	"Homo sapiens transforming growth factor, beta 1 (Camurati-Engelmann disease) (TGFB1), mRNA [NM_000660]"	0.491421123	9.678436652	3.913194476	0.00177034	0.0592354	-1.233817114
24577	460	45	35708	0	A_32_P30649	ETV5	NM_004454	"Homo sapiens ets variant gene 5 (ets-related molecule) (ETV5), mRNA [NM_004454]"	0.491237647	7.342439922	3.398071482	0.004739072	0.106465905	-2.191399122
3762	77	12	5909	0	A_24_P941572	ENST00000381942	ENST00000381942	"Homo sapiens cDNA FLJ44083 fis, clone TESTI4040939. [AK126071]"	0.490944572	8.10190346	3.821887392	0.002105277	0.065141916	-1.402868378
16780	315	38	24477	0	A_24_P942630	ENST00000254846	ENST00000254846	"Human mRNA for KIAA0346 gene, partial cds. [AB002344]"	0.488963336	6.938902312	3.091810973	0.008551128	0.153272074	-2.760383699
3571	73	39	5640	0	A_24_P284324	TMEM104	AK000262	"Homo sapiens cDNA FLJ20255 fis, clone COLF7072. [AK000262]"	0.488796456	12.2252483	4.421000735	0.000684984	0.033223493	-0.305094837
6478	126	64	9763	0	A_23_P16423	ZBTB7A	AL390151	Homo sapiens mRNA; cDNA DKFZp547O146 (from clone DKFZp547O146). [AL390151]	0.488536056	9.730423244	3.14259324	0.007753635	0.144642767	-2.666353034
28260	530	24	40878	0	A_23_P39561	UBE2F	NM_080678	"Homo sapiens ubiquitin-conjugating enzyme E2F (putative) (UBE2F), mRNA [NM_080678]"	0.488470471	11.21171689	3.646320273	0.002942737	0.079413303	-1.729018953
4506	91	14	7011	0	A_32_P73452	TMEM16H	NM_020959	"Homo sapiens transmembrane protein 16H (TMEM16H), mRNA [NM_020959]"	0.486647868	9.968679962	3.588194862	0.003289193	0.085230654	-1.837218252
5494	109	16	8427	0	A_32_P4433	BU602485	BU602485	"AGENCOURT_10015118 NIH_MGC_142 Homo sapiens cDNA clone IMAGE:6496567 5', mRNA sequence [BU602485]"	0.4864804	7.476053243	3.914264114	0.001766757	0.059185311	-1.231839578
11489	218	76	16926	0	A_23_P12635	FBXL15	NM_024326	"Homo sapiens F-box and leucine-rich repeat protein 15 (FBXL15), mRNA [NM_024326]"	0.486028132	13.38736964	3.691586242	0.002698779	0.075983442	-1.644818862
22778	427	24	33177	0	A_24_P62659	TSPAN2	NM_005725	"Homo sapiens tetraspanin 2 (TSPAN2), mRNA [NM_005725]"	0.485975538	7.261604258	4.060462044	0.001340693	0.050286969	-0.962268953
12457	236	20	18231	0	A_23_P143016	ARID5A	NM_006673	"Homo sapiens AT rich interactive domain 5A (MRF1-like) (ARID5A), transcript variant 2, mRNA [NM_006673]"	0.485013871	9.016669281	3.056985465	0.00914479	0.158815805	-2.824760287
6891	134	25	4204	0	A_24_P79054	TGFB1	NM_000660	"Homo sapiens transforming growth factor, beta 1 (Camurati-Engelmann disease) (TGFB1), mRNA [NM_000660]"	0.484998836	9.803824161	3.368877867	0.005013019	0.109663671	-2.245772396
10031	192	10	14781	0	A_23_P122439	BTN2A2	NM_181531	"Homo sapiens butyrophilin, subfamily 2, member A2 (BTN2A2), transcript variant 2, mRNA [NM_181531]"	0.483669739	9.044451421	3.568434095	0.003416182	0.087958927	-1.874018151
3011	63	41	4848	0	A_24_P336759	MCL1	NM_021960	"Homo sapiens myeloid cell leukemia sequence 1 (BCL2-related) (MCL1), transcript variant 1, mRNA [NM_021960]"	0.483630968	11.71190115	4.432796662	0.000670258	0.032846125	-0.283809636
7869	151	71	11782	0	A_24_P177604	PPP1R3F	NM_033215	"Homo sapiens protein phosphatase 1, regulatory (inhibitor) subunit 3F (PPP1R3F), mRNA [NM_033215]"	0.482423568	10.28526829	3.957641943	0.001627541	0.056554259	-1.151703864
6523	127	45	9878	0	A_23_P93169	GLULD1	NM_016571	"Homo sapiens glutamate-ammonia ligase (glutamine synthetase) domain containing 1 (GLULD1), mRNA [NM_016571]"	0.482022219	10.68450954	4.479983168	0.000614548	0.030773437	-0.198815173
90	3	63	233	0	A_23_P39454	ZNF556	NM_024967	"Homo sapiens zinc finger protein 556 (ZNF556), mRNA [NM_024967]"	0.481740403	7.513812572	4.278726905	0.000891365	0.039518093	-0.562961755
20070	376	42	29177	0	A_23_P306730	PPARA	L02932	"Human peroxisome proliferator activated receptor mRNA, complete cds. [L02932]"	0.481550713	7.017461096	4.066448837	0.001325682	0.050019829	-0.951262938
5412	107	76	8383	0	A_23_P348253	FLJ23834	NM_152750	"Homo sapiens hypothetical protein FLJ23834 (FLJ23834), mRNA [NM_152750]"	0.481305398	7.470793014	3.527682396	0.003693986	0.093250131	-1.949926478
6614	129	12	9975	0	A_23_P209167	FSTL3	NM_005860	"Homo sapiens follistatin-like 3 (secreted glycoprotein) (FSTL3), mRNA [NM_005860]"	0.481062764	9.396833483	3.162646451	0.007459568	0.141011173	-2.629175711
7648	148	1	11350	0	A_23_P157283	C7orf23	NM_024315	"Homo sapiens chromosome 7 open reading frame 23 (C7orf23), mRNA [NM_024315]"	0.480890339	11.28129366	4.239358028	0.000959122	0.041421807	-0.634671313
17090	321	4	24897	0	A_23_P32404	ISG20	NM_002201	"Homo sapiens interferon stimulated exonuclease gene 20kDa (ISG20), mRNA [NM_002201]"	0.480565708	12.88515061	3.28768251	0.005861755	0.12140251	-2.396904694
13331	252	56	19530	0	A_23_P416395	STC2	NM_003714	"Homo sapiens stanniocalcin 2 (STC2), mRNA [NM_003714]"	0.480510867	10.42287144	3.257087329	0.006217813	0.125822459	-2.453801745
27203	508	39	39396	0	A_23_P53226	CBL	NM_005188	"Homo sapiens Cas-Br-M (murine) ecotropic retroviral transforming sequence (CBL), mRNA [NM_005188]"	0.479099316	7.228795883	4.291660911	0.000870197	0.038819739	-0.53943516
1267	30	52	2134	0	A_23_P429624	TMEM52	NM_178545	"Homo sapiens transmembrane protein 52 (TMEM52), mRNA [NM_178545]"	0.479015832	7.962935982	4.104220306	0.001234876	0.047828545	-0.881889512
16536	310	76	4204	0	A_24_P79054	TGFB1	NM_000660	"Homo sapiens transforming growth factor, beta 1 (Camurati-Engelmann disease) (TGFB1), mRNA [NM_000660]"	0.478921084	9.888614661	3.162210384	0.007465842	0.141035822	-2.629984405
13905	262	53	20305	0	A_24_P236799	RAB31	NM_006868	"Homo sapiens RAB31, member RAS oncogene family (RAB31), mRNA [NM_006868]"	0.478328286	10.53141128	4.430446042	0.000673166	0.032875083	-0.288050026
5561	110	34	8463	0	A_23_P156732	PHF1	NM_024165	"Homo sapiens PHD finger protein 1 (PHF1), transcript variant 2, mRNA [NM_024165]"	0.476353721	10.10306018	3.322641244	0.00547991	0.116208497	-2.331855329
26897	502	44	38960	0	A_23_P93938	ENST00000258775	ENST00000258775	"Human mRNA for KIAA0363 gene, partial cds. [AB002361]"	0.476046321	7.586549025	5.378809312	0.00012416	0.010675493	1.366750455
23379	438	31	33963	0	A_24_P20032	RFX5	NM_000449	"Homo sapiens regulatory factor X, 5 (influences HLA class II expression) (RFX5), transcript variant 1, mRNA [NM_000449]"	0.476024152	9.465989885	4.525794832	0.000565036	0.02900323	-0.116533814
22783	427	32	33192	0	A_23_P86838	SLC36A4	NM_152313	"Homo sapiens solute carrier family 36 (proton/amino acid symporter), member 4 (SLC36A4), mRNA [NM_152313]"	0.475646269	10.39867325	3.893085793	0.001839097	0.060059324	-1.271006722
24305	455	61	35425	0	A_23_P169030	TNFRSF10B	NM_003842	"Homo sapiens tumor necrosis factor receptor superfamily, member 10b (TNFRSF10B), transcript variant 1, mRNA [NM_003842]"	0.474637256	10.54745841	5.488164346	0.000102964	0.009641902	1.549546081
13748	259	70	20182	0	A_32_P82895	KIAA1957	AB075837	Homo sapiens mRNA for KIAA1957 protein. [AB075837]	0.473768552	8.129416727	4.063513625	0.00133302	0.050163274	-0.956658634
7659	148	14	11373	0	A_32_P47538	BC037919	BC037919	Homo sapiens cDNA clone IMAGE:5278089. [BC037919]	0.472872942	6.67462569	3.108122479	0.008286431	0.150428145	-2.730199884
12101	230	10	17743	0	A_23_P207967	KIAA0427	NM_014772	"Homo sapiens KIAA0427 (KIAA0427), mRNA [NM_014772]"	0.472859875	8.614314108	6.478516192	2.04E-05	0.003570691	3.122414639
7146	138	67	10697	0	A_23_P152199	CTRL	NM_001907	"Homo sapiens chymotrypsin-like (CTRL), mRNA [NM_001907]"	0.472849112	8.892228291	3.675492617	0.002783066	0.077181458	-1.674747759
22247	417	42	32436	0	A_23_P40096	PROC	NM_000312	"Homo sapiens protein C (inactivator of coagulation factors Va and VIIIa) (PROC), mRNA [NM_000312]"	0.472682549	8.021588263	6.040851788	4.10E-05	0.005540794	2.445847985
15423	289	55	22495	0	A_23_P55127	C17orf48	NM_020233	"Homo sapiens chromosome 17 open reading frame 48 (C17orf48), mRNA [NM_020233]"	0.471688471	8.152801332	3.353486301	0.005163817	0.111590371	-2.274433415
17811	335	6	25996	0	A_23_P337934	FBLIM1	NM_017556	"Homo sapiens filamin binding LIM protein 1 (FBLIM1), transcript variant 1, mRNA [NM_017556]"	0.471526975	9.253357478	4.036934162	0.001401393	0.05157345	-1.005548721
5601	111	7	8568	0	A_23_P130470	ZNF8	NM_021089	"Homo sapiens zinc finger protein 8 (ZNF8), mRNA [NM_021089]"	0.471193007	7.563936311	4.686990451	0.000421297	0.023485016	0.171045375
26346	492	64	38220	0	A_24_P108281	A_24_P108281	A_24_P108281	Unknown	0.471117817	9.410508409	3.825811869	0.002089628	0.064799026	-1.395593062
21571	404	58	31377	0	A_24_P222655	C1QA	NM_015991	"Homo sapiens complement component 1, q subcomponent, A chain (C1QA), mRNA [NM_015991]"	0.469353071	6.215411586	3.669708138	0.002814011	0.077519172	-1.685507005
22811	427	72	33266	0	A_24_P65910	C20orf44	NM_018244	"Homo sapiens chromosome 20 open reading frame 44 (C20orf44), transcript variant 1, mRNA [NM_018244]"	0.468599983	12.00702437	7.24726065	6.36E-06	0.001822709	4.240147386
21746	407	72	31713	0	A_23_P97780	LOC338620	BC043009	"Homo sapiens hypothetical protein LOC338620, mRNA (cDNA clone IMAGE:6023208), partial cds. [BC043009]"	0.46843019	9.640820502	4.702312715	0.000409772	0.023394099	0.198217839
5609	111	18	8589	0	A_23_P345093	SLC36A4	NM_152313	"Homo sapiens solute carrier family 36 (proton/amino acid symporter), member 4 (SLC36A4), mRNA [NM_152313]"	0.467890601	9.542951381	3.579158708	0.003346657	0.086404047	-1.854045197
8706	167	19	12950	0	A_23_P418083	C6orf152	NM_181714	"Homo sapiens chromosome 6 open reading frame 152 (C6orf152), mRNA [NM_181714]"	0.467658691	11.13947457	3.516571316	0.003773626	0.094503859	-1.970626168
22892	429	23	33331	0	A_32_P111852	THC2309459	THC2309459	Unknown	0.467633247	12.3976965	5.662126518	7.67E-05	0.008036052	1.836662308
2248	49	39	3725	0	A_24_P779605	THC2309459	THC2309459	Unknown	0.465408915	12.34327868	5.42313009	0.000115066	0.010266898	1.441049236
10765	205	50	15942	0	A_23_P89941	CDKN2D	NM_001800	"Homo sapiens cyclin-dependent kinase inhibitor 2D (p19, inhibits CDK4) (CDKN2D), transcript variant 1, mRNA [NM_001800]"	0.464799592	12.22828846	4.337615478	0.000799091	0.036987618	-0.455978285
15956	299	68	23286	0	A_24_P693986	LOC388610	NM_001013642	"Homo sapiens hypothetical LOC388610 (LOC388610), mRNA [NM_001013642]"	0.464127416	12.85531368	3.750324626	0.002412584	0.070717619	-1.53566222
14087	265	60	20631	0	A_23_P63254	SFN	NM_006142	"Homo sapiens stratifin (SFN), mRNA [NM_006142]"	0.463628094	10.10934947	3.081589134	0.008721281	0.15481863	-2.779288913
19754	370	60	28740	0	A_23_P165698	MGC5509	NM_024093	"Homo sapiens hypothetical protein MGC5509 (MGC5509), mRNA [NM_024093]"	0.463085926	10.87693945	3.278384556	0.005967741	0.122524376	-2.414199377
4809	96	60	7408	0	A_23_P64743	STK38L	NM_015000	"Homo sapiens serine/threonine kinase 38 like (STK38L), mRNA [NM_015000]"	0.463028699	11.18385323	4.10319075	0.001237265	0.047828545	-0.883778945
6900	134	40	10342	0	A_32_P86118	ACY1L2	NM_001010853	"Homo sapiens aminoacylase 1-like 2 (ACY1L2), mRNA [NM_001010853]"	0.462712161	12.34447147	3.593016941	0.003258939	0.084911958	-1.828239281
6043	118	67	9145	0	A_32_P1166	BG542103	BG542103	"602571323F1 NIH_MGC_77 Homo sapiens cDNA clone IMAGE:4695748 5', mRNA sequence [BG542103]"	0.461868583	7.865001085	5.37907449	0.000124103	0.010675493	1.367195856
26265	491	13	38121	0	A_23_P415006	RAB11FIP5	NM_015470	"Homo sapiens RAB11 family interacting protein 5 (class I) (RAB11FIP5), mRNA [NM_015470]"	0.461414803	11.23121342	4.754393106	0.000372987	0.021820898	0.290358381
23639	443	28	34422	0	A_24_P322474	PDE4A	NM_006202	"Homo sapiens phosphodiesterase 4A, cAMP-specific (phosphodiesterase E2 dunce homolog, Drosophila) (PDE4A), mRNA [NM_006202]"	0.461357888	10.17912028	3.488528023	0.003982449	0.097301933	-2.022873666
22718	426	14	33011	0	A_24_P709377	LOC654433	BC036699	Homo sapiens cDNA clone IMAGE:5266296. [BC036699]	0.461259802	11.31079273	6.326177905	2.59E-05	0.004132324	2.890262831
2185	48	30	3545	0	A_24_P20814	C6orf148	NM_030568	"Homo sapiens chromosome 6 open reading frame 148 (C6orf148), mRNA [NM_030568]"	0.46073288	9.604434286	3.127120865	0.007988418	0.146518008	-2.695020719
11647	221	77	17247	0	A_23_P80068	BTG3	NM_006806	"Homo sapiens BTG family, member 3 (BTG3), mRNA [NM_006806]"	0.460133535	13.83385824	4.950511153	0.000262558	0.017822571	0.634197797
2632	56	48	3345	0	A_23_P208706	BAX	NM_138764	"Homo sapiens BCL2-associated X protein (BAX), transcript variant epsilon, mRNA [NM_138764]"	0.45975174	14.03508013	3.4713096	0.004116418	0.099234712	-2.054954611
24129	452	49	35098	0	A_23_P90311	TICAM1	NM_182919	"Homo sapiens toll-like receptor adaptor molecule 1 (TICAM1), transcript variant 2, mRNA [NM_182919]"	0.459196237	12.40221677	6.382201757	2.37E-05	0.003954995	2.976053079
20620	386	83	30031	0	A_23_P110266	FLJ23191	NM_024574	"Homo sapiens hypothetical protein FLJ23191 (FLJ23191), mRNA [NM_024574]"	0.459176283	8.993709645	3.516849671	0.00377161	0.094503859	-1.970107588
5854	115	47	8950	0	A_23_P16476	KLF16	NM_031918	"Homo sapiens Kruppel-like factor 16 (KLF16), mRNA [NM_031918]"	0.458884106	7.105760343	3.098334552	0.008444269	0.151932583	-2.74831436
961	24	36	1637	0	A_23_P161098	ELK4	NM_001973	"Homo sapiens ELK4, ETS-domain protein (SRF accessory protein 1) (ELK4), transcript variant a, mRNA [NM_001973]"	0.458611385	7.134736359	3.979437349	0.001561883	0.055551306	-1.111485766
4326	87	74	6807	0	A_23_P207999	PMAIP1	NM_021127	"Homo sapiens phorbol-12-myristate-13-acetate-induced protein 1 (PMAIP1), mRNA [NM_021127]"	0.458567597	8.037546992	3.462958746	0.004183025	0.100024188	-2.070513752
1987	44	67	3293	0	A_32_P456318	AK090803	AK090803	"Homo sapiens cDNA FLJ33484 fis, clone BRAMY2003117. [AK090803]"	0.458473442	7.887436844	3.253935094	0.006255709	0.126154583	-2.459661897
22289	418	15	32386	0	A_24_P278167	ZFAND5	NM_006007	"Homo sapiens zinc finger, AN1-type domain 5 (ZFAND5), mRNA [NM_006007]"	0.458462121	11.43395845	4.060604554	0.001340333	0.050286969	-0.962006932
21566	404	50	31361	0	A_24_P12660	THC2303284	THC2303284	"Q6GLA9 (Q6GLA9) MGC69246 protein, partial (21%) [THC2303284]"	0.457191416	10.24904579	4.126634948	0.001184036	0.04693226	-0.840775857
14289	269	12	20857	0	A_24_P176484	ZCCHC14	NM_015144	"Homo sapiens zinc finger, CCHC domain containing 14 (ZCCHC14), mRNA [NM_015144]"	0.457172535	9.265427753	4.767529041	0.000364262	0.021665023	0.313544519
21282	399	41	31034	0	A_23_P419795	SBF2	NM_030962	"Homo sapiens SET binding factor 2 (SBF2), mRNA [NM_030962]"	0.45640032	9.617812105	4.414716604	0.000692966	0.033496089	-0.316440357
18312	344	47	26694	0	A_23_P103011	RAB36	NM_004914	"Homo sapiens RAB36, member RAS oncogene family (RAB36), mRNA [NM_004914]"	0.456268868	7.988164835	5.693594085	7.28E-05	0.007880158	1.888111152
11882	226	14	17445	0	A_24_P944751	C22orf9	NM_015264	"Homo sapiens chromosome 22 open reading frame 9 (C22orf9), transcript variant 1, mRNA [NM_015264]"	0.456076496	9.202613042	3.449600859	0.004291839	0.101059458	-2.095401633
13594	257	19	19927	0	A_23_P64898	KLRG1	NM_005810	"Homo sapiens killer cell lectin-like receptor subfamily G, member 1 (KLRG1), mRNA [NM_005810]"	0.455653406	8.05520543	4.502373058	0.000589812	0.029778144	-0.15857164
11620	221	33	17164	0	A_24_P317622	CENTG3	NM_031946	"Homo sapiens centaurin, gamma 3 (CENTG3), transcript variant 1, mRNA [NM_031946]"	0.454920969	11.07495251	3.456800727	0.004232838	0.100442981	-2.081987187
28252	529	74	40969	0	A_23_P90032	LRRC8E	NM_025061	"Homo sapiens leucine rich repeat containing 8 family, member E (LRRC8E), mRNA [NM_025061]"	0.453099304	10.29727416	4.700331233	0.000411244	0.023399162	0.194705519
6205	121	78	9468	0	A_24_P100535	SYT15	NM_181519	"Homo sapiens synaptotagmin XV (SYT15), transcript variant b, mRNA [NM_181519]"	0.453031777	8.598153676	3.513040217	0.003799298	0.094812042	-1.977204725
19031	357	19	4394	0	A_23_P142849	RND3	NM_005168	"Homo sapiens Rho family GTPase 3 (RND3), mRNA [NM_005168]"	0.452021136	13.08157492	4.165296817	0.001101341	0.045028037	-0.769960031
6133	120	49	9268	0	A_23_P324994	KLHL7	NM_018846	"Homo sapiens kelch-like 7 (Drosophila) (KLHL7), transcript variant 2, mRNA [NM_018846]"	0.451746036	10.0562895	3.733016383	0.002493548	0.072491747	-1.567813446
20324	381	46	29652	0	A_32_P720220	C12orf36	NM_182558	"Homo sapiens chromosome 12 open reading frame 36 (C12orf36), mRNA [NM_182558]"	0.451329746	6.864066617	3.479899408	0.004049024	0.09828778	-2.038950243
17346	326	8	25219	0	A_23_P21485	FLJ20701	NM_017933	"Homo sapiens hypothetical protein FLJ20701 (FLJ20701), mRNA [NM_017933]"	0.451190527	10.05345163	6.813244796	1.22E-05	0.00267282	3.620052979
852	22	26	1464	0	A_24_P380234	FAM53C	NM_016605	"Homo sapiens family with sequence similarity 53, member C (FAM53C), mRNA [NM_016605]"	0.450915843	10.96074487	3.845079254	0.002014504	0.063365837	-1.359886115
18122	341	1	26454	0	A_23_P8977	MGC34646	NM_173519	"Homo sapiens hypothetical protein MGC34646 (MGC34646), mRNA [NM_173519]"	0.449871799	6.168263167	3.636590949	0.002998035	0.080282027	-1.747124323
6169	121	27	9382	0	A_23_P125042	ZNF222	NM_013360	"Homo sapiens zinc finger protein 222 (ZNF222), mRNA [NM_013360]"	0.448427099	7.752772558	3.932201697	0.001707766	0.057961918	-1.198687351
25907	484	44	1948	0	A_23_P252062	PPARG	NM_138711	"Homo sapiens peroxisome proliferative activated receptor, gamma (PPARG), transcript variant 3, mRNA [NM_138711]"	0.447751754	11.33826477	3.479402804	0.00405289	0.09828778	-2.039875505
10694	204	28	15747	0	A_24_P229164	HIP1R	NM_003959	"Homo sapiens huntingtin interacting protein 1 related (HIP1R), mRNA [NM_003959]"	0.447563492	9.714980494	3.368498054	0.005016686	0.109663671	-2.24647971
12499	237	5	18353	0	A_24_P347067	KIAA0999	NM_025164	"Homo sapiens KIAA0999 protein (KIAA0999), mRNA [NM_025164]"	0.446824605	10.66031133	4.516908871	0.000574306	0.029248099	-0.132475175
26484	495	21	38455	0	A_24_P418408	FAM89A	NM_198552	"Homo sapiens family with sequence similarity 89, member A (FAM89A), mRNA [NM_198552]"	0.446574824	12.79755527	5.00538684	0.000238207	0.01693958	0.729491504
2397	52	12	3834	0	A_23_P12911	C11orf24	NM_022338	"Homo sapiens chromosome 11 open reading frame 24 (C11orf24), mRNA [NM_022338]"	0.446085045	14.54353297	4.736063895	0.000385525	0.022233535	0.257969163
202	7	12	403	0	A_23_P109774	ZBTB11	NM_014415	"Homo sapiens zinc finger and BTB domain containing 11 (ZBTB11), mRNA [NM_014415]"	0.446078055	10.99122083	3.494449344	0.003937403	0.097052085	-2.011841347
10819	206	45	15933	0	A_23_P341443	MNT	NM_020310	"Homo sapiens MAX binding protein (MNT), mRNA [NM_020310]"	0.445990557	12.14001844	3.636390051	0.002999188	0.080282027	-1.7474982
25292	473	33	36756	0	A_23_P321703	BCL2A1	NM_004049	"Homo sapiens BCL2-related protein A1 (BCL2A1), mRNA [NM_004049]"	0.445546829	11.8876551	3.426810961	0.00448413	0.103395056	-2.137861075
8562	164	44	12688	0	A_23_P256142	C1orf108	NM_024595	"Homo sapiens chromosome 1 open reading frame 108 (C1orf108), mRNA [NM_024595]"	0.445462315	9.889557035	4.133088546	0.0011698	0.046647798	-0.82894618
27618	516	48	39987	0	A_32_P123990	BC015835	BC015835	"Homo sapiens cDNA clone IMAGE:4293096, partial cds. [BC015835]"	0.445252128	8.106674598	3.12426212	0.008032567	0.147137551	-2.70031579
9806	187	76	14590	0	A_32_P70724	JARID1B	NM_006618	"Homo sapiens Jumonji, AT rich interactive domain 1B (RBP2-like) (JARID1B), mRNA [NM_006618]"	0.445142543	11.95176141	4.499160378	0.000593297	0.029900893	-0.16434265
18781	352	76	27360	0	A_23_P304716	HES2	NM_019089	"Homo sapiens hairy and enhancer of split 2 (Drosophila) (HES2), mRNA [NM_019089]"	0.44393682	6.85575269	4.522094702	0.000568877	0.029031148	-0.123170734
3336	69	17	5286	0	A_23_P65555	SAV1	NM_021818	"Homo sapiens salvador homolog 1 (Drosophila) (SAV1), mRNA [NM_021818]"	0.443569515	9.273250798	4.214561903	0.001004502	0.04267648	-0.679911479
13082	248	8	19121	0	A_23_P112412	TEX10	NM_017746	"Homo sapiens testis expressed sequence 10 (TEX10), mRNA [NM_017746]"	0.442715164	13.36000547	5.630045038	8.10E-05	0.008353542	1.784055585
6813	132	57	10213	0	A_23_P12199	FAM46B	NM_052943	"Homo sapiens family with sequence similarity 46, member B (FAM46B), mRNA [NM_052943]"	0.442659709	11.16616986	3.208200125	0.006832328	0.133881534	-2.544637919
6717	130	81	10101	0	A_32_P58425	PHF13	NM_153812	"Homo sapiens PHD finger protein 13 (PHF13), mRNA [NM_153812]"	0.441802201	12.66250462	4.935189931	0.000269811	0.017894438	0.607519128
23526	441	19	914	0	A_23_P104798	IL18	NM_001562	"Homo sapiens interleukin 18 (interferon-gamma-inducing factor) (IL18), mRNA [NM_001562]"	0.440864263	11.40427078	3.043110187	0.009392591	0.161030432	-2.850382449
20597	386	51	10346	0	A_23_P39682	ZAP70	NM_001079	"Homo sapiens zeta-chain (TCR) associated protein kinase 70kDa (ZAP70), transcript variant 1, mRNA [NM_001079]"	0.440061755	7.327744274	3.318634222	0.005522377	0.116787955	-2.339313172
9361	179	45	13912	0	A_24_P411899	RNF19	NM_183419	"Homo sapiens ring finger protein 19 (RNF19), transcript variant 1, mRNA [NM_183419]"	0.438266009	9.72821011	5.781050651	6.29E-05	0.007300804	2.030311802
14542	273	71	21277	0	A_24_P345193	SPEN	NM_015001	"Homo sapiens spen homolog, transcriptional regulator (Drosophila) (SPEN), mRNA [NM_015001]"	0.438240121	11.1108068	3.480732474	0.004042548	0.09828778	-2.037398094
4697	94	49	7228	0	A_23_P156748	ANKS1A	NM_015245	"Homo sapiens ankyrin repeat and sterile alpha motif domain containing 1A (ANKS1A), mRNA [NM_015245]"	0.438233159	12.63442462	4.324454453	0.00081882	0.037352427	-0.479858174
12659	240	18	18525	0	A_23_P97423	UBE2Q1	NM_017582	"Homo sapiens ubiquitin-conjugating enzyme E2Q (putative) 1 (UBE2Q1), mRNA [NM_017582]"	0.437775771	11.17895606	3.44071318	0.004365819	0.102350265	-2.11196045
21985	412	36	31960	0	A_24_P55391	BC082970	BC082970	Homo sapiens cDNA clone IMAGE:6598034. [BC082970]	0.437581392	9.624521709	3.617180627	0.003111531	0.082203508	-1.783252229
21963	412	1	31895	0	A_23_P332439	NUPL1	AB007870	"Homo sapiens KIAA0410 mRNA, partial cds. [AB007870]"	0.437441511	10.51712146	3.125824919	0.008008402	0.146789658	-2.697421184
17859	336	1	25987	0	A_24_P148590	TACR1	NM_015727	"Homo sapiens tachykinin receptor 1 (TACR1), transcript variant short, mRNA [NM_015727]"	0.43670963	6.151829324	3.263233633	0.006144582	0.124841291	-2.442374373
21724	407	40	31653	0	A_24_P322847	POLR3H	NM_001018051	"Homo sapiens polymerase (RNA) III (DNA directed) polypeptide H (22.9kD) (POLR3H), transcript variant 4, mRNA [NM_001018051]"	0.436219565	13.70538868	4.785903957	0.000352412	0.021294009	0.345941101
12920	245	2	18955	0	A_23_P136172	TMEM68	NM_152417	"Homo sapiens transmembrane protein 68 (TMEM68), mRNA [NM_152417]"	0.435766283	11.75631725	3.163303996	0.007450116	0.140926397	-2.627956261
26808	500	72	38859	0	A_23_P90062	DNAJB1	NM_006145	"Homo sapiens DnaJ (Hsp40) homolog, subfamily B, member 1 (DNAJB1), mRNA [NM_006145]"	0.435246176	12.61289653	3.0970462	0.008465267	0.152213861	-2.750698198
20690	388	17	30065	0	A_23_P105442	GRASP	NM_181711	"Homo sapiens GRP1 (general receptor for phosphoinositides 1)-associated scaffold protein (GRASP), mRNA [NM_181711]"	0.435130505	10.46668509	3.48822021	0.003984805	0.097301933	-2.023447171
25910	484	47	37563	0	A_24_P415845	LIG4	NM_002312	"Homo sapiens ligase IV, DNA, ATP-dependent (LIG4), transcript variant 1, mRNA [NM_002312]"	0.434954273	6.914025965	3.632902505	0.003019273	0.080543334	-1.753988814
23678	444	3	34376	0	A_32_P219963	LOC554248	BC078169	"Homo sapiens hypothetical LOC554248, mRNA (cDNA clone MGC:87732 IMAGE:5768316), complete cds. [BC078169]"	0.434638401	9.322781627	3.641077953	0.002972402	0.079942125	-1.738774115
26915	502	75	39018	0	A_23_P391637	TBC1D24	NM_020705	"Homo sapiens TBC1 domain family, member 24 (TBC1D24), mRNA [NM_020705]"	0.433942074	8.405050216	3.758342334	0.002375991	0.070378142	-1.520772941
13506	255	56	19841	0	A_23_P258891	SNX16	NM_022133	"Homo sapiens sorting nexin 16 (SNX16), transcript variant 1, mRNA [NM_022133]"	0.433892697	8.424762643	3.20565046	0.006865997	0.13417066	-2.549372401
2790	59	28	4502	0	A_23_P146347	FAM29A	NM_017645	"Homo sapiens family with sequence similarity 29, member A (FAM29A), mRNA [NM_017645]"	0.433419777	10.06036768	4.125341145	0.001186911	0.04693226	-0.843147863
13295	252	2	19431	0	A_24_P408047	PLEKHA4	NM_020904	"Homo sapiens pleckstrin homology domain containing, family A (phosphoinositide binding specific) member 4 (PLEKHA4), mRNA [NM_020904]"	0.433044397	13.1040357	3.229061007	0.00656299	0.12976883	-2.505889679
9301	178	35	13740	0	A_24_P365954	THAP11	NM_020457	"Homo sapiens THAP domain containing 11 (THAP11), mRNA [NM_020457]"	0.431652885	12.09565805	3.427976515	0.004474088	0.103395056	-2.135689633
2008	45	10	3345	0	A_23_P208706	BAX	NM_138764	"Homo sapiens BCL2-associated X protein (BAX), transcript variant epsilon, mRNA [NM_138764]"	0.431535855	13.813805	3.053970695	0.009198072	0.159137868	-2.83032873
1749	40	11	2861	0	A_32_P54987	BE881987	BE881987	"601504613F1 NIH_MGC_71 Homo sapiens cDNA clone IMAGE:3906506 5', mRNA sequence [BE881987]"	0.431402318	6.966059541	4.510197695	0.000581412	0.029458898	-0.144520929
6101	119	80	9324	0	A_23_P14083	AMIGO2	NM_181847	"Homo sapiens adhesion molecule with Ig-like domain 2 (AMIGO2), mRNA [NM_181847]"	0.429761381	7.462531627	3.468329071	0.004140067	0.099502801	-2.060507878
26635	497	69	38700	0	A_23_P91640	ASPHD2	NM_020437	"Homo sapiens aspartate beta-hydroxylase domain containing 2 (ASPHD2), mRNA [NM_020437]"	0.429329601	6.614322119	4.970963586	0.000253193	0.017522171	0.669762022
1520	35	51	2614	0	A_32_P15898	CB240572	CB240572	"CB240572 UI-CF-FN0-afv-f-02-0-UI.s1 UI-CF-FN0 Homo sapiens cDNA clone UI-CF-FN0-afv-f-02-0-UI 3', mRNA sequence [CB240572]"	0.429268123	6.735004304	4.265902175	0.000912878	0.04015813	-0.586305531
26813	500	80	38872	0	A_23_P37005	MTRF1	NM_004294	"Homo sapiens mitochondrial translational release factor 1 (MTRF1), nuclear gene encoding mitochondrial protein, mRNA [NM_004294]"	0.428658169	9.994474771	3.62297659	0.003077191	0.081676531	-1.772463415
23301	436	65	33867	0	A_23_P253345	C8orf4	NM_020130	"Homo sapiens chromosome 8 open reading frame 4 (C8orf4), mRNA [NM_020130]"	0.428556374	6.772480758	3.121000927	0.00808323	0.147589167	-2.706355625
26809	500	73	38861	0	A_24_P49517	ENST00000292562	ENST00000292562	"Homo sapiens cDNA FLJ14380 fis, clone HEMBA1001819, moderately similar to ZINC FINGER PROTEIN 184. [AK027286]"	0.426698033	7.387784331	4.897252456	0.00028868	0.018743709	0.541323658
2346	51	14	3345	0	A_23_P208706	BAX	NM_138764	"Homo sapiens BCL2-associated X protein (BAX), transcript variant epsilon, mRNA [NM_138764]"	0.42652702	13.83492067	3.182180211	0.007183839	0.138568499	-2.592938902
28170	528	13	40732	0	A_24_P297302	A_24_P297302	A_24_P297302	Unknown	0.42607652	6.133568466	5.336928665	0.000133446	0.011302695	1.296277109
8491	163	30	12659	0	A_23_P169934	FLJ39378	NM_178314	"Homo sapiens hypothetical protein FLJ39378 (FLJ39378), mRNA [NM_178314]"	0.425805027	10.39995037	3.840108377	0.002033618	0.063618372	-1.369096448
20226	379	39	29481	0	A_24_P292710	C14orf129	NM_016472	"Homo sapiens chromosome 14 open reading frame 129 (C14orf129), mRNA [NM_016472]"	0.424892706	9.618297839	3.627258575	0.003052068	0.081161564	-1.764493281
25369	474	62	36811	0	A_32_P147297	CR592318	CR592318	full-length cDNA clone CS0DC003YI17 of Neuroblastoma Cot 25-normalized of Homo sapiens (human). [CR592318]	0.423413101	8.258129597	3.559183916	0.003477323	0.08904835	-1.891246626
1553	36	25	2566	0	A_24_P342127	KIAA0265	NM_014997	"Homo sapiens KIAA0265 protein (KIAA0265), mRNA [NM_014997]"	0.423118138	8.955882646	4.02622376	0.001429953	0.052150997	-1.025264371
17646	331	75	25815	0	A_23_P50137	RKHD2	NM_016626	"Homo sapiens ring finger and KH domain containing 2 (RKHD2), mRNA [NM_016626]"	0.421879898	12.36046645	3.427263611	0.004480228	0.103395056	-2.137017783
5445	108	38	6235	0	A_23_P144054	PRKCD	NM_006254	"Homo sapiens protein kinase C, delta (PRKCD), transcript variant 1, mRNA [NM_006254]"	0.421166191	12.24112948	3.746238665	0.002431452	0.071050495	-1.543251077
25416	475	56	36956	0	A_23_P212535	CHMP2B	NM_014043	"Homo sapiens chromatin modifying protein 2B (CHMP2B), mRNA [NM_014043]"	0.420426357	11.5529859	3.864626628	0.001941105	0.062023544	-1.323680499
21687	406	64	31542	0	A_24_P306136	KIAA1432	AL136875	Homo sapiens mRNA; cDNA DKFZp434D105 (from clone DKFZp434D105). [AL136875]	0.420198085	8.142750511	3.320797485	0.00549941	0.116534914	-2.335286975
13078	247	85	19264	0	A_32_P106584	THC2332714	THC2332714	Unknown	0.419456613	6.990979091	3.361396244	0.005085758	0.110662031	-2.259704684
22556	423	12	32846	0	A_23_P96144	BMPR2	NM_001204	"Homo sapiens bone morphogenetic protein receptor, type II (serine/threonine kinase) (BMPR2), mRNA [NM_001204]"	0.419344456	9.002774798	3.045124576	0.009356205	0.160884201	-2.846663663
5147	103	7	7937	0	A_24_P259607	SUSD4	NM_017982	"Homo sapiens sushi domain containing 4 (SUSD4), transcript variant 1, mRNA [NM_017982]"	0.418574518	7.721745121	3.343678826	0.00526228	0.113458925	-2.292693643
8029	154	52	11908	0	A_24_P387179	RPS6KB1	NM_003161	"Homo sapiens ribosomal protein S6 kinase, 70kDa, polypeptide 1 (RPS6KB1), mRNA [NM_003161]"	0.41856826	11.38204095	4.54228296	0.000548243	0.028386571	-0.086978101
25259	472	67	36668	0	A_24_P367602	DUSP5P	NR_002834	Homo sapiens dual specificity phosphatase 5 pseudogene (DUSP5P) on chromosome 1 [NR_002834]	0.417526098	6.681614734	4.77979555	0.000356307	0.021364936	0.335176229
12750	241	85	4394	0	A_23_P142849	RND3	NM_005168	"Homo sapiens Rho family GTPase 3 (RND3), mRNA [NM_005168]"	0.417515985	13.07389856	3.14788225	0.007674969	0.143370404	-2.656549929
1056	26	26	1772	0	A_24_P254346	DSCR3	NM_006052	"Homo sapiens Down syndrome critical region gene 3 (DSCR3), mRNA [NM_006052]"	0.417456767	11.15478626	3.992548635	0.001523699	0.054518839	-1.08730772
209	7	28	434	0	A_23_P103661	YY1AP1	NM_139118	"Homo sapiens YY1 associated protein 1 (YY1AP1), transcript variant 2, mRNA [NM_139118]"	0.4172563	12.87434026	3.36600827	0.005040793	0.110082951	-2.251116285
22018	413	7	32058	0	A_24_P817209	AK125077	AK125077	"Homo sapiens cDNA FLJ43087 fis, clone BRTHA3019105. [AK125077]"	0.417185048	7.014432114	4.255484943	0.000930746	0.040566803	-0.605278711
9955	190	57	14712	0	A_23_P367899	EPOR	NM_000121	"Homo sapiens erythropoietin receptor (EPOR), mRNA [NM_000121]"	0.416861145	8.868450079	4.213644578	0.001006223	0.04267648	-0.681586209
6139	120	63	9293	0	A_23_P425304	SUFU	NM_016169	"Homo sapiens suppressor of fused homolog (Drosophila) (SUFU), mRNA [NM_016169]"	0.416806048	8.246365611	5.30852985	0.000140154	0.011662004	1.248344072
19567	367	35	4394	0	A_23_P142849	RND3	NM_005168	"Homo sapiens Rho family GTPase 3 (RND3), mRNA [NM_005168]"	0.416408213	13.19725685	3.459482197	0.004211074	0.100323265	-2.076991163
28132	527	21	40745	0	A_23_P149111	PTPN14	NM_005401	"Homo sapiens protein tyrosine phosphatase, non-receptor type 14 (PTPN14), mRNA [NM_005401]"	0.41600768	10.30120944	3.934711167	0.001699676	0.057961918	-1.194050962
783	20	60	1378	0	A_24_P144773	FLJ31951	NM_144726	"Homo sapiens hypothetical protein FLJ31951 (FLJ31951), mRNA [NM_144726]"	0.415139086	7.503925689	3.045570005	0.009348178	0.160852162	-2.845841305
9619	184	29	14191	0	A_23_P148121	ENST00000309295	ENST00000309295	Homo sapiens mRNA; cDNA DKFZp762C186 (from clone DKFZp762C186). [AL834433]	0.414926959	10.56444924	3.014330113	0.009928063	0.165802779	-2.903475325
26335	492	46	38186	0	A_23_P114414	LONRF3	NM_024778	"Homo sapiens LON peptidase N-terminal domain and ring finger 3 (LONRF3), transcript variant 2, mRNA [NM_024778]"	0.414885009	7.164760943	6.238707067	2.98E-05	0.00449777	2.755352434
16932	318	9	24583	0	A_24_P39211	ING1	NM_198219	"Homo sapiens inhibitor of growth family, member 1 (ING1), transcript variant 1, mRNA [NM_198219]"	0.414770155	11.63462232	5.763161863	6.48E-05	0.007441514	2.001320012
20658	387	56	8028	0	A_23_P369237	ADIPOQ	NM_004797	"Homo sapiens adiponectin, C1Q and collagen domain containing (ADIPOQ), mRNA [NM_004797]"	0.414325259	6.150025697	3.317287919	0.00553672	0.116889053	-2.341818805
11292	215	15	16654	0	A_23_P217109	SLC31A2	NM_001860	"Homo sapiens solute carrier family 31 (copper transporters), member 2 (SLC31A2), mRNA [NM_001860]"	0.413098959	11.3072211	3.977459778	0.001567726	0.055554942	-1.115133562
5894	116	28	8916	0	A_23_P102517	PDE6D	NM_002601	"Homo sapiens phosphodiesterase 6D, cGMP-specific, rod, delta (PDE6D), mRNA [NM_002601]"	0.412769442	9.488654734	4.054840225	0.001354947	0.050566844	-0.972606516
19703	369	73	28763	0	A_23_P330611	WASPIP	NM_003387	"Homo sapiens Wiskott-Aldrich syndrome protein interacting protein (WASPIP), mRNA [NM_003387]"	0.411766715	7.444906669	3.519223418	0.00375446	0.094440653	-1.965685273
7937	153	6	4394	0	A_23_P142849	RND3	NM_005168	"Homo sapiens Rho family GTPase 3 (RND3), mRNA [NM_005168]"	0.411370271	12.94391102	3.084620873	0.008670466	0.154590468	-2.77368255
12466	236	32	18254	0	A_23_P3753	ZNF597	NM_152457	"Homo sapiens zinc finger protein 597 (ZNF597), mRNA [NM_152457]"	0.411001661	7.970259266	3.786460918	0.002252072	0.068051417	-1.468577306
2791	59	31	4508	0	A_23_P717	C1orf75	NM_018252	"Homo sapiens chromosome 1 open reading frame 75 (C1orf75), mRNA [NM_018252]"	0.410481432	10.70113068	4.657143374	0.000444723	0.024454587	0.118031769
17344	326	6	25215	0	A_24_P922877	KNS2	L04733	"Homo sapiens kinesin light chain mRNA, complete cds. [L04733]"	0.410121651	11.99955607	3.095009444	0.008498568	0.15261922	-2.754466562
21017	394	40	30569	0	A_24_P307845	BC000772	BC000772	"Homo sapiens cDNA clone IMAGE:3506689, partial cds. [BC000772]"	0.409487199	6.828647221	4.055840457	0.001352399	0.050557287	-0.970767084
5947	117	20	9058	0	A_24_P13991	MLX	NM_170607	"Homo sapiens MAX-like protein X (MLX), transcript variant 3, mRNA [NM_170607]"	0.408839367	11.59804936	4.33366925	0.000804955	0.03701748	-0.463136647
26237	490	60	38050	0	A_32_P163392	CR608961	CR608961	full-length cDNA clone CS0DI034YJ14 of Placenta Cot 25-normalized of Homo sapiens (human). [CR608961]	0.407374716	7.105802478	3.829332495	0.002075691	0.064649443	-1.389067085
5586	110	71	8529	0	A_32_P135385	CTB-1048E9.5	NM_001013694	"Homo sapiens similar to SRR1-like protein (LOC402055), mRNA [NM_001013694]"	0.407210361	11.20756419	5.297259669	0.000142914	0.011787881	1.229289125
5416	107	81	8390	0	A_24_P265856	SENP7	NM_020654	"Homo sapiens SUMO1/sentrin specific peptidase 7 (SENP7), mRNA [NM_020654]"	0.407035272	10.67702291	3.13785486	0.007824795	0.144867609	-2.675134074
4024	82	19	6235	0	A_23_P144054	PRKCD	NM_006254	"Homo sapiens protein kinase C, delta (PRKCD), transcript variant 1, mRNA [NM_006254]"	0.406504855	12.10989028	3.637209382	0.002994489	0.080282027	-1.745973402
18132	341	14	26478	0	A_23_P66289	ZNF668	NM_024706	"Homo sapiens zinc finger protein 668 (ZNF668), mRNA [NM_024706]"	0.406220889	10.71285483	4.146729792	0.001140287	0.046154764	-0.803952824
3076	64	59	4883	0	A_23_P372660	GAPVD1	NM_015635	"Homo sapiens GTPase activating protein and VPS9 domains 1 (GAPVD1), mRNA [NM_015635]"	0.406140817	10.289365	5.910781439	5.07E-05	0.006286127	2.239100818
27890	522	19	40351	0	A_23_P205499	LRP10	NM_014045	"Homo sapiens low density lipoprotein receptor-related protein 10 (LRP10), mRNA [NM_014045]"	0.405837728	12.87734473	3.71612975	0.002575209	0.074330462	-1.599192769
8433	162	24	12485	0	A_23_P69670	CNO	NM_018366	"Homo sapiens cappuccino homolog (mouse) (CNO), mRNA [NM_018366]"	0.405375425	11.30038554	4.273657242	0.000899806	0.039793127	-0.572187747
22352	419	20	32556	0	A_24_P182494	DUSP10	NM_007207	"Homo sapiens dual specificity phosphatase 10 (DUSP10), transcript variant 1, mRNA [NM_007207]"	0.405363462	6.512885657	4.928885388	0.000272855	0.018046594	0.596531936
6909	134	55	10366	0	A_23_P162037	ARNTL	NM_001178	"Homo sapiens aryl hydrocarbon receptor nuclear translocator-like (ARNTL), transcript variant 1, mRNA [NM_001178]"	0.405330563	9.940178756	3.404434674	0.004681394	0.105336926	-2.179546049
1008	25	37	1792	0	A_24_P175460	CAMSAP1	AL834528	Homo sapiens mRNA; cDNA DKFZp434G2311 (from clone DKFZp434G2311). [AL834528]	0.405315104	8.804801969	4.131485169	0.00117332	0.046692559	-0.831884901
2736	58	41	4367	0	A_23_P70566	FKBPL	NM_022110	"Homo sapiens FK506 binding protein like (FKBPL), mRNA [NM_022110]"	0.405052417	8.46587735	3.996580044	0.001512152	0.054448985	-1.079875954
859	22	34	1480	0	A_24_P85117	ARHGAP8	BC059382	"Homo sapiens Rho GTPase activating protein 8, mRNA (cDNA clone IMAGE:30336727), partial cds. [BC059382]"	0.404949892	9.342206542	3.691829403	0.002697526	0.075983442	-1.644366727
23465	439	79	34203	0	A_24_P288954	CTB-1048E9.5	NM_001013694	"Homo sapiens similar to SRR1-like protein (LOC402055), mRNA [NM_001013694]"	0.40381456	10.47612723	4.34428899	0.000789275	0.036773222	-0.443876281
7564	146	34	11251	0	A_23_P123172	OR2A9P	NR_002157	"Homo sapiens olfactory receptor, family 2, subfamily A, member 9 pseudogene (OR2A9P) on chromosome 7 [NR_002157]"	0.403385371	7.270980285	3.044209257	0.009372721	0.160884201	-2.848353485
26666	498	30	38631	0	A_23_P44505	KLF11	NM_003597	"Homo sapiens Kruppel-like factor 11 (KLF11), mRNA [NM_003597]"	0.402537472	11.39733123	3.309605	0.005619288	0.117930228	-2.356116686
13138	249	12	19287	0	A_23_P422083	TMEM55A	NM_018710	"Homo sapiens transmembrane protein 55A (TMEM55A), mRNA [NM_018710]"	0.402379811	9.168031662	3.354087136	0.005157846	0.111546282	-2.273314673
10206	195	24	15114	0	A_23_P250866	TSC22D4	NM_030935	"Homo sapiens TSC22 domain family, member 4 (TSC22D4), mRNA [NM_030935]"	0.401968351	9.324519412	3.536274674	0.003633567	0.092149091	-1.933920008
16314	306	62	23747	0	A_24_P331830	KIAA1026	NM_001018000	"Homo sapiens kazrin (KIAA1026), transcript variant B, mRNA [NM_001018000]"	0.40195395	6.720268129	3.052498455	0.009224204	0.1593956	-2.833047766
24213	454	8	35178	0	A_23_P74740	PARK7	NM_007262	"Homo sapiens Parkinson disease (autosomal recessive, early onset) 7 (PARK7), mRNA [NM_007262]"	0.401430444	16.23856676	3.451576446	0.004275568	0.100843685	-2.091720831
6832	133	10	10285	0	A_23_P37317	AF147723	AF147723	"Homo sapiens lipopolysaccharide specific response-68 protein (LSR68) mRNA, complete cds. [AF147723]"	0.400932885	7.941290119	3.310295848	0.005611813	0.117930228	-2.354831088
19503	366	25	28362	0	A_23_P368729	TFEB	NM_007162	"Homo sapiens transcription factor EB (TFEB), mRNA [NM_007162]"	0.400788928	9.159157401	3.473210768	0.004101405	0.09904108	-2.051412388
24063	451	29	35060	0	A_32_P32739	NAGS	NM_153006	"Homo sapiens N-acetylglutamate synthase (NAGS), mRNA [NM_153006]"	0.400760413	8.176994724	4.147637787	0.001138349	0.04614218	-0.802289765
13604	257	33	19951	0	A_23_P360754	ADAMTS4	NM_005099	"Homo sapiens ADAM metallopeptidase with thrombospondin type 1 motif, 4 (ADAMTS4), mRNA [NM_005099]"	0.400693481	7.17809778	3.918688796	0.001752015	0.05897477	-1.223660022
6473	126	58	9751	0	A_23_P201596	AMPD2	NM_004037	"Homo sapiens adenosine monophosphate deaminase 2 (isoform L) (AMPD2), transcript variant 1, mRNA [NM_004037]"	0.400608296	10.17979872	5.146997111	0.000185643	0.014299876	0.973486011
28193	528	50	40802	0	A_23_P61447	ETFDH	NM_004453	"Homo sapiens electron-transferring-flavoprotein dehydrogenase (ETFDH), nuclear gene encoding mitochondrial protein, mRNA [NM_004453]"	0.399929801	10.33107249	4.695170493	0.000415103	0.023407859	0.185555452
20814	390	42	30263	0	A_23_P380978	C18orf19	NM_152352	"Homo sapiens chromosome 18 open reading frame 19 (C18orf19), mRNA [NM_152352]"	0.399475532	11.87910459	3.867502395	0.001930539	0.061825198	-1.318355781
2447	53	9	3988	0	A_24_P125839	C21orf91	NM_017447	"Homo sapiens chromosome 21 open reading frame 91 (C21orf91), mRNA [NM_017447]"	0.39874951	8.41329157	3.421753518	0.004527969	0.103786237	-2.147283035
23555	441	62	34325	0	A_24_P152188	PRICKLE2	NM_198859	"Homo sapiens prickle-like 2 (Drosophila) (PRICKLE2), mRNA [NM_198859]"	0.398318363	6.654279761	3.903660399	0.001802605	0.05956327	-1.251446692
10838	206	68	15977	0	A_24_P321709	TRIM9	NM_015163	"Homo sapiens tripartite motif-containing 9 (TRIM9), transcript variant 1, mRNA [NM_015163]"	0.397446462	6.874995828	3.329809541	0.005404757	0.11556486	-2.318512693
1108	27	43	1961	0	A_23_P208523	LENG1	NM_024316	"Homo sapiens leukocyte receptor cluster (LRC) member 1 (LENG1), mRNA [NM_024316]"	0.397350451	8.999301268	3.828032912	0.002080824	0.06466737	-1.391475972
16529	310	66	24063	0	A_23_P59022	TRERF1	NM_033502	"Homo sapiens transcriptional regulating factor 1 (TRERF1), transcript variant 1, mRNA [NM_033502]"	0.39727824	7.516321552	4.558424773	0.000532303	0.027763896	-0.058073476
20738	389	2	30195	0	A_23_P873	C1orf38	BC031655	"Homo sapiens chromosome 1 open reading frame 38, mRNA (cDNA clone IMAGE:5170350), complete cds. [BC031655]"	0.396578765	7.813757758	4.750112756	0.000375877	0.021944702	0.282798446
16431	309	5	23951	0	A_23_P118516	FAM18B	NM_016078	"Homo sapiens family with sequence similarity 18, member B (FAM18B), mRNA [NM_016078]"	0.396175115	12.41477201	3.970941996	0.001587146	0.055824148	-1.127158049
7632	147	59	11457	0	A_23_P501634	BTN2A1	NM_078476	"Homo sapiens butyrophilin, subfamily 2, member A1 (BTN2A1), transcript variant 2, mRNA [NM_078476]"	0.394886287	9.643072331	3.307969189	0.005637027	0.11804059	-2.359160706
6827	133	2	10269	0	A_32_P4199	RNF152	NM_173557	"Homo sapiens ring finger protein 152 (RNF152), mRNA [NM_173557]"	0.394880512	7.118246054	3.175636626	0.007275051	0.13959887	-2.605080193
4	1	25	29	0	A_23_P109143	PRNP	NM_000311	"Homo sapiens prion protein (p27-30) (Creutzfeldt-Jakob disease, Gerstmann-Strausler-Scheinker syndrome, fatal familial insomnia) (PRNP), transcript variant 1, mRNA [NM_000311]"	0.394554676	11.71787617	3.871484662	0.001916006	0.061498585	-1.310983052
13172	249	69	19394	0	A_23_P306148	PML	NM_002675	"Homo sapiens promyelocytic leukemia (PML), transcript variant 6, mRNA [NM_002675]"	0.394376201	8.629644212	4.032382951	0.001413457	0.051815795	-1.013925527
11368	216	47	16717	0	A_24_P375421	SNX22	NM_024798	"Homo sapiens sorting nexin 22 (SNX22), mRNA [NM_024798]"	0.393384266	8.787152247	4.02961783	0.001420838	0.051907947	-1.019015668
15456	290	21	22433	0	A_32_P80610	AK124080	AK124080	"Homo sapiens cDNA FLJ42086 fis, clone TESOP1000127. [AK124080]"	0.392906674	6.712247737	4.340259334	0.000795187	0.036867065	-0.451183274
22284	418	8	32372	0	A_23_P39125	GLTSCR2	NM_015710	"Homo sapiens glioma tumor suppressor candidate region gene 2 (GLTSCR2), mRNA [NM_015710]"	0.392885823	17.05119363	3.256583304	0.006223857	0.125822459	-2.454738776
26655	498	16	38604	0	A_24_P339514	CYP2B6	NM_000767	"Homo sapiens cytochrome P450, family 2, subfamily B, polypeptide 6 (CYP2B6), mRNA [NM_000767]"	0.392467049	7.972448976	3.068020092	0.008952374	0.157473931	-2.804372481
2116	47	13	1948	0	A_23_P252062	PPARG	NM_138711	"Homo sapiens peroxisome proliferative activated receptor, gamma (PPARG), transcript variant 3, mRNA [NM_138711]"	0.392393898	11.26826755	3.422663121	0.004520053	0.103763732	-2.14558847
19806	371	57	28893	0	A_23_P354027	KCTD11	NM_001002914	"Homo sapiens potassium channel tetramerisation domain containing 11 (KCTD11), mRNA [NM_001002914]"	0.392168312	10.42491117	3.029344728	0.009645027	0.163119291	-2.875785747
22141	415	34	32265	0	A_32_P109817	ZFAND5	NM_006007	"Homo sapiens zinc finger, AN1-type domain 5 (ZFAND5), mRNA [NM_006007]"	0.391937718	9.073229149	3.763346921	0.002353438	0.070069727	-1.511480552
200	7	9	397	0	A_23_P44363	CASKIN2	NM_020753	"Homo sapiens CASK interacting protein 2 (CASKIN2), mRNA [NM_020753]"	0.391934883	7.710893753	4.994483009	0.000242851	0.017013984	0.710589211
22465	421	39	6235	0	A_23_P144054	PRKCD	NM_006254	"Homo sapiens protein kinase C, delta (PRKCD), transcript variant 1, mRNA [NM_006254]"	0.391113902	12.373498	5.058667872	0.00021681	0.015937191	0.821621801
22629	424	43	32905	0	A_32_P129265	U92981	U92981	"Homo sapiens clone DT1P1B6 mRNA, CAG repeat region. [U92981]"	0.390472639	7.360518239	5.522325294	9.71E-05	0.00931248	1.606284988
23265	436	9	33766	0	A_24_P592012	BTBD4	AK126720	"Homo sapiens cDNA FLJ44766 fis, clone BRACE3032537. [AK126720]"	0.390216667	6.699453918	3.40593284	0.004667917	0.105117043	-2.176755263
18166	341	77	26592	0	A_32_P50508	AI472054	AI472054	"AI472054 tj85f02.x1 Soares_NSF_F8_9W_OT_PA_P_S1 Homo sapiens cDNA clone IMAGE:2148315 3', mRNA sequence [AI472054]"	0.389909267	7.568683858	3.395726193	0.004760511	0.106694114	-2.195767693
16833	316	23	24454	0	A_23_P114057	SEMA4C	NM_017789	"Homo sapiens sema domain, immunoglobulin domain (Ig), transmembrane domain (TM) and short cytoplasmic domain, (semaphorin) 4C (SEMA4C), mRNA [NM_017789]"	0.38970055	14.38779878	3.90877601	0.001785219	0.059244208	-1.241986666
13736	259	52	20148	0	A_24_P415839	LIG4	NM_002312	"Homo sapiens ligase IV, DNA, ATP-dependent (LIG4), transcript variant 1, mRNA [NM_002312]"	0.389688078	6.823967158	3.424402652	0.004504952	0.10353743	-2.142347753
1240	30	19	2069	0	A_23_P209337	FAM119A	NM_145280	"Homo sapiens family with sequence similarity 119, member A (FAM119A), mRNA [NM_145280]"	0.388665276	13.12421494	5.30030115	0.000142163	0.011760193	1.234433297
15945	299	48	23247	0	A_23_P34325	LRP8	NM_033300	"Homo sapiens low density lipoprotein receptor-related protein 8, apolipoprotein e receptor (LRP8), transcript variant 2, mRNA [NM_033300]"	0.387785711	8.556554597	4.821219742	0.000330749	0.020625651	0.408084297
4413	89	34	6889	0	A_24_P703830	NANOS3	XR_000986	"PREDICTED: Homo sapiens nanos homolog 3 (Drosophila), transcript variant 2 (NANOS3), misc RNA [XR_000986]"	0.386511352	7.196022996	4.569646642	0.000521505	0.027356006	-0.037996638
26759	500	3	38734	0	A_23_P101908	APC2	NM_005883	"Homo sapiens adenomatosis polyposis coli 2 (APC2), mRNA [NM_005883]"	0.385851543	10.49637459	3.532007156	0.003663449	0.092561625	-1.941869836
5160	103	23	7968	0	A_32_P201417	RUTBC2	NM_001039948	"Homo sapiens RUN and TBC1 domain containing 2 (RUTBC2), transcript variant 1, mRNA [NM_001039948]"	0.385819	8.199859269	3.203361432	0.006896366	0.134618491	-2.553622631
24965	467	38	36304	0	A_23_P345081	ZNF655	NM_001009956	"Homo sapiens zinc finger protein 655 (ZNF655), transcript variant 6, mRNA [NM_001009956]"	0.385185143	9.79689273	3.406415181	0.004663586	0.105102938	-2.175856751
17602	331	7	25689	0	A_32_P142149	BC007784	BC007784	"Homo sapiens cDNA clone IMAGE:4304686, partial cds. [BC007784]"	0.384952196	9.465685262	3.022899998	0.009765519	0.164443225	-2.887673424
9563	183	11	14156	0	A_23_P59261	TPBG	NM_006670	"Homo sapiens trophoblast glycoprotein (TPBG), mRNA [NM_006670]"	0.384902705	9.281226944	3.160838649	0.007485614	0.141221291	-2.632528242
19341	363	18	28190	0	A_23_P44195	MSI2	NM_138962	"Homo sapiens musashi homolog 2 (Drosophila) (MSI2), transcript variant 1, mRNA [NM_138962]"	0.384545581	11.54766865	4.402177301	0.00070918	0.034014722	-0.339091691
7268	141	1	10881	0	A_23_P305205	KIAA0895	NM_015314	"Homo sapiens KIAA0895 protein (KIAA0895), mRNA [NM_015314]"	0.383466547	6.810258438	4.034925843	0.001406703	0.051634934	-1.009244975
13409	253	84	19735	0	A_32_P89432	BF972140	BF972140	"602240180F1 NIH_MGC_46 Homo sapiens cDNA clone IMAGE:4329066 5', mRNA sequence [BF972140]"	0.383317326	7.185532123	3.381896328	0.004888938	0.108318652	-2.221527058
7032	136	68	10543	0	A_24_P734953	LOC388610	NM_001013642	"Homo sapiens hypothetical LOC388610 (LOC388610), mRNA [NM_001013642]"	0.38322827	10.99643404	3.844528637	0.002016612	0.063365837	-1.360906266
13442	254	46	19669	0	A_24_P315921	LOC664727	AK093659	"Homo sapiens cDNA FLJ36340 fis, clone THYMU2006468. [AK093659]"	0.382710081	7.378339805	3.490939576	0.003964041	0.097174934	-2.018380564
24737	463	24	35978	0	A_23_P86900	B3GNT1	NM_006876	"Homo sapiens UDP-GlcNAc:betaGal beta-1,3-N-acetylglucosaminyltransferase 1 (B3GNT1), mRNA [NM_006876]"	0.382618536	11.4618776	4.643893142	0.000455552	0.024905267	0.094462236
8373	161	16	12469	0	A_24_P393571	GDA	NM_004293	"Homo sapiens guanine deaminase (GDA), mRNA [NM_004293]"	0.381708582	9.812753612	3.843046075	0.002022299	0.063474253	-1.36365315
24227	454	28	35212	0	A_32_P443407	ENST00000354653	ENST00000354653	"Homo sapiens cDNA FLJ33901 fis, clone CTONG2008321, highly similar to HISTONE H2B F. [AK091220]"	0.381532402	6.786444928	5.730080749	6.85E-05	0.007557741	1.947578213
5258	105	6	8098	0	A_23_P384176	AF130107	AF130107	"Homo sapiens clone FLB5448 PRO1433 mRNA, complete cds. [AF130107]"	0.381165347	6.08298397	3.23540602	0.006483198	0.128486795	-2.494100149
21267	399	16	30987	0	A_32_P462013	CXorf10	AK021694	"Homo sapiens cDNA FLJ11632 fis, clone HEMBA1004272. [AK021694]"	0.380983995	10.98962035	3.667400603	0.002826453	0.077786396	-1.68979935
19289	362	7	28009	0	A_23_P89310	EPN2	NM_014964	"Homo sapiens epsin 2 (EPN2), transcript variant 2, mRNA [NM_014964]"	0.380825281	13.42051011	3.479802889	0.004049775	0.09828778	-2.039130075
22689	425	59	6235	0	A_23_P144054	PRKCD	NM_006254	"Homo sapiens protein kinase C, delta (PRKCD), transcript variant 1, mRNA [NM_006254]"	0.38004016	12.18091614	4.764090056	0.000366526	0.021665023	0.307476509
19769	370	83	28783	0	A_23_P86330	IER5	NM_016545	"Homo sapiens immediate early response 5 (IER5), mRNA [NM_016545]"	0.379885693	15.14124531	3.066674673	0.008975617	0.15762796	-2.806858826
9113	175	3	29	0	A_23_P109143	PRNP	NM_000311	"Homo sapiens prion protein (p27-30) (Creutzfeldt-Jakob disease, Gerstmann-Strausler-Scheinker syndrome, fatal familial insomnia) (PRNP), transcript variant 1, mRNA [NM_000311]"	0.378939152	11.99564919	3.478364898	0.004060981	0.098399904	-2.041809309
1183	28	82	2034	0	A_23_P433785	P2RX5	NM_002561	"Homo sapiens purinergic receptor P2X, ligand-gated ion channel, 5 (P2RX5), transcript variant 1, mRNA [NM_002561]"	0.378568658	7.615338214	4.972700798	0.000252413	0.017510948	0.672780207
1988	44	68	3295	0	A_23_P324718	SYNJ1	NM_203446	"Homo sapiens synaptojanin 1 (SYNJ1), transcript variant 2, mRNA [NM_203446]"	0.378465734	7.471180619	3.270169925	0.006062979	0.123852378	-2.429476525
9651	184	78	14279	0	A_23_P29365	ENST00000295859	ENST00000295859	Homo sapiens mRNA; cDNA DKFZp564E1922 (from clone DKFZp564E1922). [AL049940]	0.378376578	10.34356767	4.690413037	0.000418694	0.023449732	0.177117496
1868	42	50	3098	0	A_24_P365469	B4GALT5	NM_004776	"Homo sapiens UDP-Gal:betaGlcNAc beta 1,4- galactosyltransferase, polypeptide 5 (B4GALT5), mRNA [NM_004776]"	0.378297246	13.24925352	3.525176828	0.003711795	0.093616414	-1.954594204
23731	444	85	34530	0	A_23_P218637	RGPD5	NM_005054	"Homo sapiens RANBP2-like and GRIP domain containing 5 (RGPD5), transcript variant 1, mRNA [NM_005054]"	0.378264254	12.32794375	3.01447742	0.009925247	0.165802779	-2.903203763
20463	384	10	29742	0	A_23_P105251	GLI1	NM_005269	"Homo sapiens glioma-associated oncogene homolog 1 (zinc finger protein) (GLI1), mRNA [NM_005269]"	0.378085991	6.329564559	3.262768787	0.00615009	0.124841291	-2.443238677
14298	269	22	20875	0	A_32_P164916	AL833005	AL833005	Homo sapiens mRNA; cDNA DKFZp666D074 (from clone DKFZp666D074) [AL833005]	0.377672672	7.977281001	3.35434146	0.00515532	0.111546282	-2.272841124
22193	416	32	32262	0	A_23_P257593	LOH12CR1	NM_058169	"Homo sapiens loss of heterozygosity, 12, chromosomal region 1 (LOH12CR1), mRNA [NM_058169]"	0.377535007	11.08317507	3.467653621	0.004145446	0.099511736	-2.061766364
23328	437	27	33956	0	A_23_P213728	CAMLG	NM_001745	"Homo sapiens calcium modulating ligand (CAMLG), mRNA [NM_001745]"	0.376058177	12.30721134	5.556805457	9.16E-05	0.008956409	1.663377306
2415	52	37	3878	0	A_23_P63371	TAL1	NM_003189	"Homo sapiens T-cell acute lymphocytic leukemia 1 (TAL1), mRNA [NM_003189]"	0.375783285	8.423580925	3.35938183	0.005105524	0.110837127	-2.263455746
8764	168	20	12952	0	A_23_P157580	SDCBP	NM_005625	"Homo sapiens syndecan binding protein (syntenin) (SDCBP), transcript variant 1, mRNA [NM_005625]"	0.37504256	13.14009305	3.538032534	0.003621331	0.091988928	-1.930645401
3380	70	3	5260	0	A_24_P221154	ABCD3	NM_002858	"Homo sapiens ATP-binding cassette, sub-family D (ALD), member 3 (ABCD3), mRNA [NM_002858]"	0.374966594	8.860231465	3.309060116	0.00562519	0.117966851	-2.357130649
8440	162	41	12515	0	A_23_P61398	PIM3	NM_001001852	"Homo sapiens pim-3 oncogene (PIM3), mRNA [NM_001001852]"	0.374292409	15.46496872	3.041671683	0.00941866	0.161295134	-2.853037877
23026	431	65	33558	0	A_23_P23221	GADD45A	NM_001924	"Homo sapiens growth arrest and DNA-damage-inducible, alpha (GADD45A), mRNA [NM_001924]"	0.373198621	13.25003058	3.37182231	0.00498468	0.109532286	-2.240288973
4664	93	79	7283	0	A_32_P53558	ENST00000341569	ENST00000341569	Unknown	0.372923617	8.843411003	4.905364079	0.000284533	0.018594074	0.55549342
12125	230	46	17812	0	A_23_P74391	OPN3	NM_014322	"Homo sapiens opsin 3 (encephalopsin, panopsin) (OPN3), transcript variant 1, mRNA [NM_014322]"	0.372419551	8.790930327	3.417699871	0.004563419	0.104085561	-2.154834777
2423	52	52	3908	0	A_24_P296520	UBE2G1	NM_003342	"Homo sapiens ubiquitin-conjugating enzyme E2G 1 (UBC7 homolog, yeast) (UBE2G1), transcript variant 1, mRNA [NM_003342]"	0.372410395	10.47665208	3.741411411	0.002453938	0.071560163	-1.552217614
12154	231	1	17884	0	A_23_P145965	TPST1	NM_003596	"Homo sapiens tyrosylprotein sulfotransferase 1 (TPST1), mRNA [NM_003596]"	0.372390019	12.98999186	4.846155324	0.000316291	0.020122034	0.451864787
386	11	46	756	0	A_24_P942354	PITPNA	NM_006224	"Homo sapiens phosphatidylinositol transfer protein, alpha (PITPNA), mRNA [NM_006224]"	0.371204767	14.3592769	3.303709159	0.005683488	0.118750589	-2.36708767
11446	218	8	16801	0	A_23_P168229	TXNDC5	NM_022085	"Homo sapiens thioredoxin domain containing 5 (TXNDC5), transcript variant 2, mRNA [NM_022085]"	0.370977435	15.06709809	3.1495641	0.007650121	0.143265763	-2.653432282
26547	496	29	38471	0	A_24_P769529	LIN28B	NM_001004317	"Homo sapiens lin-28 homolog B (C. elegans) (LIN28B), mRNA [NM_001004317]"	0.3706975	7.0094239	3.083650204	0.008686703	0.154627678	-2.775477608
10012	191	64	14875	0	A_23_P152727	PLEKHM1	NM_014798	"Homo sapiens pleckstrin homology domain containing, family M (with RUN domain) member 1 (PLEKHM1), mRNA [NM_014798]"	0.370491224	12.66013338	4.935916399	0.000269462	0.017894438	0.608784831
26367	493	8	38272	0	A_23_P314086	RNF126	NM_194460	"Homo sapiens ring finger protein 126 (RNF126), transcript variant 2, mRNA [NM_194460]"	0.368998924	14.5858948	3.874164748	0.001906288	0.061395012	-1.30602167
3512	72	28	5461	0	A_24_P54083	CR610205	CR610205	full-length cDNA clone CS0DC020YH17 of Neuroblastoma Cot 25-normalized of Homo sapiens (human). [CR610205]	0.368814333	7.845582525	3.15957332	0.007503899	0.141472185	-2.634874652
24427	457	71	35603	0	A_23_P132536	TRAK1	AB028965	"Homo sapiens mRNA for KIAA1042 protein, partial cds. [AB028965]"	0.368713425	10.09982248	3.318123378	0.005527815	0.116787955	-2.340263921
2230	49	14	3676	0	A_23_P350451	PRDM1	NM_001198	"Homo sapiens PR domain containing 1, with ZNF domain (PRDM1), transcript variant 1, mRNA [NM_001198]"	0.367478122	7.161044285	4.785204585	0.000352856	0.021294009	0.344708838
7894	152	24	11697	0	A_23_P209215	STAM2	NM_005843	"Homo sapiens signal transducing adaptor molecule (SH3 domain and ITAM motif) 2 (STAM2), mRNA [NM_005843]"	0.366416388	9.971816524	3.192619264	0.007040691	0.136455429	-2.573564996
27197	508	30	6235	0	A_23_P144054	PRKCD	NM_006254	"Homo sapiens protein kinase C, delta (PRKCD), transcript variant 1, mRNA [NM_006254]"	0.365738513	12.1860401	4.439846704	0.000661614	0.032478587	-0.271095329
12231	232	23	17925	0	A_23_P310483	C8orf58	NM_001013842	"Homo sapiens chromosome 8 open reading frame 58 (C8orf58), mRNA [NM_001013842]"	0.365150857	10.15115606	5.213946148	0.000165157	0.013275244	1.087857881
3945	80	64	6160	0	A_24_P87257	RCOR1	NM_015156	"Homo sapiens REST corepressor 1 (RCOR1), mRNA [NM_015156]"	0.364610788	7.021338614	3.780269251	0.00227878	0.068348961	-1.480067679
946	24	13	1593	0	A_24_P393312	KIRREL	AK090554	"Homo sapiens cDNA FLJ33235 fis, clone ASTRO2002202. [AK090554]"	0.364420765	10.98895902	3.143385064	0.007741807	0.144517127	-2.664885511
4235	86	17	6545	0	A_32_P64889	THC2313756	THC2313756	Unknown	0.364104469	6.269612502	3.70901125	0.002610444	0.074741414	-1.612423788
28078	526	21	29	0	A_23_P109143	PRNP	NM_000311	"Homo sapiens prion protein (p27-30) (Creutzfeldt-Jakob disease, Gerstmann-Strausler-Scheinker syndrome, fatal familial insomnia) (PRNP), transcript variant 1, mRNA [NM_000311]"	0.364007891	11.84554334	3.149262288	0.007654575	0.143265763	-2.653991764
15614	293	24	22747	0	A_23_P17130	MGC13057	NM_032321	"Homo sapiens hypothetical protein MGC13057 (MGC13057), transcript variant 4, mRNA [NM_032321]"	0.363421746	7.648972633	3.53440133	0.003646654	0.092384079	-1.937409781
8693	166	79	12904	0	A_23_P335495	CR607745	CR607745	full-length cDNA clone CS0DK005YD01 of HeLa cells Cot 25-normalized of Homo sapiens (human). [CR607745]	0.363162165	8.792748637	4.053645011	0.001357997	0.050566844	-0.974804624
27413	512	34	39683	0	A_24_P234792	CSNK1G3	NM_004384	"Homo sapiens casein kinase 1, gamma 3 (CSNK1G3), transcript variant 1, mRNA [NM_004384]"	0.363133853	9.951256453	3.960674747	0.001618238	0.056546642	-1.146105654
23164	434	20	4619	0	A_23_P99027	PTPN11	NM_002834	"Homo sapiens protein tyrosine phosphatase, non-receptor type 11 (Noonan syndrome 1) (PTPN11), mRNA [NM_002834]"	0.362914775	13.07617356	3.663757768	0.002846209	0.078058675	-1.696575869
19888	373	8	28956	0	A_32_P21807	KIAA1328	NM_020776	"Homo sapiens KIAA1328 (KIAA1328), mRNA [NM_020776]"	0.360632774	7.037071958	3.822310328	0.002103585	0.065141916	-1.402084288
19128	359	11	27859	0	A_32_P59302	ENST00000372583	ENST00000372583	Homo sapiens cDNA clone IMAGE:6254031. [BC080552]	0.360596645	6.302131763	4.726135284	0.000392499	0.02254408	0.240406846
10657	203	53	15791	0	A_23_P209805	NAB1	NM_005966	"Homo sapiens NGFI-A binding protein 1 (EGR1 binding protein 1) (NAB1), mRNA [NM_005966]"	0.360153953	11.72384728	4.670908628	0.000433755	0.02403784	0.142494806
2373	51	60	3922	0	A_32_P104746	ZFYVE28	NM_020972	"Homo sapiens zinc finger, FYVE domain containing 28 (ZFYVE28), mRNA [NM_020972]"	0.360045885	6.440728991	3.536193858	0.003634131	0.092149091	-1.934070557
8122	156	30	12025	0	A_23_P170467	USP3	NM_006537	"Homo sapiens ubiquitin specific peptidase 3 (USP3), mRNA [NM_006537]"	0.359726243	11.50684234	3.188353532	0.007098838	0.137145576	-2.581482493
16289	306	12	23657	0	A_23_P166421	TBC1D10A	NM_031937	"Homo sapiens TBC1 domain family, member 10A (TBC1D10A), mRNA [NM_031937]"	0.35931943	10.8908158	3.435843991	0.004406894	0.102914579	-2.121032167
20460	384	7	29737	0	A_24_P42768	AF116667	AF116667	"Homo sapiens PRO1777 mRNA, complete cds. [AF116667]"	0.358222087	6.397503359	3.280657508	0.005941656	0.12252074	-2.409971839
22907	429	47	33374	0	A_32_P178966	ENST00000379426	ENST00000379426	Unknown	0.35818413	8.809038287	3.011705416	0.009978381	0.166154095	-2.908313637
7612	147	31	11405	0	A_23_P71064	SP4	NM_003112	"Homo sapiens Sp4 transcription factor (SP4), mRNA [NM_003112]"	0.357080325	7.064128419	4.287916345	0.000876272	0.038970736	-0.546244749
23487	440	31	34115	0	A_23_P166826	DCP1A	NM_018403	"Homo sapiens DCP1 decapping enzyme homolog A (S. cerevisiae) (DCP1A), mRNA [NM_018403]"	0.357043561	14.13051077	4.662998273	0.000440023	0.024243142	0.128439676
3273	68	18	5126	0	A_23_P146990	WWP1	NM_007013	"Homo sapiens WW domain containing E3 ubiquitin protein ligase 1 (WWP1), mRNA [NM_007013]"	0.357016209	10.14764108	3.855201637	0.001976148	0.062579478	-1.341134855
623	17	24	1157	0	A_24_P213396	A_24_P213396	A_24_P213396	Unknown	0.356410726	13.97816431	3.518235422	0.003761589	0.094452494	-1.967525914
24734	463	21	35973	0	A_23_P36183	GTF2H1	NM_005316	"Homo sapiens general transcription factor IIH, polypeptide 1 (62kD subunit) (GTF2H1), mRNA [NM_005316]"	0.355688046	12.36502907	3.14119825	0.007774518	0.144743349	-2.668938339
14895	280	10	21636	0	A_32_P22401	RPRC1	NM_018067	"Homo sapiens arginine/proline rich coiled-coil 1 (RPRC1), mRNA [NM_018067]"	0.355566888	12.55596739	4.367047732	0.000756726	0.03554857	-0.402638879
19261	361	49	28087	0	A_23_P424878	KIAA1688	NM_025251	"Homo sapiens KIAA1688 protein (KIAA1688), mRNA [NM_025251]"	0.355423086	9.452284646	3.289432453	0.00584202	0.121170672	-2.393649384
4015	82	8	6215	0	A_23_P83436	PEPD	NM_000285	"Homo sapiens peptidase D (PEPD), mRNA [NM_000285]"	0.35479278	14.74981867	3.610728332	0.003150217	0.082993736	-1.79526366
8146	156	67	12098	0	A_23_P18824	POLS	NM_006999	"Homo sapiens polymerase (DNA directed) sigma (POLS), mRNA [NM_006999]"	0.354695488	11.74735104	3.257938399	0.006207621	0.125720935	-2.452219499
8967	172	8	13240	0	A_24_P97257	BQ772694	BQ772694	"UI-H-FE0-bbr-c-24-0-UI.s1 NCI_CGAP_FE0 Homo sapiens cDNA clone UI-H-FE0-bbr-c-24-0-UI 3', mRNA sequence [BQ772694]"	0.353847626	8.397282347	3.012915637	0.009955148	0.166033432	-2.90608282
21662	406	28	31478	0	A_23_P250122	FAM20C	NM_020223	"Homo sapiens family with sequence similarity 20, member C (FAM20C), mRNA [NM_020223]"	0.353834406	12.39689487	3.364938549	0.005051187	0.110163233	-2.253108328
10009	191	59	14865	0	A_24_P139993	CASP10	NM_032977	"Homo sapiens caspase 10, apoptosis-related cysteine peptidase (CASP10), transcript variant D, mRNA [NM_032977]"	0.353476115	9.001904364	3.381756004	0.004890258	0.108318652	-2.22178841
1828	41	69	3135	0	A_23_P142304	MKNK2	NM_017572	"Homo sapiens MAP kinase interacting serine/threonine kinase 2 (MKNK2), transcript variant 1, mRNA [NM_017572]"	0.352916017	9.108061758	3.136114209	0.0078511	0.145030665	-2.678359444
4246	86	37	6235	0	A_23_P144054	PRKCD	NM_006254	"Homo sapiens protein kinase C, delta (PRKCD), transcript variant 1, mRNA [NM_006254]"	0.352852706	12.20330254	3.280239751	0.005946441	0.122524376	-2.410748853
22897	429	28	33341	0	A_23_P13073	PUS3	NM_031307	"Homo sapiens pseudouridylate synthase 3 (PUS3), mRNA [NM_031307]"	0.351876647	12.5118039	3.063617431	0.009028657	0.158040225	-2.812508097
1862	42	44	3086	0	A_23_P132515	SIDT1	NM_017699	"Homo sapiens SID1 transmembrane family, member 1 (SIDT1), mRNA [NM_017699]"	0.35172459	7.040109211	3.458438092	0.004219535	0.100425965	-2.078936505
755	20	22	29	0	A_23_P109143	PRNP	NM_000311	"Homo sapiens prion protein (p27-30) (Creutzfeldt-Jakob disease, Gerstmann-Strausler-Scheinker syndrome, fatal familial insomnia) (PRNP), transcript variant 1, mRNA [NM_000311]"	0.351683451	11.74421083	3.235750083	0.006478899	0.128486795	-2.493460802
14356	270	21	20874	0	A_23_P306933	PPTC7	NM_139283	"Homo sapiens PTC7 protein phosphatase homolog (S. cerevisiae) (PPTC7), mRNA [NM_139283]"	0.351239649	12.03349091	3.206885411	0.006849668	0.134048428	-2.547079256
16072	301	84	23474	0	A_23_P107247	CACNA1G	NM_018896	"Homo sapiens calcium channel, voltage-dependent, alpha 1G subunit (CACNA1G), transcript variant 1, mRNA [NM_018896]"	0.351015145	6.890534289	3.318461017	0.00552422	0.116787955	-2.339635531
2510	54	12	3995	0	A_23_P59426	PAXIP1	NM_007349	"Homo sapiens PAX interacting (with transcription-activation domain) protein 1 (PAXIP1), mRNA [NM_007349]"	0.350461642	12.59454913	3.409974337	0.004631757	0.105102938	-2.169226628
1225	29	70	2169	0	A_23_P327519	STARD4	NM_139164	"Homo sapiens START domain containing 4, sterol regulated (STARD4), mRNA [NM_139164]"	0.349679571	11.54404449	3.032480552	0.009586934	0.162788549	-2.870000218
3841	78	59	5995	0	A_23_P202750	C11orf54	NM_014039	"Homo sapiens chromosome 11 open reading frame 54 (C11orf54), mRNA [NM_014039]"	0.348265723	9.008739625	3.886301935	0.001862904	0.060466731	-1.283558421
17137	321	80	25033	0	A_23_P151209	C12orf22	NM_030809	"Homo sapiens chromosome 12 open reading frame 22 (C12orf22), mRNA [NM_030809]"	0.347291826	10.9904749	3.270317754	0.006061251	0.123852378	-2.42920162
14784	278	12	21491	0	A_24_P916288	AK026497	AK026497	"Homo sapiens cDNA: FLJ22844 fis, clone KAIA5181. [AK026497]"	0.346667995	13.08453602	5.934370394	4.88E-05	0.006107183	2.27678824
26312	492	13	38122	0	A_23_P153640	ANKRD27	NM_032139	"Homo sapiens ankyrin repeat domain 27 (VPS9 domain) (ANKRD27), mRNA [NM_032139]"	0.345039321	11.46882937	4.652949638	0.000448121	0.02459379	0.110574249
964	24	40	1645	0	A_24_P261724	RNF10	NM_014868	"Homo sapiens ring finger protein 10 (RNF10), mRNA [NM_014868]"	0.344701196	12.50199235	4.148884609	0.001135695	0.046100441	-0.800006234
5932	117	1	9023	0	A_23_P255952	MYO6	NM_004999	"Homo sapiens myosin VI (MYO6), mRNA [NM_004999]"	0.34410841	12.11129094	3.101042195	0.008400308	0.151547373	-2.743304018
18500	347	67	27036	0	A_23_P206612	USP31	AK126447	"Homo sapiens cDNA FLJ44483 fis, clone UTERU2033375. [AK126447]"	0.343800532	9.980147017	4.183841935	0.001063807	0.044522066	-0.736037249
17919	337	21	26180	0	A_23_P87560	BTG1	NM_001731	"Homo sapiens B-cell translocation gene 1, anti-proliferative (BTG1), mRNA [NM_001731]"	0.343712439	12.0837895	3.057679097	0.009132575	0.158815805	-2.823479008
3118	65	40	5005	0	A_24_P228579	C20orf7	NM_024120	"Homo sapiens chromosome 20 open reading frame 7 (C20orf7), transcript variant 1, mRNA [NM_024120]"	0.342900078	11.59695304	3.886654627	0.001861659	0.060466731	-1.282905795
12471	236	39	18267	0	A_32_P53670	A_32_P53670	A_32_P53670	Unknown	0.342705041	11.84020889	4.162528777	0.001107059	0.045196698	-0.775025914
19538	366	69	28443	0	A_23_P166248	DSCR1	NM_004414	"Homo sapiens Down syndrome critical region gene 1 (DSCR1), transcript variant 1, mRNA [NM_004414]"	0.341566921	11.67464098	3.055237937	0.009175638	0.158941873	-2.827988156
24245	454	51	35253	0	A_23_P305711	RYBP	NM_012234	"Homo sapiens RING1 and YY1 binding protein (RYBP), mRNA [NM_012234]"	0.341289307	13.03925575	3.880682672	0.001882863	0.060849954	-1.293957381
16588	311	69	24224	0	A_23_P85604	WDR26	NM_025160	"Homo sapiens WD repeat domain 26 (WDR26), mRNA [NM_025160]"	0.340840285	12.76727316	3.599659968	0.003217721	0.083992282	-1.815870338
860	22	36	1484	0	A_23_P3242	BC064969	BC064969	"Homo sapiens cDNA clone IMAGE:6149643, partial cds. [BC064969]"	0.340431536	11.82567927	3.514216269	0.003790729	0.094681454	-1.97501369
23148	433	81	33739	0	A_23_P162540	KCTD10	NM_031954	"Homo sapiens potassium channel tetramerisation domain containing 10 (KCTD10), mRNA [NM_031954]"	0.340075615	12.30159485	4.82715777	0.000327245	0.020542568	0.418517289
11452	218	15	16815	0	A_23_P213137	LNX1	NM_032622	"Homo sapiens ligand of numb-protein X 1 (LNX1), mRNA [NM_032622]"	0.339761278	7.907539024	3.070496831	0.008909743	0.157119355	-2.799795078
15174	285	11	6235	0	A_23_P144054	PRKCD	NM_006254	"Homo sapiens protein kinase C, delta (PRKCD), transcript variant 1, mRNA [NM_006254]"	0.339441311	12.40736879	3.655262091	0.002892829	0.078848352	-1.712381308
7188	139	47	10814	0	A_24_P133162	C1orf201	NM_178122	"Homo sapiens chromosome 1 open reading frame 201 (C1orf201), mRNA [NM_178122]"	0.338739226	9.318952545	4.185774844	0.001059971	0.044522066	-0.732503309
16724	314	39	24327	0	A_24_P205230	MGC71993	NM_001004333	"Homo sapiens similar to DNA segment, Chr 11, Brigham & Womens Genetics 0434 expressed (MGC71993), mRNA [NM_001004333]"	0.337985933	11.6395809	3.408504631	0.004644874	0.105102938	-2.171964468
733	19	58	1373	0	A_23_P66948	FAM59A	NM_022751	"Homo sapiens family with sequence similarity 59, member A (FAM59A), mRNA [NM_022751]"	0.33580473	8.93845918	3.283598807	0.00590807	0.122064374	-2.404500957
265	8	58	495	0	A_23_P126248	RNF186	NM_019062	"Homo sapiens ring finger protein 186 (RNF186), mRNA [NM_019062]"	0.335797663	6.578128748	4.934954029	0.000269924	0.017894438	0.607108108
15849	297	72	4394	0	A_23_P142849	RND3	NM_005168	"Homo sapiens Rho family GTPase 3 (RND3), mRNA [NM_005168]"	0.335166441	13.11005944	3.059240755	0.009105132	0.158665442	-2.820594162
11716	223	9	17279	0	A_23_P217688	TSC22D3	NM_004089	"Homo sapiens TSC22 domain family, member 3 (TSC22D3), transcript variant 2, mRNA [NM_004089]"	0.335112072	6.507781238	3.263494441	0.006141494	0.124841291	-2.44188944
23505	440	63	34173	0	A_24_P413669	PFKFB2	NM_001018053	"Homo sapiens 6-phosphofructo-2-kinase/fructose-2,6-biphosphatase 2 (PFKFB2), transcript variant 2, mRNA [NM_001018053]"	0.333232864	8.794840818	3.416648817	0.004572656	0.104212478	-2.156792813
2166	47	84	3647	0	A_23_P419239	ETNK1	NM_018638	"Homo sapiens ethanolamine kinase 1 (ETNK1), transcript variant 1, mRNA [NM_018638]"	0.332707032	11.21080711	3.100206173	0.008413857	0.151577645	-2.744851087
10383	198	32	15287	0	A_23_P150931	LMBR1L	NM_018113	"Homo sapiens limb region 1 homolog (mouse)-like (LMBR1L), mRNA [NM_018113]"	0.331892356	10.00059179	3.994909623	0.001516926	0.054467906	-1.082955179
6868	133	73	10399	0	A_24_P302038	FCHSD2	NM_014824	"Homo sapiens FCH and double SH3 domains 2 (FCHSD2), mRNA [NM_014824]"	0.331101507	7.462725265	4.009002188	0.001477132	0.053654074	-1.05698338
17283	324	70	25176	0	A_24_P389218	ARHGEF5	NM_005435	"Homo sapiens Rho guanine nucleotide exchange factor (GEF) 5 (ARHGEF5), mRNA [NM_005435]"	0.331019557	9.788445555	3.04376033	0.009380832	0.160926072	-2.84918225
3205	67	3	5096	0	A_24_P22488	AXIN1	NM_003502	"Homo sapiens axin 1 (AXIN1), transcript variant 1, mRNA [NM_003502]"	0.33076589	10.78561222	3.016235728	0.009891689	0.165581193	-2.899962159
27860	521	46	40399	0	A_23_P107283	HOXB2	NM_002145	"Homo sapiens homeobox B2 (HOXB2), mRNA [NM_002145]"	0.330321552	6.898850062	4.18459505	0.001062311	0.044522066	-0.734660288
20396	382	76	29708	0	A_23_P154065	TUBA1	NM_006000	"Homo sapiens tubulin, alpha 1 (testis specific) (TUBA1), mRNA [NM_006000]"	0.32990709	13.78955024	3.781271023	0.002274437	0.068348961	-1.478208492
12117	230	34	17788	0	A_24_P565110	THC2322794	THC2322794	Unknown	0.329881863	6.465901043	5.753033004	6.59E-05	0.007450828	1.984882891
4160	84	71	6490	0	A_32_P137826	THC2298931	THC2298931	"Q8LGX2 (Q8LGX2) Formin-like protein, partial (7%) [THC2298931]"	0.329816544	8.173064301	3.858690387	0.001963101	0.062375185	-1.33467339
24468	458	55	35574	0	A_32_P167471	AK125038	AK125038	"Homo sapiens cDNA FLJ43048 fis, clone BRTHA3004502. [AK125038]"	0.329630654	7.284016869	3.206480512	0.006855018	0.134048428	-2.547831109
23227	435	36	33814	0	A_32_P147484	THC2440217	THC2440217	Unknown	0.328821577	6.420390261	3.458077186	0.004222463	0.100425965	-2.079608934
25674	480	10	37187	0	A_24_P185709	EPB41L1	NM_012156	"Homo sapiens erythrocyte membrane protein band 4.1-like 1 (EPB41L1), transcript variant 1, mRNA [NM_012156]"	0.328601126	10.38780146	4.994684104	0.000242765	0.017013984	0.710937964
10793	206	5	15861	0	A_24_P788227	LOC400879	BC041856	Homo sapiens cDNA clone IMAGE:5270501. [BC041856]	0.328334004	11.68333982	3.492402981	0.003952912	0.097174934	-2.01565402
3140	65	74	5071	0	A_23_P256375	STX4	NM_004604	"Homo sapiens syntaxin 4 (STX4), mRNA [NM_004604]"	0.327483795	12.53731591	3.663547942	0.002847351	0.078058675	-1.696966205
28159	527	65	6235	0	A_23_P144054	PRKCD	NM_006254	"Homo sapiens protein kinase C, delta (PRKCD), transcript variant 1, mRNA [NM_006254]"	0.327368918	12.02942647	4.461936727	0.000635266	0.031567499	-0.23129239
2774	59	7	4461	0	A_24_P938135	Z25424	Z25424	"H.sapiens protein-serine/threonine kinase gene, complete CDS. [Z25424]"	0.327141093	8.969202232	3.158835891	0.007514576	0.141563952	-2.63624209
28092	526	40	40655	0	A_24_P38951	TNFRSF19L	NM_032871	"Homo sapiens tumor necrosis factor receptor superfamily, member 19-like (TNFRSF19L), transcript variant 1, mRNA [NM_032871]"	0.325079182	11.84629543	3.137250273	0.007833922	0.144867609	-2.676254375
13807	260	71	20185	0	A_23_P36226	BMSC-MCP	NM_032315	"Homo sapiens PNC1 protein (BMSC-MCP), mRNA [NM_032315]"	0.324202942	14.19978201	3.751099924	0.002409021	0.070717619	-1.534222336
4899	98	60	7566	0	A_23_P386241	C20orf55	NM_207121	"Homo sapiens chromosome 20 open reading frame 55 (C20orf55), transcript variant 2, mRNA [NM_207121]"	0.323614683	13.22937881	3.855249201	0.001975969	0.062579478	-1.341046757
11314	215	49	16720	0	A_32_P132393	H40632	H40632	"H40632 yp50g01.s1 Soares retina N2b4HR Homo sapiens cDNA clone IMAGE:190896 3', mRNA sequence [H40632]"	0.323048462	6.445668639	4.24463215	0.000949745	0.04114209	-0.625056113
26189	489	69	38065	0	A_23_P13914	DHX37	NM_032656	"Homo sapiens DEAH (Asp-Glu-Ala-His) box polypeptide 37 (DHX37), mRNA [NM_032656]"	0.322748278	12.74321523	3.286924298	0.005870327	0.121487796	-2.398315118
3998	81	59	6311	0	A_24_P217904	ENST00000372922	ENST00000372922	"Homo sapiens MSTP020 (MST020) mRNA, complete cds. [AF111801]"	0.322168769	6.360689547	4.114671183	0.001210898	0.047390383	-0.862715035
21823	409	27	31788	0	A_24_P400355	C7orf20	NM_015949	"Homo sapiens chromosome 7 open reading frame 20 (C7orf20), mRNA [NM_015949]"	0.321919348	14.05971085	4.03871608	0.001396699	0.051467442	-1.002269404
27247	509	30	39523	0	A_24_P390583	THC2336533	THC2336533	Unknown	0.321823123	8.938091093	4.797484612	0.000345151	0.021106253	0.366336621
25811	482	75	37462	0	A_23_P24755	STX5	NM_003164	"Homo sapiens syntaxin 5 (STX5), mRNA [NM_003164]"	0.321626866	9.802075377	4.844594427	0.000317176	0.020133225	0.449126628
24011	450	31	34904	0	A_24_P58620	GRAMD1B	AY358924	"Homo sapiens clone DNA132162 PTSS3032 (UNQ3032) mRNA, complete cds. [AY358924]"	0.320667142	6.952295526	3.452884583	0.004264827	0.100674056	-2.089283577
13986	263	82	20516	0	A_24_P941441	GNA13	NM_006572	"Homo sapiens guanine nucleotide binding protein (G protein), alpha 13 (GNA13), mRNA [NM_006572]"	0.320466063	11.73662671	3.061411285	0.009067126	0.1585601	-2.816584223
16928	318	4	24574	0	A_23_P2446	TMEM5	NM_014254	"Homo sapiens transmembrane protein 5 (TMEM5), mRNA [NM_014254]"	0.319814088	11.38188283	3.211911567	0.006783612	0.13329515	-2.537745566
2525	54	33	4035	0	A_24_P123155	ZNF639	NM_016331	"Homo sapiens zinc finger protein 639 (ZNF639), mRNA [NM_016331]"	0.319026476	11.0756179	3.497188359	0.003916741	0.096802788	-2.006738189
24518	459	44	35705	0	A_23_P81017	ANKRD50	NM_020337	"Homo sapiens ankyrin repeat domain 50 (ANKRD50), mRNA [NM_020337]"	0.317504908	7.100647131	3.195463268	0.007002189	0.135972592	-2.5682858
28302	531	20	40989	0	A_24_P6933	TPCN2	AL137479	Homo sapiens mRNA; cDNA DKFZp434M0223 (from clone DKFZp434M0223); partial cds. [AL137479]	0.317383714	6.2429357	4.244829682	0.000949396	0.04114209	-0.624696046
3155	66	10	4951	0	A_23_P112846	MTHFD2L	NM_001004346	"Homo sapiens methylenetetrahydrofolate dehydrogenase (NADP+ dependent) 2-like (MTHFD2L), mRNA [NM_001004346]"	0.317160024	6.497023232	4.292219767	0.000869294	0.038819739	-0.538418983
10330	197	31	15284	0	A_24_P916586	BICD1	BC010091	"Homo sapiens bicaudal D homolog 1 (Drosophila), mRNA (cDNA clone IMAGE:3050215), with apparent retained intron. [BC010091]"	0.317030447	10.13542026	3.171233277	0.007337081	0.13971968	-2.613249052
22116	414	81	32197	0	A_23_P748	IRF6	NM_006147	"Homo sapiens interferon regulatory factor 6 (IRF6), mRNA [NM_006147]"	0.31680345	9.917802223	3.831216613	0.002068271	0.064489132	-1.385574868
14041	264	81	20515	0	A_23_P38482	PHF23	NM_024297	"Homo sapiens PHD finger protein 23 (PHF23), mRNA [NM_024297]"	0.316632041	11.7160543	3.218908354	0.006692717	0.131691503	-2.524750353
21031	394	59	30605	0	A_24_P267523	COX6B2	NM_144613	"Homo sapiens cytochrome c oxidase subunit VIb polypeptide 2 (testis) (COX6B2), mRNA [NM_144613]"	0.316482642	6.549572234	4.943001281	0.000266087	0.017894438	0.62112489
17452	328	12	9415	0	A_23_P7582	TCF7	NM_003202	"Homo sapiens transcription factor 7 (T-cell specific, HMG-box) (TCF7), transcript variant 1, mRNA [NM_003202]"	0.316439747	10.74542106	4.103326437	0.00123695	0.047828545	-0.883529928
21713	407	21	31618	0	A_23_P214046	FBXW11	NM_012300	"Homo sapiens F-box and WD-40 domain protein 11 (FBXW11), transcript variant 3, mRNA [NM_012300]"	0.315194684	13.2854322	3.859191531	0.001961235	0.062375185	-1.333745282
391	11	61	785	0	A_23_P107116	ZNF179	NM_007148	"Homo sapiens zinc finger protein 179 (ZNF179), mRNA [NM_007148]"	0.315003715	6.377225184	3.646401724	0.002942278	0.079413303	-1.728867392
6668	130	13	9978	0	A_24_P235360	PINX1	NM_017884	"Homo sapiens PIN2-interacting protein 1 (PINX1), mRNA [NM_017884]"	0.313897469	8.618935227	3.148700169	0.007662875	0.143326578	-2.655033774
27040	505	27	39229	0	A_23_P36546	HOXC10	NM_017409	"Homo sapiens homeobox C10 (HOXC10), mRNA [NM_017409]"	0.313758994	6.667357555	3.332271288	0.005379187	0.115208813	-2.313930244
16797	315	60	24518	0	A_23_P329375	POU6F1	NM_002702	"Homo sapiens POU domain, class 6, transcription factor 1 (POU6F1), mRNA [NM_002702]"	0.313603956	6.986242696	4.171345193	0.001088952	0.044830501	-0.758893012
2086	46	54	3430	0	A_24_P295709	BF446608	BF446608	"7q89f08.x1 NCI_CGAP_Lu24 Homo sapiens cDNA clone IMAGE:3705734 3', mRNA sequence [BF446608]"	0.313587998	10.46024739	3.140190729	0.007789635	0.144743349	-2.67080548
15616	293	29	22756	0	A_24_P923934	AF085846	AF085846	Homo sapiens full length insert cDNA clone YI46F09. [AF085846]	0.31331354	8.598056373	3.873030342	0.001910395	0.061430788	-1.308121636
9031	173	34	13440	0	A_23_P13946	SH2B3	NM_005475	"Homo sapiens SH2B adaptor protein 3 (SH2B3), mRNA [NM_005475]"	0.312086779	6.839204141	3.141174221	0.007774878	0.144743349	-2.668982871
8887	170	52	13163	0	A_23_P211252	LSS	NM_001001438	"Homo sapiens lanosterol synthase (2,3-oxidosqualene-lanosterol cyclase) (LSS), transcript variant 2, mRNA [NM_001001438]"	0.311893105	9.05764486	3.020634051	0.009808238	0.164919648	-2.891852216
8391	161	45	12522	0	A_23_P83320	GARNL3	NM_032293	"Homo sapiens GTPase activating Rap/RanGAP domain-like 3 (GARNL3), mRNA [NM_032293]"	0.311840317	6.841566756	3.094251556	0.008510993	0.152745677	-2.755868716
13562	256	59	19848	0	A_23_P47777	9-Mar	NM_138396	"Homo sapiens membrane-associated ring finger (C3HC4) 9 (MARCH9), mRNA [NM_138396]"	0.311517541	11.25258458	3.134540384	0.007874959	0.145282239	-2.681275526
4740	95	32	7353	0	A_23_P125117	KLHDC8B	NM_173546	"Homo sapiens kelch domain containing 8B (KLHDC8B), mRNA [NM_173546]"	0.311345198	9.249704499	3.311640207	0.005597296	0.117729923	-2.352329336
23843	447	12	34708	0	A_24_P940188	ZBTB40	NM_014870	"Homo sapiens zinc finger and BTB domain containing 40 (ZBTB40), mRNA [NM_014870]"	0.309245054	6.526332975	3.447345113	0.004310495	0.10133056	-2.099604393
12862	244	3	18804	0	A_23_P70677	LOC221710	CR603940	full-length cDNA clone CS0DI086YN12 of Placenta Cot 25-normalized of Homo sapiens (human). [CR603940]	0.309224732	10.27683407	3.267716791	0.006091714	0.124171188	-2.434038265
24657	461	80	35924	0	A_24_P943588	TXNRD2	AF201385	"Homo sapiens mitochondrial thioredoxin reductase (TRXR2A) mRNA, complete cds, alternatively spliced; nuclear gene for mitochondrial product. [AF201385]"	0.30880844	6.80494	3.707156311	0.002619706	0.074806114	-1.615871826
3521	72	44	5492	0	A_23_P7066	RPL9	NM_000661	"Homo sapiens ribosomal protein L9 (RPL9), transcript variant 1, mRNA [NM_000661]"	0.308146896	16.94591553	3.316338377	0.005546858	0.116929086	-2.343585988
23856	447	32	34747	0	A_24_P213487	LOC440354	AF271775	"Homo sapiens DC49 mRNA, complete cds. [AF271775]"	0.306252894	9.219174446	3.383938851	0.004869753	0.108186785	-2.217722852
7892	152	18	11685	0	A_23_P26895	TUBD1	NM_016261	"Homo sapiens tubulin, delta 1 (TUBD1), mRNA [NM_016261]"	0.306102215	10.23199502	3.064763421	0.009008739	0.157981437	-2.810390586
21905	410	72	31867	0	A_23_P91390	THBD	NM_000361	"Homo sapiens thrombomodulin (THBD), mRNA [NM_000361]"	0.305999801	8.876939621	3.713089791	0.002590197	0.07453777	-1.604842858
20475	384	25	29767	0	A_32_P59673	MGC72075	NM_199136	"Homo sapiens hypothetical protein MGC72075 (MGC72075), mRNA [NM_199136]"	0.305833162	10.78843103	3.072648745	0.008872867	0.156638982	-2.795817611
32	2	21	22	0	A_23_P155677	HIP2	NM_005339	"Homo sapiens huntingtin interacting protein 2 (HIP2), mRNA [NM_005339]"	0.303043609	11.94437273	3.192269863	0.007045436	0.136455429	-2.574213546
12209	231	82	18033	0	A_23_P130466	ZNF8	NM_021089	"Homo sapiens zinc finger protein 8 (ZNF8), mRNA [NM_021089]"	0.30302551	10.80443604	3.221563159	0.006658549	0.131201152	-2.519818953
19690	369	54	28727	0	A_23_P319617	CHST7	NM_019886	"Homo sapiens carbohydrate (N-acetylglucosamine 6-O) sulfotransferase 7 (CHST7), mRNA [NM_019886]"	0.302540729	9.282097294	3.717731998	0.002567345	0.07418112	-1.596214957
22641	424	66	32950	0	A_24_P127528	LOC283677	NM_001042367	"Homo sapiens hypothetical LOC283677 (LOC283677), mRNA [NM_001042367]"	0.302291444	5.936303993	3.369350596	0.005008458	0.109652766	-2.244892046
15822	297	36	23074	0	A_23_P112159	EIF2C2	NM_012154	"Homo sapiens eukaryotic translation initiation factor 2C, 2 (EIF2C2), mRNA [NM_012154]"	0.300115567	11.51852225	3.806726467	0.002166865	0.066669477	-1.430981394
19933	373	83	29097	0	A_24_P35478	PARD3	NM_019619	"Homo sapiens par-3 partitioning defective 3 homolog (C. elegans) (PARD3), mRNA [NM_019619]"	0.299294668	11.2382738	3.025143742	0.009723401	0.164026021	-2.883535126
5686	112	54	8652	0	A_23_P73540	CCDC120	NM_033626	"Homo sapiens coiled-coil domain containing 120 (CCDC120), mRNA [NM_033626]"	0.29890741	10.99942831	3.270599937	0.006057955	0.123852378	-2.42867687
5907	116	47	8951	0	A_23_P37311	PCNX	NM_014982	"Homo sapiens pecanex homolog (Drosophila) (PCNX), mRNA [NM_014982]"	0.297542143	10.67617571	3.311767324	0.005595925	0.117729923	-2.352092778
21100	396	2	30656	0	A_24_P916435	AF147727	AF147727	Homo sapiens unknown mRNA. [AF147727]	0.296929785	6.275711975	3.304697236	0.005672678	0.118612058	-2.365249128
22383	419	65	32638	0	A_23_P396777	PCGF3	NM_006315	"Homo sapiens polycomb group ring finger 3 (PCGF3), mRNA [NM_006315]"	0.296420004	7.394696482	3.029257137	0.009646654	0.163119291	-2.875947339
24258	454	66	35282	0	A_23_P32036	C9orf95	NM_017881	"Homo sapiens chromosome 9 open reading frame 95 (C9orf95), mRNA [NM_017881]"	0.296016414	7.071218359	3.359959076	0.005099852	0.110798767	-2.262380859
11129	212	4	9415	0	A_23_P7582	TCF7	NM_003202	"Homo sapiens transcription factor 7 (T-cell specific, HMG-box) (TCF7), transcript variant 1, mRNA [NM_003202]"	0.294820098	10.68277358	3.302411195	0.005697721	0.118960362	-2.369502784
8180	157	36	12196	0	A_24_P277615	TRIM7	NM_203297	"Homo sapiens tripartite motif-containing 7 (TRIM7), transcript variant 2, mRNA [NM_203297]"	0.293717588	6.25503496	4.617241833	0.00047817	0.025744968	0.046990685
842	22	9	1431	0	A_23_P122579	DAXX	NM_001350	"Homo sapiens death-associated protein 6 (DAXX), mRNA [NM_001350]"	0.293208801	11.61116341	4.313761436	0.00083522	0.037857071	-0.499272791
1716	39	43	2920	0	A_23_P44932	EIF2A	NM_032025	"Homo sapiens eukaryotic translation initiation factor 2A, 65kDa (EIF2A), mRNA [NM_032025]"	0.292805988	11.66749097	3.757632432	0.002379208	0.070393807	-1.522091155
7060	137	25	10617	0	A_24_P359838	TTL	NM_153712	"Homo sapiens tubulin tyrosine ligase (TTL), mRNA [NM_153712]"	0.292198072	7.258471484	3.671000909	0.002807065	0.077402972	-1.683102336
13945	263	25	9255	0	A_23_P71037	IL6	NM_000600	"Homo sapiens interleukin 6 (interferon, beta 2) (IL6), mRNA [NM_000600]"	0.292097747	6.305835333	4.589836802	0.000502645	0.026758065	-0.001911863
20681	388	1	30037	0	A_24_P381945	HMOX2	NM_002134	"Homo sapiens heme oxygenase (decycling) 2 (HMOX2), mRNA [NM_002134]"	0.291291962	10.62661812	3.462785351	0.004184419	0.100024188	-2.070836819
1439	33	82	2514	0	A_23_P68198	SH3YL1	NM_015677	"Homo sapiens SH3 domain containing, Ysc84-like 1 (S. cerevisiae) (SH3YL1), mRNA [NM_015677]"	0.291247613	11.37251964	3.074978971	0.008833107	0.156448543	-2.791510159
20982	393	65	30614	0	A_24_P712562	C17orf67	CR612053	full-length cDNA clone CS0CAP006YK09 of Thymus of Homo sapiens (human). [CR612053]	0.290751522	6.275641546	3.172250676	0.007322702	0.13969005	-2.611361722
5309	105	81	8233	0	A_32_P6015	HLXB9	NM_005515	"Homo sapiens homeobox HB9 (HLXB9), mRNA [NM_005515]"	0.290164632	13.68858881	3.206629363	0.006853051	0.134048428	-2.547554709
27336	511	5	39625	0	A_24_P342096	BC073976	BC073976	"Homo sapiens cDNA clone IMAGE:6018774, partial cds. [BC073976]"	0.289051595	7.293018487	3.045812101	0.009343819	0.160852162	-2.845394337
4406	89	26	6875	0	A_23_P65789	MCTP2	BC041387	"Homo sapiens multiple C2 domains, transmembrane 2, mRNA (cDNA clone MGC:43948 IMAGE:5276211), complete cds. [BC041387]"	0.288118531	7.741005041	3.26600259	0.006111875	0.124492705	-2.437225786
19315	362	58	28104	0	A_23_P18641	SNX25	NM_031953	"Homo sapiens sorting nexin 25 (SNX25), mRNA [NM_031953]"	0.288036101	9.456640939	3.476799233	0.004073218	0.098528126	-2.044726425
19469	365	58	28422	0	A_24_P595717	ENST00000379557	ENST00000379557	"acetyl-CoA carboxylase (biotin carboxyl carrier subunit) accB {Pirellula sp.;} , partial (16%) [THC2249242]"	0.286756484	6.735398883	3.828701964	0.00207818	0.064655999	-1.390235816
849	22	23	1458	0	A_24_P194962	ENST00000277647	ENST00000277647	Unknown	0.286547811	16.47481701	3.175524999	0.007276617	0.13959887	-2.605287291
24970	467	44	36314	0	A_24_P924040	SSFA2	NM_006751	"Homo sapiens sperm specific antigen 2 (SSFA2), mRNA [NM_006751]"	0.28411908	7.219822432	3.646971147	0.002939075	0.079413303	-1.727807826
9548	182	79	10346	0	A_23_P39682	ZAP70	NM_001079	"Homo sapiens zeta-chain (TCR) associated protein kinase 70kDa (ZAP70), transcript variant 1, mRNA [NM_001079]"	0.28404775	7.311953849	3.033599557	0.009566288	0.162588898	-2.867935471
15487	290	66	22516	0	A_24_P165082	ZNF222	NM_013360	"Homo sapiens zinc finger protein 222 (ZNF222), mRNA [NM_013360]"	0.283730693	10.23643134	3.800356399	0.002193287	0.066844615	-1.442796815
10839	206	69	15979	0	A_32_P22139	THC2305868	THC2305868	Unknown	0.279239434	9.205371887	3.593517163	0.003255816	0.084908576	-1.827307865
7437	144	18	11066	0	A_32_P42946	C1orf210	NM_182517	"Homo sapiens chromosome 1 open reading frame 210 (C1orf210), mRNA [NM_182517]"	0.276882903	8.105057631	3.176064019	0.007269058	0.13959887	-2.604287259
23051	432	14	33472	0	A_32_P44775	C9orf85	NM_182505	"Homo sapiens chromosome 9 open reading frame 85 (C9orf85), transcript variant 1, mRNA [NM_182505]"	0.276449303	7.551858465	3.127453146	0.007983302	0.146518008	-2.694405221
22261	417	61	32469	0	A_23_P202316	BUB3	NM_001007793	"Homo sapiens BUB3 budding uninhibited by benzimidazoles 3 homolog (yeast) (BUB3), transcript variant 2, mRNA [NM_001007793]"	0.273189324	14.07187762	3.110663095	0.008245945	0.149884967	-2.725496874
818	21	41	1493	0	A_23_P150818	MBD6	AK093078	"Homo sapiens cDNA FLJ35759 fis, clone TESTI2004737. [AK093078]"	0.272750221	11.24592006	3.777923188	0.002288985	0.06858253	-1.48442191
4239	86	26	6562	0	A_24_P393679	LOC285831	AK095071	"Homo sapiens cDNA FLJ37752 fis, clone BRHIP2023309. [AK095071]"	0.272641431	6.452932227	3.566669157	0.003427763	0.088017503	-1.877305254
21371	401	7	31131	0	A_24_P281128	ENST00000377163	ENST00000377163	Unknown	0.271332143	6.17422116	3.46149407	0.004194819	0.100188374	-2.073242699
14424	271	50	21077	0	A_24_P162929	FAM119A	NM_145280	"Homo sapiens family with sequence similarity 119, member A (FAM119A), mRNA [NM_145280]"	0.271065136	13.04526415	3.590615287	0.003273972	0.085147266	-1.832711235
26243	490	66	10346	0	A_23_P39682	ZAP70	NM_001079	"Homo sapiens zeta-chain (TCR) associated protein kinase 70kDa (ZAP70), transcript variant 1, mRNA [NM_001079]"	0.268522401	7.034683381	3.10334464	0.008363106	0.151239502	-2.739043061
21917	411	3	31898	0	A_32_P123966	KIAA1005	NM_015272	"Homo sapiens KIAA1005 protein (KIAA1005), mRNA [NM_015272]"	0.267988538	9.896448796	3.08686427	0.008633054	0.154156243	-2.769533562
24422	457	66	35595	0	A_23_P100711	PMP22	NM_000304	"Homo sapiens peripheral myelin protein 22 (PMP22), transcript variant 1, mRNA [NM_000304]"	0.267364131	10.87830748	3.067717325	0.008957599	0.157473931	-2.804932009
19981	374	70	29074	0	A_23_P52311	TAF5	NM_006951	"Homo sapiens TAF5 RNA polymerase II, TATA box binding protein (TBP)-associated factor, 100kDa (TAF5), mRNA [NM_006951]"	0.266763214	9.01841003	3.10530933	0.008331491	0.15095641	-2.735406862
22719	426	17	33016	0	A_23_P327777	GATS	BC090867	"Homo sapiens opposite strand transcription unit to STAG3, mRNA (cDNA clone MGC:102871 IMAGE:6179098), complete cds. [BC090867]"	0.265425396	6.402585056	3.316805249	0.005541871	0.116910814	-2.342717101
5823	115	4	8873	0	A_23_P204472	RPLP0	NM_053275	"Homo sapiens ribosomal protein, large, P0 (RPLP0), transcript variant 2, mRNA [NM_053275]"	0.26442697	17.01402316	3.262693101	0.006150988	0.124841291	-2.443379402
6093	119	66	9298	0	A_32_P200165	ELAVL1	NM_001419	"Homo sapiens ELAV (embryonic lethal, abnormal vision, Drosophila)-like 1 (Hu antigen R) (ELAVL1), mRNA [NM_001419]"	0.26363104	10.8975156	3.588818107	0.003285267	0.085206728	-1.836057711
16120	302	77	23462	0	A_32_P139894	BF514513	BF514513	"UI-H-BW1-anf-g-07-0-UI.s1 NCI_CGAP_Sub7 Homo sapiens cDNA clone IMAGE:3082188 3', mRNA sequence [BF514513]"	0.263326609	10.17763216	3.163717784	0.007444175	0.140907945	-2.627188857
3461	71	38	5480	0	A_23_P131518	CR621399	CR621399	full-length cDNA clone CS0DI010YB22 of Placenta Cot 25-normalized of Homo sapiens (human). [CR621399]	0.25908088	10.00362972	3.658988844	0.002872283	0.078514616	-1.705447765
24015	450	36	34913	0	A_24_P49199	GLDN	NM_181789	"Homo sapiens gliomedin (GLDN), mRNA [NM_181789]"	0.258294597	6.248082834	3.102027072	0.008384375	0.151431099	-2.741481428
5446	108	40	8314	0	A_24_P342328	ZNF710	AK160373	Homo sapiens mRNA for FLJ00306 protein. [AK160373]	0.258284737	11.21739679	3.44411545	0.004337348	0.101877412	-2.105621654
9220	176	79	13672	0	A_24_P250815	POF1B	NM_024921	"Homo sapiens premature ovarian failure, 1B (POF1B), mRNA [NM_024921]"	0.257386143	10.25399744	3.016503451	0.009886589	0.165581193	-2.899468562
21641	405	80	31572	0	A_24_P927325	DKFZP586P0123	NM_015531	"Homo sapiens hypothetical protein (DKFZP586P0123), mRNA [NM_015531]"	0.256017225	8.43580482	3.319863749	0.005509311	0.116657614	-2.337024831
16011	300	68	23287	0	A_24_P30206	BCCIP	NM_078468	"Homo sapiens BRCA2 and CDKN1A interacting protein (BCCIP), transcript variant B, mRNA [NM_078468]"	0.253441145	12.53739139	3.387732421	0.004834322	0.107627465	-2.210657147
16800	315	63	24523	0	A_23_P141467	CDK5R1	NM_003885	"Homo sapiens cyclin-dependent kinase 5, regulatory subunit 1 (p35) (CDK5R1), mRNA [NM_003885]"	0.250832195	7.773800218	3.474563644	0.004090755	0.098868052	-2.048891732
15391	289	8	8873	0	A_23_P204472	RPLP0	NM_053275	"Homo sapiens ribosomal protein, large, P0 (RPLP0), transcript variant 2, mRNA [NM_053275]"	0.248584648	17.13350254	3.237326687	0.006459237	0.128433349	-2.490531053
3067	64	47	4860	0	A_23_P51187	PRKCZ	NM_002744	"Homo sapiens protein kinase C, zeta (PRKCZ), transcript variant 1, mRNA [NM_002744]"	0.248094622	14.42236292	3.72366917	0.002538419	0.073570061	-1.585181426
1911	43	32	3225	0	A_23_P59294	RREB1	NM_002955	"Homo sapiens ras responsive element binding protein 1 (RREB1), transcript variant 2, mRNA [NM_002955]"	0.247003674	7.210971424	3.178535264	0.007234505	0.139223199	-2.599702207
16654	313	7	24266	0	A_23_P259506	ORF1-FL49	NM_032412	"Homo sapiens putative nuclear protein ORF1-FL49 (ORF1-FL49), mRNA [NM_032412]"	0.246963483	14.34269484	3.188515796	0.007096618	0.137145576	-2.581181338
8213	157	82	12284	0	A_23_P385063	DNAJB6	NM_058246	"Homo sapiens DnaJ (Hsp40) homolog, subfamily B, member 6 (DNAJB6), transcript variant 1, mRNA [NM_058246]"	0.24668997	11.88622224	3.17797565	0.007242315	0.139223199	-2.600740522
16140	303	25	23522	0	A_23_P71017	CLDN3	NM_001306	"Homo sapiens claudin 3 (CLDN3), mRNA [NM_001306]"	0.24631102	11.32226043	3.140733126	0.007781493	0.144743349	-2.669800317
26667	498	32	9255	0	A_23_P71037	IL6	NM_000600	"Homo sapiens interleukin 6 (interferon, beta 2) (IL6), mRNA [NM_000600]"	0.245664747	6.22173193	3.131161063	0.007926434	0.145724203	-2.687536405
28131	527	20	40744	0	A_23_P208450	SLC25A23	NM_024103	"Homo sapiens solute carrier family 25 (mitochondrial carrier; phosphate carrier), member 23 (SLC25A23), mRNA [NM_024103]"	0.24094832	12.177766	3.619136601	0.003099899	0.082043399	-1.779611221
19777	371	9	28802	0	A_24_P677734	KRTAP4-7	BX648343	Homo sapiens mRNA; cDNA DKFZp686I16170 (from clone DKFZp686I16170). [BX648343]	0.240533531	9.328924932	4.369176449	0.000753753	0.035467642	-0.398784502
17062	320	44	24811	0	A_32_P46146	AI374885	AI374885	"ta60g03.x1 Soares_total_fetus_Nb2HF8_9w Homo sapiens cDNA clone IMAGE:2048500 3', mRNA sequence [AI374885]"	0.238690449	6.364343015	3.371779312	0.004985092	0.109532286	-2.240369048
24266	454	78	35304	0	A_23_P55606	ENST00000217537	ENST00000217537	"Homo sapiens zinc finger protein 516, mRNA (cDNA clone IMAGE:3872546), partial cds. [BC108287]"	0.238296619	9.554891502	3.876163906	0.001899071	0.061267373	-1.30232109
25938	485	8	37647	0	A_23_P47357	RPS25	NM_001028	"Homo sapiens ribosomal protein S25 (RPS25), mRNA [NM_001028]"	0.238086627	17.56733915	3.022459098	0.009773817	0.164485333	-2.888486555
14942	281	1	9415	0	A_23_P7582	TCF7	NM_003202	"Homo sapiens transcription factor 7 (T-cell specific, HMG-box) (TCF7), transcript variant 1, mRNA [NM_003202]"	0.235755788	10.6995759	3.055997725	0.009162213	0.158826889	-2.826584778
6321	124	7	9496	0	A_23_P89799	ACAA2	NM_006111	"Homo sapiens acetyl-Coenzyme A acyltransferase 2 (mitochondrial 3-oxoacyl-Coenzyme A thiolase) (ACAA2), nuclear gene encoding mitochondrial protein, mRNA [NM_006111]"	0.233513648	14.08985637	4.20000718	0.001032164	0.043581264	-0.706492563
19559	367	20	28509	0	A_23_P161338	PPA1	NM_021129	"Homo sapiens pyrophosphatase (inorganic) 1 (PPA1), mRNA [NM_021129]"	0.232752983	15.63036449	3.261039302	0.006170627	0.125060978	-2.446454297
21009	394	26	30544	0	A_24_P114142	CNTN2	NM_005076	"Homo sapiens contactin 2 (axonal) (CNTN2), mRNA [NM_005076]"	0.230952718	6.385856699	3.270564634	0.006058368	0.123852378	-2.428742521
17164	322	43	24965	0	A_23_P126836	TNFSF4	NM_003326	"Homo sapiens tumor necrosis factor (ligand) superfamily, member 4 (tax-transcriptionally activated glycoprotein 1, 34kDa) (TNFSF4), mRNA [NM_003326]"	0.230865869	6.840570337	3.791520303	0.002230484	0.067615129	-1.459189509
18284	344	3	26615	0	A_23_P132793	ARMET	NM_006010	"Homo sapiens arginine-rich, mutated in early stage tumors (ARMET), mRNA [NM_006010]"	0.229475327	16.60052507	3.407952956	0.004649807	0.105102938	-2.172992146
13828	261	18	20240	0	A_23_P87141	HEAB	NM_006831	"Homo sapiens ATP/GTP-binding protein (HEAB), mRNA [NM_006831]"	0.229164743	12.14438289	3.158418792	0.007520622	0.141563952	-2.637015514
21878	410	31	31796	0	A_24_P75543	HBLD2	NM_030940	"Homo sapiens HESB like domain containing 2 (HBLD2), mRNA [NM_030940]"	0.227800774	7.416429855	3.09666105	0.008471554	0.152230442	-2.751410817
23845	447	14	34711	0	A_23_P387856	NEDD4L	NM_015277	"Homo sapiens neural precursor cell expressed, developmentally down-regulated 4-like (NEDD4L), mRNA [NM_015277]"	0.226337969	10.8957263	3.329003761	0.005413153	0.11563459	-2.320012589
24621	461	20	9255	0	A_23_P71037	IL6	NM_000600	"Homo sapiens interleukin 6 (interferon, beta 2) (IL6), mRNA [NM_000600]"	0.225860472	6.25021209	3.44872481	0.004299075	0.101145893	-2.097033833
22638	424	60	32938	0	A_32_P134788	RPL7A	NM_000972	"Homo sapiens ribosomal protein L7a (RPL7A), mRNA [NM_000972]"	0.221916797	16.77241925	3.25004151	0.006302838	0.126497148	-2.466899705
11601	221	5	17110	0	A_24_P88763	LOXL3	NM_032603	"Homo sapiens lysyl oxidase-like 3 (LOXL3), mRNA [NM_032603]"	0.220050781	12.50147675	3.388382932	0.004828273	0.107617762	-2.209445517
11097	211	46	16406	0	A_23_P165343	PTPN4	NM_002830	"Homo sapiens protein tyrosine phosphatase, non-receptor type 4 (megakaryocyte) (PTPN4), mRNA [NM_002830]"	0.219996581	11.43324952	3.465251914	0.004164627	0.099887674	-2.066241175
13412	254	5	19595	0	A_23_P426663	MITF	NM_198159	"Homo sapiens microphthalmia-associated transcription factor (MITF), transcript variant 1, mRNA [NM_198159]"	0.218053201	7.834274036	3.489732244	0.003973246	0.097270817	-2.020630011
15443	289	84	22549	0	A_23_P58960	AGPAT4	NM_020133	"Homo sapiens 1-acylglycerol-3-phosphate O-acyltransferase 4 (lysophosphatidic acid acyltransferase, delta) (AGPAT4), transcript variant 1, mRNA [NM_020133]"	0.211466021	9.774990887	3.116665668	0.008151072	0.148421697	-2.714383559
28145	527	40	40783	0	A_23_P253841	HSF1	NM_005526	"Homo sapiens heat shock transcription factor 1 (HSF1), mRNA [NM_005526]"	0.210703011	14.75918187	3.256409954	0.006225937	0.125822459	-2.455061049
24879	465	68	36209	0	A_23_P333029	C8orf47	NM_173549	"Homo sapiens chromosome 8 open reading frame 47 (C8orf47), mRNA [NM_173549]"	0.208867776	7.774953553	3.081776847	0.008718127	0.15481863	-2.778941809
15362	288	47	22325	0	A_23_P339309	C14orf46	BC009539	"Homo sapiens chromosome 14 open reading frame 46, mRNA (cDNA clone IMAGE:3893542), partial cds. [BC009539]"	0.208602888	9.373084609	3.035434342	0.009532532	0.162350574	-2.864549756
20456	384	3	29729	0	A_32_P1657	AL832253	AL832253	Homo sapiens mRNA; cDNA DKFZp667C1617 (from clone DKFZp667C1617) [AL832253]	0.206771795	6.744741755	3.029877806	0.009635127	0.163118783	-2.874802291
14776	278	2	21472	0	A_23_P101054	KRT34	NM_021013	"Homo sapiens keratin, hair, acidic, 4 (KRTHA4), mRNA [NM_021013]"	0.206546698	6.217058644	3.072475725	0.008875826	0.156638982	-2.796137425
6224	122	21	9374	0	A_23_P4754	CLPP	NM_006012	"Homo sapiens ClpP caseinolytic peptidase, ATP-dependent, proteolytic subunit homolog (E. coli) (CLPP), nuclear gene encoding mitochondrial protein, mRNA [NM_006012]"	0.199208989	14.90333835	3.480332116	0.004045659	0.09828778	-2.038144031
1395	33	19	2393	0	A_32_P6575	AF131798	AF131798	Homo sapiens clone 25119 mRNA sequence. [AF131798]	0.198376038	5.913886569	3.659311969	0.002870509	0.078514616	-1.704846616
6351	124	44	9566	0	A_24_P252130	PPARD	NM_006238	"Homo sapiens peroxisome proliferative activated receptor, delta (PPARD), mRNA [NM_006238]"	0.197452688	10.62412936	3.172521034	0.007318885	0.13969005	-2.610860185
26934	503	23	39072	0	A_24_P912126	AB064667	AB064667	"Homo sapiens mRNA for OK/SW-CL.58, complete cds. [AB064667]"	0.196972351	6.148995011	3.497531091	0.003914164	0.096802788	-2.006099634
7915	152	56	11755	0	A_24_P930635	THC2375289	THC2375289	"Q9XYB1 (Q9XYB1) PugilistDominant (Fragment), partial (8%) [THC2375289]"	0.19658933	6.055998875	3.332194377	0.005379984	0.115208813	-2.314073413
23501	440	52	34152	0	A_32_P184039	A_32_P184039	A_32_P184039	Unknown	0.196144138	6.04158793	3.164111112	0.007438531	0.140895116	-2.626459388
12875	244	23	18841	0	A_32_P234184	HES5	NM_001010926	"Homo sapiens hairy and enhancer of split 5 (Drosophila) (HES5), mRNA [NM_001010926]"	0.194938149	6.208421059	3.173385046	0.007306703	0.13969005	-2.60925734
19946	374	13	28966	0	A_23_P37399	ITPK1	NM_014216	"Homo sapiens inositol 1,3,4-triphosphate 5/6 kinase (ITPK1), mRNA [NM_014216]"	0.190562158	14.52444392	3.23529654	0.006484567	0.128486795	-2.494303586
11238	214	16	16507	0	A_23_P167479	IL17B	NM_014443	"Homo sapiens interleukin 17B (IL17B), mRNA [NM_014443]"	0.177247293	6.079812414	3.195354243	0.007003661	0.135972592	-2.568488186
8555	164	37	12674	0	A_23_P126706	ANGPTL1	NM_004673	"Homo sapiens angiopoietin-like 1 (ANGPTL1), mRNA [NM_004673]"	0.158536783	6.081902643	3.104581352	0.008343192	0.151071936	-2.736754217
15904	298	70	23138	0	A_32_P203515	KIAA0376	NM_015330	"Homo sapiens KIAA0376 protein (KIAA0376), mRNA [NM_015330]"	-0.15128594	13.13048314	-3.135090118	0.007866617	0.14522276	-2.680256962
19330	362	82	28149	0	A_24_P128020	OK/SW-CL.89	AB062482	"Homo sapiens OK/SW-cl.89 mRNA, complete cds. [AB062482]"	-0.18271415	6.005434356	-3.706019103	0.002625401	0.074806114	-1.617985777
22518	422	33	32733	0	A_24_P109351	RP11-125A7.3	NM_001009814	"Homo sapiens KIAA0564 protein (KIAA0564), transcript variant 2, mRNA [NM_001009814]"	-0.186938303	9.68712386	-3.115976947	0.008161902	0.148452441	-2.715658801
15238	286	34	22146	0	A_24_P298409	HLA-C	NM_002117	"Homo sapiens major histocompatibility complex, class I, C (HLA-C), mRNA [NM_002117]"	-0.194314416	15.55002344	-3.139643069	0.007797864	0.144788483	-2.671820379
3649	74	85	5727	0	A_23_P42241	OR5V1	NM_030876	"Homo sapiens olfactory receptor, family 5, subfamily V, member 1 (OR5V1), mRNA [NM_030876]"	-0.207812626	6.951861557	-3.200643579	0.006932599	0.13509998	-2.558668759
6440	126	13	9667	0	A_23_P210619	C20orf43	NM_016407	"Homo sapiens chromosome 20 open reading frame 43 (C20orf43), mRNA [NM_016407]"	-0.214796903	13.22919356	-3.106252178	0.008316362	0.150874969	-2.733661766
19962	374	41	29019	0	A_23_P259393	SFMBT1	NM_001005159	"Homo sapiens Scm-like with four mbt domains 1 (SFMBT1), transcript variant 1, mRNA [NM_001005159]"	-0.21727438	11.80584004	-3.905011565	0.001797996	0.059528996	-1.248947899
12143	230	73	17861	0	A_32_P152986	THC2313300	THC2313300	"ALU1_HUMAN (P39188) Alu subfamily J sequence contamination warning entry, partial (6%) [THC2313300]"	-0.222873503	6.207151185	-3.055935896	0.009163305	0.158826889	-2.826698982
26197	489	79	38084	0	A_32_P406028	FLJ37035	AK094354	"Homo sapiens cDNA FLJ37035 fis, clone BRACE2011545. [AK094354]"	-0.223279396	6.515262377	-3.288731096	0.005849922	0.121245929	-2.394954087
27061	505	63	39297	0	A_32_P102750	LOC154822	AK125809	"Homo sapiens cDNA FLJ43821 fis, clone TESTI4002290. [AK125809]"	-0.22419374	6.214488667	-4.078012765	0.001297175	0.049271827	-0.93001191
20333	381	59	29678	0	A_23_P123974	DTYMK	NM_012145	"Homo sapiens deoxythymidylate kinase (thymidylate kinase) (DTYMK), mRNA [NM_012145]"	-0.224451901	15.25699916	-3.414971718	0.004587434	0.104381599	-2.159917103
6025	118	38	9091	0	A_24_P235338	TRPA1	NM_007332	"Homo sapiens transient receptor potential cation channel, subfamily A, member 1 (TRPA1), mRNA [NM_007332]"	-0.228830723	5.894061273	-3.099020997	0.008433102	0.151827947	-2.747044183
22331	418	77	32502	0	A_23_P162127	MDS025	NM_021825	"Homo sapiens hypothetical protein MDS025 (MDS025), mRNA [NM_021825]"	-0.229849658	13.54585911	-3.406516908	0.004662674	0.105102938	-2.175667252
10496	200	59	15496	0	A_23_P148372	CSTF2	NM_001325	"Homo sapiens cleavage stimulation factor, 3' pre-RNA, subunit 2, 64kDa (CSTF2), mRNA [NM_001325]"	-0.23091917	13.44925881	-3.790872024	0.002233239	0.067626371	-1.460392338
22517	422	30	32728	0	A_23_P102571	SLC2A4RG	NM_020062	"Homo sapiens SLC2A4 regulator (SLC2A4RG), mRNA [NM_020062]"	-0.231774029	16.27088008	-3.860678937	0.001955705	0.062279645	-1.330990722
14544	273	73	21281	0	A_23_P403588	USP47	NM_017944	"Homo sapiens ubiquitin specific peptidase 47 (USP47), mRNA [NM_017944]"	-0.232014983	9.893434016	-3.100619826	0.008407151	0.151553049	-2.744085623
17893	336	53	26083	0	A_24_P662813	BX344068	BX344068	"BX344068 BX344068 Homo sapiens PLACENTA COT 25-NORMALIZED Homo sapiens cDNA clone CS0DI052YA09 3-PRIME, mRNA sequence [BX344068]"	-0.233096726	6.055647723	-3.42935112	0.004462274	0.103357191	-2.133128712
10664	203	65	15813	0	A_23_P369733	RANBP10	NM_020850	"Homo sapiens RAN binding protein 10 (RANBP10), mRNA [NM_020850]"	-0.233689527	11.91250252	-3.620943892	0.00308919	0.081841903	-1.776247062
24576	460	43	35704	0	A_23_P69242	SUMF1	NM_182760	"Homo sapiens sulfatase modifying factor 1 (SUMF1), mRNA [NM_182760]"	-0.235213767	12.94759888	-3.326357329	0.00544082	0.115711389	-2.324938597
11015	209	84	16319	0	A_23_P152873	NEK8	NM_178170	"Homo sapiens NIMA (never in mitosis gene a)- related kinase 8 (NEK8), mRNA [NM_178170]"	-0.235764254	7.374878399	-3.468140686	0.004141567	0.099502801	-2.060858874
11185	213	10	16494	0	A_24_P251381	NHEJ1	NM_024782	"Homo sapiens nonhomologous end-joining factor 1 (NHEJ1), mRNA [NM_024782]"	-0.236908242	9.500199898	-3.089596656	0.008587704	0.153636523	-2.764479721
1802	41	21	3042	0	A_23_P329772	VPS4A	NM_013245	"Homo sapiens vacuolar protein sorting 4 homolog A (S. cerevisiae) (VPS4A), mRNA [NM_013245]"	-0.238453593	13.25702889	-3.301535097	0.005707348	0.119073738	-2.371132906
24872	465	53	36179	0	A_23_P251248	TBCC	NM_003192	"Homo sapiens tubulin-specific chaperone c (TBCC), mRNA [NM_003192]"	-0.240127758	12.41959515	-3.04634576	0.009334215	0.160852162	-2.844409055
8776	168	43	12994	0	A_24_P337419	TIGD6	NM_030953	"Homo sapiens tigger transposable element derived 6 (TIGD6), mRNA [NM_030953]"	-0.240967332	6.390060597	-3.291799374	0.005815433	0.120914764	-2.38924619
20577	386	23	29918	0	A_23_P31702	PXMP3	NM_000318	"Homo sapiens peroxisomal membrane protein 3, 35kDa (Zellweger syndrome) (PXMP3), mRNA [NM_000318]"	-0.242508184	10.72748959	-3.056923975	0.009145874	0.158815805	-2.82487387
6323	124	9	9500	0	A_24_P338992	EDC3	NM_025083	"Homo sapiens enhancer of mRNA decapping 3 homolog (S. cerevisiae) (EDC3), mRNA [NM_025083]"	-0.242715344	10.74649494	-3.03409589	0.009557145	0.162574599	-2.867019621
26385	493	34	38321	0	A_23_P160240	ACP6	NM_016361	"Homo sapiens acid phosphatase 6, lysophosphatidic (ACP6), mRNA [NM_016361]"	-0.244527348	8.897313882	-3.061265235	0.009069678	0.1585601	-2.816854054
25619	479	6	37179	0	A_23_P54041	THTPA	NM_024328	"Homo sapiens thiamine triphosphatase (THTPA), mRNA [NM_024328]"	-0.245914853	9.139277548	-3.336536434	0.005335174	0.114542121	-2.305990486
9057	174	6	13389	0	A_24_P481582	AK026429	AK026429	"Homo sapiens cDNA: FLJ22776 fis, clone KAIA1582. [AK026429]"	-0.248198199	6.016230542	-3.621340349	0.003086846	0.081841903	-1.775509093
22267	417	70	32487	0	A_23_P103923	FAM20B	NM_014864	"Homo sapiens family with sequence similarity 20, member B (FAM20B), mRNA [NM_014864]"	-0.249912868	8.094913221	-3.438400814	0.004385277	0.102578608	-2.116268605
6842	133	31	10324	0	A_23_P138023	APITD1	NM_199295	"Homo sapiens apoptosis-inducing, TAF9-like domain 1 (APITD1), transcript variant B, mRNA [NM_199295]"	-0.250288315	10.42913462	-3.671311934	0.002805396	0.077402972	-1.68252381
9745	186	62	14407	0	A_23_P155417	ABHD14B	NM_032750	"Homo sapiens abhydrolase domain containing 14B (ABHD14B), mRNA [NM_032750]"	-0.253387264	9.726025488	-3.156863604	0.007543207	0.141742353	-2.639899202
2564	55	15	4158	0	A_23_P32021	FANCC	NM_000136	"Homo sapiens Fanconi anemia, complementation group C (FANCC), mRNA [NM_000136]"	-0.253457682	11.0272255	-4.390908323	0.000724086	0.034529775	-0.359462482
6073	119	34	9239	0	A_23_P212870	SMAD1	NM_005900	"Homo sapiens SMAD, mothers against DPP homolog 1 (Drosophila) (SMAD1), transcript variant 1, mRNA [NM_005900]"	-0.258292309	10.23576677	-3.044510213	0.009367287	0.160884201	-2.847797881
11008	209	75	16302	0	A_24_P913819	C1orf168	NM_001004303	"Homo sapiens chromosome 1 open reading frame 168 (C1orf168), mRNA [NM_001004303]"	-0.258396276	6.336376853	-3.491294712	0.003961337	0.097174934	-2.017718892
4197	85	43	6590	0	A_23_P204511	FLJ20489	NM_017842	"Homo sapiens hypothetical protein FLJ20489 (FLJ20489), mRNA [NM_017842]"	-0.258529078	11.17886775	-4.372285843	0.000749432	0.035322917	-0.393155298
19951	374	25	28989	0	A_23_P131816	DNTTIP1	NM_052951	"Homo sapiens deoxynucleotidyltransferase, terminal, interacting protein 1 (DNTTIP1), mRNA [NM_052951]"	-0.258838543	14.72715238	-3.247446467	0.006334447	0.126751486	-2.471723309
8686	166	67	12882	0	A_23_P205818	HISPPD2A	NM_014659	"Homo sapiens Histidine acid phosphatase domain containing 2A (HISPPD2A), transcript variant 2, mRNA [NM_014659]"	-0.259262708	8.252568741	-3.198119437	0.006966421	0.135626155	-2.563354899
24697	462	51	35874	0	A_23_P14508	ENST00000256367	ENST00000256367	"Homo sapiens tetratricopeptide repeat domain 9, mRNA (cDNA clone IMAGE:5763935), partial cds. [BC047950]"	-0.261008055	8.824505914	-3.567701272	0.003420985	0.088002757	-1.875382989
6819	132	69	10235	0	A_23_P19712	GMNN	NM_015895	"Homo sapiens geminin, DNA replication inhibitor (GMNN), mRNA [NM_015895]"	-0.262042031	14.91439538	-3.058922099	0.009110725	0.158665442	-2.82118283
11808	224	71	17390	0	A_24_P195400	A_24_P195400	A_24_P195400	Unknown	-0.262989682	10.58771443	-3.539847439	0.00360874	0.091805475	-1.92726456
5247	104	76	8070	0	A_23_P80594	PLCL2	NM_015184	"Homo sapiens phospholipase C-like 2 (PLCL2), mRNA [NM_015184]"	-0.263346398	6.35943205	-3.419841015	0.004544659	0.103908268	-2.150845951
11369	216	48	16719	0	A_23_P10987	A_23_P10987	A_23_P10987	Unknown	-0.263586004	10.16527648	-3.654554208	0.002896749	0.078879409	-1.713698354
11532	219	70	17073	0	A_24_P228637	SETD4	NM_001007260	"Homo sapiens SET domain containing 4 (SETD4), transcript variant 4, mRNA [NM_001007260]"	-0.26475362	12.80653389	-3.01269233	0.009959431	0.166033432	-2.906494454
11169	212	71	16453	0	A_23_P94159	FBXO25	NM_183421	"Homo sapiens F-box protein 25 (FBXO25), transcript variant 1, mRNA [NM_183421]"	-0.266387255	11.8635893	-3.232187206	0.006523554	0.1291691	-2.500081177
12323	233	67	18164	0	A_23_P140884	BC014971	BC014971	"Homo sapiens, Similar to tubulin, beta, 2, clone IMAGE:4873024, mRNA. [BC014971]"	-0.266624994	11.91088059	-3.238135872	0.006449169	0.128341869	-2.48902733
9905	189	63	14721	0	A_24_P397584	TBCC	NM_003192	"Homo sapiens tubulin-specific chaperone c (TBCC), mRNA [NM_003192]"	-0.267137949	11.08978038	-3.632039343	0.003024266	0.080553922	-1.755595278
18883	354	54	27472	0	A_24_P923832	ADAMTS13	NM_139027	"Homo sapiens ADAM metallopeptidase with thrombospondin type 1 motif, 13 (ADAMTS13), transcript variant 2, mRNA [NM_139027]"	-0.267866542	7.168632224	-3.046060232	0.009339352	0.160852162	-2.844936221
21080	395	59	30758	0	A_23_P256021	LAS1L	NM_031206	"Homo sapiens LAS1-like (S. cerevisiae) (LAS1L), mRNA [NM_031206]"	-0.269005721	14.45042472	-3.222810583	0.006642554	0.131002214	-2.517501705
13698	258	81	20043	0	A_23_P86133	RPA2	NM_002946	"Homo sapiens replication protein A2, 32kDa (RPA2), mRNA [NM_002946]"	-0.27026648	13.67348743	-3.783355764	0.002265426	0.068309459	-1.47433957
15452	290	13	22419	0	A_32_P486620	IGSF22	NM_173588	"Homo sapiens immunoglobulin superfamily, member 22 (IGSF22), mRNA [NM_173588]"	-0.271425515	6.16778655	-3.812269523	0.002144137	0.066127981	-1.420701546
21255	398	81	30950	0	A_23_P360329	AIM1L	NM_017977	"Homo sapiens absent in melanoma 1-like (AIM1L), mRNA [NM_017977]"	-0.275312674	13.55413326	-3.25172946	0.006282363	0.126422539	-2.463762037
15735	295	57	22953	0	A_23_P120170	TIGD1	NM_145702	"Homo sapiens tigger transposable element derived 1 (TIGD1), mRNA [NM_145702]"	-0.276078173	8.653290986	-3.137049877	0.007836949	0.144867609	-2.676625705
24079	451	61	35120	0	A_23_P95594	NAT1	NM_000662	"Homo sapiens N-acetyltransferase 1 (arylamine N-acetyltransferase) (NAT1), mRNA [NM_000662]"	-0.276142876	10.38755006	-3.43084772	0.004449447	0.103245644	-2.130340497
16563	311	30	24154	0	A_24_P396105	IHPK1	NM_153273	"Homo sapiens inositol hexaphosphate kinase 1 (IHPK1), transcript variant 1, mRNA [NM_153273]"	-0.276205009	9.479501307	-4.265044365	0.000914336	0.040160002	-0.587867493
25478	476	54	36953	0	A_23_P218654	ZGPAT	NM_181484	"Homo sapiens zinc finger, CCCH-type with G patch domain (ZGPAT), transcript variant 2, mRNA [NM_181484]"	-0.276395684	14.68261806	-3.847911101	0.002003697	0.063222161	-1.35463969
1833	41	81	3158	0	A_23_P420428	COMMD7	NM_053041	"Homo sapiens COMM domain containing 7 (COMMD7), mRNA [NM_053041]"	-0.277968717	13.88425086	-3.806270938	0.002168743	0.066669477	-1.43182626
23974	449	63	34963	0	A_23_P156156	ZCCHC9	NM_032280	"Homo sapiens zinc finger, CCHC domain containing 9 (ZCCHC9), mRNA [NM_032280]"	-0.279352676	13.27771452	-3.420348082	0.004540228	0.10389067	-2.149901308
12539	237	73	18469	0	A_23_P429959	PRX	NM_020956	"Homo sapiens periaxin (PRX), transcript variant 1, mRNA [NM_020956]"	-0.27948919	10.12702284	-3.349719178	0.005201417	0.112231934	-2.281447547
18313	344	49	26698	0	A_23_P13176	MIZF	NM_015517	"Homo sapiens MBD2-interacting zinc finger (MIZF), transcript variant 1, mRNA [NM_015517]"	-0.281800271	13.03178612	-3.533369558	0.003653882	0.092426132	-1.939331839
20541	385	53	29971	0	A_23_P316239	CXorf40B	NM_001013845	"Homo sapiens chromosome X open reading frame 40B (CXorf40B), mRNA [NM_001013845]"	-0.284283605	12.23404373	-3.920742649	0.001745214	0.05888075	-1.219863642
12407	235	26	18242	0	A_24_P626981	NUDT16P	NR_002949	Homo sapiens nudix (nucleoside diphosphate linked moiety X)-type motif 16 pseudogene (NUDT16P) on chromosome 3 [NR_002949]	-0.284807338	7.595397526	-3.069509275	0.008926717	0.157320911	-2.801620294
26107	488	23	37828	0	A_24_P21266	SPFH2	NM_001003790	"Homo sapiens SPFH domain family, member 2 (SPFH2), transcript variant 2, mRNA [NM_001003790]"	-0.285089545	8.160121593	-4.214268051	0.001005053	0.04267648	-0.680447946
12131	230	55	17829	0	A_23_P23983	C10orf97	NM_024948	"Homo sapiens chromosome 10 open reading frame 97 (C10orf97), mRNA [NM_024948]"	-0.28551084	11.68383436	-3.084426422	0.008673716	0.154590468	-2.774042153
16086	302	19	23355	0	A_23_P97221	ZNF691	NM_015911	"Homo sapiens zinc finger protein 691 (ZNF691), mRNA [NM_015911]"	-0.287488071	8.886065229	-3.377135829	0.004933948	0.108723699	-2.230393248
1929	43	58	3275	0	A_32_P178045	THC2413163	THC2413163	Unknown	-0.289307733	6.337622671	-3.289681249	0.00583922	0.121170672	-2.393186557
11503	219	17	16975	0	A_23_P42848	KRIT1	NM_194455	"Homo sapiens KRIT1, ankyrin repeat containing (KRIT1), transcript variant 4, mRNA [NM_194455]"	-0.291025757	10.64284829	-3.037303539	0.009498264	0.162058775	-2.861100244
18453	346	84	26912	0	A_24_P341126	A_24_P341126	A_24_P341126	Unknown	-0.293113124	7.909196127	-3.171375295	0.007335072	0.13971968	-2.612985604
24784	464	13	35958	0	A_23_P74435	C1orf50	NM_024097	"Homo sapiens chromosome 1 open reading frame 50 (C1orf50), mRNA [NM_024097]"	-0.293230768	11.37252038	-3.705972496	0.002625634	0.074806114	-1.618072417
6789	132	21	10147	0	A_23_P410587	PHF17	NM_024900	"Homo sapiens PHD finger protein 17 (PHF17), transcript variant S, mRNA [NM_024900]"	-0.29333579	9.506851604	-3.910569964	0.001779162	0.059244208	-1.23866958
20230	379	46	29494	0	A_23_P154539	PRPF6	NM_012469	"Homo sapiens PRP6 pre-mRNA processing factor 6 homolog (S. cerevisiae) (PRPF6), mRNA [NM_012469]"	-0.294120689	14.87082829	-3.390816952	0.004805705	0.107283306	-2.204911906
1382	32	76	2343	0	A_23_P214908	MTHFD1L	AY374131	"Homo sapiens truncated C1-tetrahydrofolate synthase mRNA, complete cds; nuclear gene for mitochondrial product; alternatively spliced. [AY374131]"	-0.294637497	12.6786596	-3.327544139	0.005428395	0.11563459	-2.322729518
18452	346	83	26910	0	A_23_P90533	POP4	NM_006627	"Homo sapiens processing of precursor 4, ribonuclease P/MRP subunit (S. cerevisiae) (POP4), mRNA [NM_006627]"	-0.294705118	13.62958082	-3.866705146	0.001933463	0.061849004	-1.319831906
5138	102	81	7918	0	A_23_P92860	UNG2	NM_021147	"Homo sapiens uracil-DNA glycosylase 2 (UNG2), transcript variant 1, mRNA [NM_021147]"	-0.295289907	8.118019625	-3.024699255	0.00973173	0.164068986	-2.88435496
19899	373	28	28994	0	A_24_P181510	ZNF646	NM_014699	"Homo sapiens zinc finger protein 646 (ZNF646), mRNA [NM_014699]"	-0.296256282	9.706074943	-3.117793969	0.008133361	0.148218357	-2.71229432
15297	287	39	747	0	A_23_P23303	EXO1	NM_003686	"Homo sapiens exonuclease 1 (EXO1), transcript variant 3, mRNA [NM_003686]"	-0.297068873	12.13120412	-3.130945425	0.00792973	0.145724203	-2.687935893
26732	499	48	38812	0	A_23_P52826	BUD13	NM_032725	"Homo sapiens BUD13 homolog (yeast) (BUD13), mRNA [NM_032725]"	-0.297465051	14.27047444	-3.60824321	0.003165247	0.083158071	-1.799890144
24546	460	1	35630	0	A_23_P358662	KIAA1712	NM_001040157	"Homo sapiens KIAA1712 (KIAA1712), mRNA [NM_001040157]"	-0.298034825	8.737291995	-3.306884052	0.005648825	0.118200422	-2.361179955
8944	171	55	13321	0	A_23_P419051	PAPOLA	NM_032632	"Homo sapiens poly(A) polymerase alpha (PAPOLA), mRNA [NM_032632]"	-0.298176236	13.73449096	-3.89095135	0.001846554	0.060223125	-1.274955643
25120	470	21	36432	0	A_23_P66402	MED9	NM_018019	"Homo sapiens mediator of RNA polymerase II transcription, subunit 9 homolog (S. cerevisiae) (MED9), mRNA [NM_018019]"	-0.299370424	12.09254214	-4.815774092	0.000333997	0.020752018	0.398512387
17352	326	18	25236	0	A_23_P162807	MRPS31	NM_005830	"Homo sapiens mitochondrial ribosomal protein S31 (MRPS31), nuclear gene encoding mitochondrial protein, mRNA [NM_005830]"	-0.299838575	13.56866088	-4.135336894	0.001164882	0.046632937	-0.824825697
18004	338	76	26283	0	A_24_P940524	ZFX	NM_003410	"Homo sapiens zinc finger protein, X-linked (ZFX), mRNA [NM_003410]"	-0.30019882	8.789642252	-3.31222513	0.005590991	0.117729923	-2.351240821
23412	438	82	34055	0	A_23_P395534	RSC1A1	NM_006511	"Homo sapiens regulatory solute carrier protein, family 1, member 1 (RSC1A1), mRNA [NM_006511]"	-0.300417688	9.657192843	-4.091771099	0.001264077	0.048531273	-0.904741946
11658	222	10	17120	0	A_23_P118185	LONPL	NM_031490	"Homo sapiens peroxisomal LON protease like (LONPL), mRNA [NM_031490]"	-0.300588393	11.73846951	-4.524588084	0.000566286	0.02900323	-0.118698185
18053	339	69	26422	0	A_23_P209649	FASTKD2	NM_014929	"Homo sapiens FAST kinase domains 2 (FASTKD2), mRNA [NM_014929]"	-0.300703712	9.884609298	-3.27907612	0.005959792	0.122524376	-2.412913135
13249	251	13	19449	0	A_23_P33723	CD163	NM_004244	"Homo sapiens CD163 molecule (CD163), transcript variant 1, mRNA [NM_004244]"	-0.300741529	6.518328526	-3.841023022	0.002030087	0.063578015	-1.367401641
2969	62	66	4735	0	A_23_P353614	C8orf46	NM_152765	"Homo sapiens chromosome 8 open reading frame 46 (C8orf46), mRNA [NM_152765]"	-0.303169164	6.572492898	-3.680212993	0.00275807	0.077014728	-1.665968537
26372	493	13	38282	0	A_23_P106532	D4ST1	NM_130468	"Homo sapiens dermatan 4 sulfotransferase 1 (D4ST1), mRNA [NM_130468]"	-0.303727154	12.98101104	-3.496301022	0.003923423	0.096802788	-2.008391415
12785	242	53	18741	0	A_23_P128375	C12orf34	NM_032829	"Homo sapiens chromosome 12 open reading frame 34 (C12orf34), mRNA [NM_032829]"	-0.304868998	11.47525454	-3.393441856	0.004781487	0.106910887	-2.200022661
4376	88	65	6790	0	A_23_P31177	TMEM140	NM_018295	"Homo sapiens transmembrane protein 140 (TMEM140), mRNA [NM_018295]"	-0.304930083	6.897221498	-3.80449307	0.002176092	0.066750728	-1.435123752
9952	190	53	14705	0	A_32_P179351	BX095281	BX095281	"BX095281 Soares melanocyte 2NbHM Homo sapiens cDNA clone IMAGp998E03596, mRNA sequence [BX095281]"	-0.305533718	9.247642227	-3.041087598	0.009429266	0.161366698	-2.85411603
19088	358	19	27717	0	A_23_P210015	CR616748	CR616748	full-length cDNA clone CS0DK007YM08 of HeLa cells Cot 25-normalized of Homo sapiens (human). [CR616748]	-0.30559127	10.05138525	-3.800795731	0.002191455	0.066844615	-1.441981864
21608	405	30	31480	0	A_23_P370544	ANKAR	NM_144708	"Homo sapiens hypothetical protein FLJ25415 (FLJ25415), mRNA [NM_144708]"	-0.305601736	6.611763555	-6.834253726	1.18E-05	0.00267282	3.650719201
2978	62	79	4760	0	A_32_P131143	CECR4	AF307448	"Homo sapiens Cat eye syndrome critical region candidate gene number 4 (CECR4) mRNA, partial cds. [AF307448]"	-0.305977468	6.560156166	-3.255612798	0.006235511	0.125926257	-2.456543015
6435	126	7	9656	0	A_23_P306919	CXorf40B	NM_001013845	"Homo sapiens chromosome X open reading frame 40B (CXorf40B), mRNA [NM_001013845]"	-0.306487292	12.24213631	-3.236939241	0.006464063	0.128439309	-2.491251041
4076	83	18	6392	0	A_23_P32320	ASPSCR1	NM_024083	"Homo sapiens alveolar soft part sarcoma chromosome region, candidate 1 (ASPSCR1), mRNA [NM_024083]"	-0.306507936	9.433826705	-3.406925213	0.004659012	0.105102938	-2.174906655
23615	442	74	34348	0	A_32_P94221	LOC645158	BC018088	"Homo sapiens hypothetical protein LOC645158, mRNA (cDNA clone IMAGE:4798132), partial cds. [BC018088]"	-0.307311446	6.238617561	-3.677286979	0.002773537	0.077077716	-1.671410421
4908	98	73	7590	0	A_32_P62211	BX538057	BX538057	Homo sapiens mRNA; cDNA DKFZp686J1595 (from clone DKFZp686J1595) [BX538057]	-0.308417322	6.879394236	-3.499730271	0.003897665	0.096756198	-2.002002288
10575	202	17	15573	0	A_23_P8797	PMS2L5	NM_174930	"Homo sapiens postmeiotic segregation increased 2-like 5 (PMS2L5), mRNA [NM_174930]"	-0.308863686	10.42023256	-3.676648716	0.002776923	0.077096293	-1.672597516
15001	282	11	21790	0	A_32_P234076	BC079833	BC079833	Homo sapiens cDNA clone IMAGE:6271217. [BC079833]	-0.310597605	8.063672767	-3.4906949	0.003965904	0.097174934	-2.018836433
12391	234	83	747	0	A_23_P23303	EXO1	NM_003686	"Homo sapiens exonuclease 1 (EXO1), transcript variant 3, mRNA [NM_003686]"	-0.311707596	12.00336538	-3.789504206	0.002239061	0.067730406	-1.462930277
3507	72	21	5449	0	A_23_P213877	FLJ13231	NM_023073	"Homo sapiens hypothetical protein FLJ13231 (FLJ13231), mRNA [NM_023073]"	-0.31174238	9.348654318	-3.589332835	0.003282028	0.085200598	-1.835099247
23724	444	73	34506	0	A_23_P206598	THC2314346	THC2314346	"Q6P4C2 (Q6P4C2) RBBP6 protein (Fragment), partial (31%) [THC2314346]"	-0.312456068	11.86060507	-3.696235563	0.002674916	0.075746584	-1.636174223
12348	234	19	18076	0	A_24_P175612	SFXN2	NM_178858	"Homo sapiens sideroflexin 2 (SFXN2), mRNA [NM_178858]"	-0.312948951	10.34397548	-3.173540395	0.007304515	0.13969005	-2.608969144
13312	252	28	1338	0	A_23_P40174	MMP9	NM_004994	"Homo sapiens matrix metallopeptidase 9 (gelatinase B, 92kDa gelatinase, 92kDa type IV collagenase) (MMP9), mRNA [NM_004994]"	-0.313928819	7.873910438	-3.43033708	0.004453819	0.103245644	-2.131291837
24373	456	77	35456	0	A_23_P12010	C1orf66	NM_015997	"Homo sapiens chromosome 1 open reading frame 66 (C1orf66), mRNA [NM_015997]"	-0.315056132	10.55883066	-3.909384584	0.001783162	0.059244208	-1.240861368
23988	449	82	35000	0	A_23_P113393	APLN	NM_017413	"Homo sapiens apelin, AGTRL1 ligand (APLN), mRNA [NM_017413]"	-0.31575594	6.790090609	-3.197119959	0.006979858	0.135741261	-2.565210368
24114	452	29	35061	0	A_23_P57482	FLJ20464	AK000471	"Homo sapiens cDNA FLJ20464 fis, clone KAT06158. [AK000471]"	-0.316002831	6.721404761	-4.119445535	0.001200104	0.047163087	-0.853958397
9700	185	74	14426	0	A_23_P414269	TSR2	NM_058163	"Homo sapiens TSR2, 20S rRNA accumulation, homolog (S. cerevisiae) (TSR2), mRNA [NM_058163]"	-0.316108701	11.62058782	-3.722018067	0.00254643	0.073726931	-1.588249673
19549	367	2	28476	0	A_23_P213369	KIAA0141	NM_014773	"Homo sapiens KIAA0141 (KIAA0141), mRNA [NM_014773]"	-0.316584509	9.651160461	-3.054926733	0.009181142	0.158941873	-2.828562958
7637	147	69	747	0	A_23_P23303	EXO1	NM_003686	"Homo sapiens exonuclease 1 (EXO1), transcript variant 3, mRNA [NM_003686]"	-0.316791122	12.01809342	-3.178015912	0.007241753	0.139223199	-2.60066582
22379	419	59	32627	0	A_24_P19810	PPCS	NM_024664	"Homo sapiens phosphopantothenoylcysteine synthetase (PPCS), mRNA [NM_024664]"	-0.316795231	11.10735336	-3.782472982	0.002269237	0.068348961	-1.475977838
20117	377	31	29312	0	A_23_P45799	ORC1L	NM_004153	"Homo sapiens origin recognition complex, subunit 1-like (yeast) (ORC1L), mRNA [NM_004153]"	-0.317380755	9.7582044	-3.03011975	0.009630637	0.163118783	-2.874355928
13943	263	22	20403	0	A_32_P32585	CEP63	NM_025180	"Homo sapiens centrosomal protein 63kDa (CEP63), transcript variant 1, mRNA [NM_025180]"	-0.317413347	9.158847931	-3.122927079	0.008053269	0.147291884	-2.702788414
10675	203	80	15841	0	A_24_P697345	A_24_P697345	A_24_P697345	Unknown	-0.318341826	8.164587239	-3.028170563	0.009666869	0.163363745	-2.877951836
9338	179	13	13852	0	A_24_P291598	USP4	NM_003363	"Homo sapiens ubiquitin specific peptidase 4 (proto-oncogene) (USP4), transcript variant 1, mRNA [NM_003363]"	-0.318821637	12.7168302	-3.06848586	0.008944341	0.157435946	-2.803511707
7728	149	30	11561	0	A_23_P383977	SNAPC5	NM_006049	"Homo sapiens small nuclear RNA activating complex, polypeptide 5, 19kDa (SNAPC5), mRNA [NM_006049]"	-0.318824504	10.83851746	-3.999770948	0.001503076	0.054190947	-1.073994442
17727	333	32	25892	0	A_24_P652537	BC034006	BC034006	Homo sapiens cDNA clone IMAGE:5295612. [BC034006]	-0.319127104	6.574283026	-3.937557422	0.001690547	0.057931863	-1.188792832
16733	314	51	24350	0	A_23_P111303	RBM16	NM_014892	"Homo sapiens RNA binding motif protein 16 (RBM16), mRNA [NM_014892]"	-0.320031205	11.67054548	-3.241556554	0.00640678	0.127748407	-2.482670311
10144	194	17	14946	0	A_23_P396842	C6orf89	NM_152734	"Homo sapiens chromosome 6 open reading frame 89 (C6orf89), mRNA [NM_152734]"	-0.32037339	9.962841045	-3.431515247	0.004443738	0.103245644	-2.129096866
18038	339	46	26382	0	A_23_P205273	PPP1R13B	NM_015316	"Homo sapiens protein phosphatase 1, regulatory (inhibitor) subunit 13B (PPP1R13B), mRNA [NM_015316]"	-0.320566764	8.802625596	-4.95922616	0.000258524	0.017675584	0.649359022
10275	196	42	15149	0	A_23_P39116	LIG1	NM_000234	"Homo sapiens ligase I, DNA, ATP-dependent (LIG1), mRNA [NM_000234]"	-0.32133208	14.26145827	-3.885799884	0.001864679	0.060466731	-1.284487438
27953	523	47	40533	0	A_23_P37327	ABCD4	NM_020326	"Homo sapiens ATP-binding cassette, sub-family D (ALD), member 4 (ABCD4), transcript variant 5, mRNA [NM_020326]"	-0.321461741	11.17731598	-3.041630946	0.009419399	0.161295134	-2.853113076
18193	342	34	26517	0	A_23_P94889	BX640636	BX640636	Homo sapiens mRNA; cDNA DKFZp779H2259 (from clone DKFZp779H2259). [BX640636]	-0.323663744	8.578493642	-4.060092929	0.001341624	0.050286969	-0.962947617
15378	288	71	22368	0	A_23_P35645	RBM17	NM_032905	"Homo sapiens RNA binding motif protein 17 (RBM17), mRNA [NM_032905]"	-0.323987777	12.4135847	-3.068536207	0.008943474	0.157435946	-2.803418659
2034	45	46	3415	0	A_24_P405002	PDIK1L	NM_152835	"Homo sapiens PDLIM1 interacting kinase 1 like (PDIK1L), mRNA [NM_152835]"	-0.324155274	9.172589777	-3.104085834	0.008351165	0.151119876	-2.737671309
23161	434	16	33620	0	A_23_P501805	LIPT1	NM_145197	"Homo sapiens lipoyltransferase 1 (LIPT1), transcript variant 3, mRNA [NM_145197]"	-0.325228239	8.936356647	-3.244468711	0.006370914	0.127122577	-2.477257952
25091	469	67	36513	0	A_32_P202438	AK025716	AK025716	"Homo sapiens cDNA: FLJ22063 fis, clone HEP10326. [AK025716]"	-0.325668561	6.801558674	-4.257573747	0.000927135	0.040473965	-0.60147349
2340	51	5	3821	0	A_24_P184388	LRRC51	NM_145309	"Homo sapiens leucine rich repeat containing 51 (LRRC51), mRNA [NM_145309]"	-0.326508749	8.645782116	-3.863476467	0.001945347	0.062089172	-1.325810246
26228	490	47	38027	0	A_24_P256539	C12orf47	BC007973	"Homo sapiens chromosome 12 open reading frame 47, mRNA (cDNA clone IMAGE:4122851). [BC007973]"	-0.326957504	9.406197972	-3.123178046	0.008049373	0.147291884	-2.702323608
14010	264	30	20419	0	A_24_P144556	A_24_P144556	A_24_P144556	Unknown	-0.327243852	10.58637573	-3.308548041	0.005630743	0.117996091	-2.35808355
19691	369	55	28729	0	A_32_P142440	PCSK9	NM_174936	"Homo sapiens proprotein convertase subtilisin/kexin type 9 (PCSK9), mRNA [NM_174936]"	-0.328179205	14.03861522	-3.40871526	0.004642991	0.105102938	-2.171572099
21925	411	15	31920	0	A_23_P27873	PLEKHJ1	NM_018049	"Homo sapiens pleckstrin homology domain containing, family J member 1 (PLEKHJ1), mRNA [NM_018049]"	-0.328353089	14.6247682	-4.802975882	0.000341762	0.021035023	0.376001666
7134	138	49	10664	0	A_23_P80342	MAP3K7IP1	NM_006116	"Homo sapiens mitogen-activated protein kinase kinase kinase 7 interacting protein 1 (MAP3K7IP1), transcript variant alpha, mRNA [NM_006116]"	-0.328541302	10.20938993	-3.057091196	0.009142927	0.158815805	-2.824564983
28282	530	55	40938	0	A_24_P316363	GTF3C2	NM_001521	"Homo sapiens general transcription factor IIIC, polypeptide 2, beta 110kDa (GTF3C2), transcript variant 1, mRNA [NM_001521]"	-0.32869132	9.082585743	-3.248854391	0.006317278	0.126497148	-2.469106327
13670	258	36	19958	0	A_23_P46170	MED8	NM_201542	"Homo sapiens mediator of RNA polymerase II transcription, subunit 8 homolog (S. cerevisiae) (MED8), transcript variant 1, mRNA [NM_201542]"	-0.329252744	10.95132906	-3.412650312	0.004607969	0.104764845	-2.164241639
23269	436	14	33774	0	A_24_P200603	PCBD2	NM_032151	"Homo sapiens pterin-4 alpha-carbinolamine dehydratase/dimerization cofactor of hepatocyte nuclear factor 1 alpha (TCF1) 2 (PCBD2), mRNA [NM_032151]"	-0.32980699	11.32874604	-3.934083712	0.001701695	0.057961918	-1.195210183
26400	493	62	38372	0	A_23_P5945	DHX35	NM_021931	"Homo sapiens DEAH (Asp-Glu-Ala-His) box polypeptide 35 (DHX35), mRNA [NM_021931]"	-0.332823024	11.97530145	-3.926401592	0.001726617	0.058392173	-1.209404898
24961	467	31	36293	0	A_23_P338534	HIF3A	NM_022462	"Homo sapiens hypoxia inducible factor 3, alpha subunit (HIF3A), transcript variant 2, mRNA [NM_022462]"	-0.333186546	6.690267782	-3.709957825	0.002605731	0.07468182	-1.610664301
9793	187	53	14546	0	A_23_P151098	SPSB2	NM_032641	"Homo sapiens splA/ryanodine receptor domain and SOCS box containing 2 (SPSB2), mRNA [NM_032641]"	-0.333718716	11.21253084	-3.336384033	0.005336741	0.114542121	-2.306274193
6646	129	62	10065	0	A_32_P185701	C11orf67	BC041959	Homo sapiens cDNA clone IMAGE:5302136. [BC041959]	-0.335335204	6.593915734	-4.11164131	0.0012178	0.047594854	-0.868273095
161	6	11	265	0	A_23_P255076	RWDD2	NM_033411	"Homo sapiens RWD domain containing 2 (RWDD2), mRNA [NM_033411]"	-0.335713025	9.215640625	-3.453119131	0.004262905	0.100674056	-2.08884658
22001	412	65	32012	0	A_23_P110076	WDR53	NM_182627	"Homo sapiens WD repeat domain 53 (WDR53), mRNA [NM_182627]"	-0.337935753	10.98162798	-3.72399653	0.002536833	0.073570061	-1.584573105
198	6	75	391	0	A_24_P710270	THC2440422	THC2440422	"AI827739 wf11e09.x1 Soares_NFL_T_GBC_S1 Homo sapiens cDNA clone IMAGE:2350312 3', mRNA sequence [AI827739]"	-0.339267559	6.92893791	-3.172039904	0.007325678	0.13969005	-2.611752722
5542	110	3	8402	0	A_23_P157022	DKFZp762I137	NM_152411	"Homo sapiens hypothetical protein DKFZp762I137 (DKFZp762I137), mRNA [NM_152411]"	-0.339270158	11.04033235	-3.167096378	0.007395838	0.140649812	-2.62092261
20300	380	80	29559	0	A_23_P69918	GNL3L	NM_019067	"Homo sapiens guanine nucleotide binding protein-like 3 (nucleolar)-like (GNL3L), mRNA [NM_019067]"	-0.339691325	10.90847033	-4.177556749	0.001076378	0.044585619	-0.747530745
15584	292	62	22663	0	A_23_P10497	ATP9B	NM_198531	"Homo sapiens ATPase, Class II, type 9B (ATP9B), mRNA [NM_198531]"	-0.339808085	10.30150506	-3.572162185	0.003391849	0.087491202	-1.867074943
22659	425	5	32992	0	A_23_P87329	NAT10	NM_024662	"Homo sapiens N-acetyltransferase 10 (NAT10), mRNA [NM_024662]"	-0.340179364	12.94701763	-4.364665886	0.000760066	0.035597216	-0.406952142
2940	62	19	4649	0	A_32_P48506	THC2379120	THC2379120	Unknown	-0.340728712	5.873687252	-3.074490719	0.008841423	0.156498147	-2.792412733
3335	69	15	281	0	A_23_P214059	NR3C1	NM_000176	"Homo sapiens nuclear receptor subfamily 3, group C, member 1 (glucocorticoid receptor) (NR3C1), transcript variant 5, mRNA [NM_000176]"	-0.341901682	10.13695606	-3.515382179	0.003782252	0.094636347	-1.97284156
1360	32	43	2278	0	A_23_P77965	ABC1	NM_022070	"Homo sapiens amplified in breast cancer 1 (ABC1), mRNA [NM_022070]"	-0.342382259	9.674711954	-3.678227416	0.002768557	0.077014728	-1.669661339
10630	203	14	15722	0	A_32_P15799	HMGN2	NM_005517	"Homo sapiens high-mobility group nucleosomal binding domain 2 (HMGN2), mRNA [NM_005517]"	-0.342432057	15.64162121	-3.139240521	0.007803919	0.144788483	-2.67256635
12670	240	41	18566	0	A_23_P34402	NCSTN	NM_015331	"Homo sapiens nicastrin (NCSTN), mRNA [NM_015331]"	-0.342795113	14.76045063	-4.525375626	0.00056547	0.02900323	-0.117285665
20329	381	53	29666	0	A_23_P104022	C1orf19	NM_052965	"Homo sapiens chromosome 1 open reading frame 19 (C1orf19), mRNA [NM_052965]"	-0.343585494	12.87827112	-3.019993602	0.009820346	0.164919648	-2.89303323
11790	224	47	17347	0	A_32_P96719	SHCBP1	NM_024745	"Homo sapiens SHC SH2-domain binding protein 1 (SHCBP1), mRNA [NM_024745]"	-0.343866993	11.11798217	-4.272225988	0.000902204	0.039812015	-0.574792854
24180	453	36	35226	0	A_32_P22501	ENST00000313807	ENST00000313807	Homo sapiens cDNA clone IMAGE:5314207. [BC042851]	-0.34564905	9.754558578	-3.245061355	0.006363639	0.127066784	-2.476156456
15370	288	57	22344	0	A_32_P80089	ENST00000346061	ENST00000346061	"Homo sapiens, Similar to FSHD region gene 1, clone IMAGE:4297267, mRNA. [BC017921]"	-0.346189149	11.87266168	-3.430821931	0.004449668	0.103245644	-2.130388542
5985	117	67	9144	0	A_24_P232790	C14orf162	NM_020181	"Homo sapiens chromosome 14 open reading frame 162 (C14orf162), mRNA [NM_020181]"	-0.346453174	7.163034795	-3.019860012	0.009822873	0.164919648	-2.893279573
12431	235	61	2475	0	A_23_P256956	KIF20A	NM_005733	"Homo sapiens kinesin family member 20A (KIF20A), mRNA [NM_005733]"	-0.346467866	12.40111631	-3.498976494	0.003903312	0.096802788	-2.003406665
16764	315	17	24444	0	A_23_P52382	DNAJB12	NM_017626	"Homo sapiens DnaJ (Hsp40) homolog, subfamily B, member 12 (DNAJB12), transcript variant 2, mRNA [NM_017626]"	-0.347133803	10.35294403	-3.337108087	0.005329303	0.114542121	-2.304926294
5451	108	46	8326	0	A_24_P332902	A_24_P332902	A_24_P332902	Unknown	-0.347280702	9.674216375	-4.496148117	0.000596584	0.030013243	-0.1697547
21530	403	80	31417	0	A_23_P214011	CDH6	NM_004932	"Homo sapiens cadherin 6, type 2, K-cadherin (fetal kidney) (CDH6), mRNA [NM_004932]"	-0.348153456	8.518896899	-3.690786597	0.002702905	0.075983442	-1.646305742
6476	126	61	9757	0	A_23_P216568	C9orf6	NM_017832	"Homo sapiens chromosome 9 open reading frame 6 (C9orf6), mRNA [NM_017832]"	-0.348404319	11.57016029	-3.278623441	0.005964994	0.122524376	-2.413755075
4959	99	56	7710	0	A_23_P55421	CBX8	NM_020649	"Homo sapiens chromobox homolog 8 (Pc class homolog, Drosophila) (CBX8), mRNA [NM_020649]"	-0.349047341	9.611571597	-3.036343611	0.009515847	0.162228601	-2.862871782
4210	85	61	6623	0	A_23_P435604	KIAA0090	NM_015047	"Homo sapiens KIAA0090 (KIAA0090), mRNA [NM_015047]"	-0.349110723	10.42033598	-3.430360008	0.004453623	0.103245644	-2.131249122
19107	358	65	27804	0	A_23_P207541	AK091801	AK091801	"Homo sapiens cDNA FLJ34482 fis, clone HLUNG2004067. [AK091801]"	-0.34940751	9.982254627	-4.849711055	0.000314283	0.02010903	0.458101132
2323	50	71	3786	0	A_32_P182299	C1orf168	NM_001004303	"Homo sapiens chromosome 1 open reading frame 168 (C1orf168), mRNA [NM_001004303]"	-0.350195858	6.390722426	-3.352369189	0.005174939	0.111745591	-2.276513435
9939	190	33	294	0	A_23_P122052	LOC493869	NM_001008397	"Homo sapiens similar to RIKEN cDNA 2310016C16 (LOC493869), mRNA [NM_001008397]"	-0.350352758	10.05012717	-3.05638423	0.009155392	0.158826889	-2.825870861
20709	388	42	30114	0	A_23_P320862	C9orf43	NM_152786	"Homo sapiens chromosome 9 open reading frame 43 (C9orf43), mRNA [NM_152786]"	-0.351575323	6.944067526	-3.088751836	0.0086017	0.153789949	-2.766042366
10281	196	50	15165	0	A_23_P50108	KNTC2	NM_006101	"Homo sapiens kinetochore associated 2 (KNTC2), mRNA [NM_006101]"	-0.351891547	13.75300231	-3.974824823	0.001575548	0.055671967	-1.119994374
15900	298	65	23128	0	A_23_P254031	TTF1	NM_007344	"Homo sapiens transcription termination factor, RNA polymerase I (TTF1), mRNA [NM_007344]"	-0.353511708	10.4301721	-3.509549161	0.003824853	0.095282161	-1.983708759
1380	32	74	2339	0	A_23_P97889	POLL	NM_013274	"Homo sapiens polymerase (DNA directed), lambda (POLL), mRNA [NM_013274]"	-0.353713162	8.881033194	-3.780462491	0.002277942	0.068348961	-1.479709042
26199	489	83	38092	0	A_32_P192615	ENST00000373790	ENST00000373790	Homo sapiens mRNA for TBP-associated factor 1 isoform 2 variant protein. [AB209316]	-0.354529362	11.57557707	-3.396361164	0.004754697	0.106648047	-2.194584939
26085	487	69	37910	0	A_23_P374288	CASC3	NM_007359	"Homo sapiens cancer susceptibility candidate 3 (CASC3), mRNA [NM_007359]"	-0.355436063	12.4405156	-3.488976087	0.003979022	0.097301933	-2.022038851
23775	445	79	34676	0	A_24_P1773	LONPL	NM_031490	"Homo sapiens peroxisomal LON protease like (LONPL), mRNA [NM_031490]"	-0.356377173	8.245810739	-3.798611109	0.002200584	0.066923226	-1.446034377
3610	74	28	5620	0	A_23_P109446	HPS4	NM_022081	"Homo sapiens Hermansky-Pudlak syndrome 4 (HPS4), transcript variant 1, mRNA [NM_022081]"	-0.356745883	10.62952268	-3.165230651	0.007422492	0.140895116	-2.624383038
21222	398	27	30854	0	A_23_P309246	ZNF498	NM_145115	"Homo sapiens zinc finger protein 498 (ZNF498), mRNA [NM_145115]"	-0.357683055	9.97628685	-3.120144043	0.008096594	0.147738116	-2.707942483
22514	422	24	32719	0	A_23_P205913	SLC24A1	NM_004727	"Homo sapiens solute carrier family 24 (sodium/potassium/calcium exchanger), member 1 (SLC24A1), mRNA [NM_004727]"	-0.357958049	7.354303247	-3.245388638	0.006359626	0.127066784	-2.475548157
16917	317	73	24704	0	A_23_P349321	XYLT1	NM_022166	"Homo sapiens xylosyltransferase I (XYLT1), mRNA [NM_022166]"	-0.357965896	7.553423291	-3.484831582	0.004010833	0.097853282	-2.029760746
20582	386	30	29931	0	A_24_P101128	DMXL1	NM_005509	"Homo sapiens Dmx-like 1 (DMXL1), mRNA [NM_005509]"	-0.358314083	6.997563208	-3.011255411	0.009987033	0.166200634	-2.909143105
4866	97	82	7606	0	A_24_P145653	MAP3K6	NM_004672	"Homo sapiens mitogen-activated protein kinase kinase kinase 6 (MAP3K6), mRNA [NM_004672]"	-0.358450947	12.99887285	-3.158078318	0.007525561	0.141563952	-2.637646847
16924	317	85	24728	0	A_23_P159012	ANKRA2	NM_023039	"Homo sapiens ankyrin repeat, family A (RFXANK-like), 2 (ANKRA2), mRNA [NM_023039]"	-0.358619977	9.5564351	-3.533234587	0.003654829	0.092426132	-1.939583274
22855	428	50	33226	0	A_23_P58937	TRAM2	NM_012288	"Homo sapiens translocation associated membrane protein 2 (TRAM2), mRNA [NM_012288]"	-0.361601382	9.41660568	-3.861337623	0.001953261	0.062271711	-1.329770925
8910	170	83	13221	0	A_32_P12327	LOC643783	XM_931798	"PREDICTED: Homo sapiens hypothetical protein LOC643783 (LOC643783), mRNA [XM_931798]"	-0.361673027	7.917680253	-3.683993028	0.002738219	0.076772939	-1.658938724
11966	227	58	17681	0	A_23_P64630	RNF26	NM_032015	"Homo sapiens ring finger protein 26 (RNF26), mRNA [NM_032015]"	-0.362801706	14.44637878	-4.783052519	0.000354225	0.021294009	0.340916594
15964	299	79	294	0	A_23_P122052	LOC493869	NM_001008397	"Homo sapiens similar to RIKEN cDNA 2310016C16 (LOC493869), mRNA [NM_001008397]"	-0.36344937	9.950841771	-3.341429606	0.005285127	0.113864987	-2.296881095
3193	66	72	5068	0	A_24_P915355	ZNF445	NM_181489	"Homo sapiens zinc finger protein 445 (ZNF445), mRNA [NM_181489]"	-0.363586664	6.93398356	-3.508295936	0.003834069	0.095427963	-1.986043608
2368	51	49	3901	0	A_23_P255805	ZNF7	NM_003416	"Homo sapiens zinc finger protein 7 (ZNF7), mRNA [NM_003416]"	-0.365049945	10.76233937	-3.57966833	0.003343389	0.086398295	-1.853096152
27773	519	49	40270	0	A_23_P135061	CORO2A	NM_003389	"Homo sapiens coronin, actin binding protein, 2A (CORO2A), transcript variant 1, mRNA [NM_003389]"	-0.365526712	11.81008401	-4.044455168	0.001381689	0.051113473	-0.991709202
18370	345	48	26845	0	A_32_P179005	THC2363557	THC2363557	Unknown	-0.366429902	10.43343207	-3.415121588	0.004586111	0.104381599	-2.159637911
3177	66	44	5014	0	A_23_P93792	PMS2	NM_000535	"Homo sapiens PMS2 postmeiotic segregation increased 2 (S. cerevisiae) (PMS2), transcript variant 1, mRNA [NM_000535]"	-0.366538341	9.866948945	-3.226233714	0.006598861	0.130387237	-2.511142437
9614	184	21	14175	0	A_23_P161064	ZNF364	NM_014455	"Homo sapiens zinc finger protein 364 (ZNF364), mRNA [NM_014455]"	-0.366839803	11.5256817	-4.829163992	0.000326069	0.02051418	0.422041145
17720	333	22	25873	0	A_23_P168810	C7orf38	NM_145111	"Homo sapiens chromosome 7 open reading frame 38 (C7orf38), mRNA [NM_145111]"	-0.366993712	9.009429241	-3.744073784	0.00244151	0.071271007	-1.547272189
11519	219	46	17030	0	A_23_P74344	TADA1L	NM_053053	"Homo sapiens transcriptional adaptor 1 (HFI1 homolog, yeast)-like (TADA1L), mRNA [NM_053053]"	-0.367754153	10.33722343	-3.680523777	0.002756433	0.077014728	-1.665390548
2754	58	66	281	0	A_23_P214059	NR3C1	NM_000176	"Homo sapiens nuclear receptor subfamily 3, group C, member 1 (glucocorticoid receptor) (NR3C1), transcript variant 5, mRNA [NM_000176]"	-0.368094985	10.33171118	-4.30062267	0.000855835	0.038606467	-0.523143532
20398	382	78	29712	0	A_24_P122921	THC2305303	THC2305303	"Q6JTU6 (Q6JTU6) BCL2-like 11 transcript variant 9, complete [THC2305303]"	-0.368423091	11.91066972	-3.281618418	0.005930662	0.122382991	-2.408184558
16365	307	63	23902	0	A_24_P219266	LRRC57	NM_153260	"Homo sapiens leucine rich repeat containing 57 (LRRC57), mRNA [NM_153260]"	-0.369532511	11.1376212	-4.00303349	0.001493854	0.054064549	-1.067981631
7145	138	66	10695	0	A_23_P125705	NAP1L2	NM_021963	"Homo sapiens nucleosome assembly protein 1-like 2 (NAP1L2), mRNA [NM_021963]"	-0.369552929	6.417699013	-3.063609169	0.009028801	0.158040225	-2.812523363
25968	485	56	37733	0	A_24_P936556	ADARB1	AY082339	Homo sapiens clone IMAGE:15433929 unknown mRNA. [AY082339]	-0.3698681	7.020327778	-3.870674891	0.001918952	0.061523554	-1.312482182
5097	102	21	7803	0	A_24_P230721	WDR73	NM_032856	"Homo sapiens WD repeat domain 73 (WDR73), mRNA [NM_032856]"	-0.370282289	10.14749826	-5.477224458	0.000104902	0.009791118	1.531338954
12146	230	76	17867	0	A_32_P127009	THC2441046	THC2441046	Unknown	-0.370936632	6.482507886	-4.995217946	0.000242535	0.017013984	0.711863767
1348	32	25	2243	0	A_32_P385	THC2317278	THC2317278	Unknown	-0.371060267	6.517882496	-3.01695923	0.009877913	0.165581193	-2.898628234
14120	266	18	20556	0	A_23_P78410	ENST00000169551	ENST00000169551	"Homo sapiens chromosome 18 open reading frame 55, mRNA (cDNA clone MGC:4897 IMAGE:3463640), complete cds. [BC000892]"	-0.371218421	12.58888613	-5.69416721	7.27E-05	0.007880158	1.889046809
19557	367	18	28505	0	A_23_P138137	OMA1	NM_145243	"Homo sapiens OMA1 homolog, zinc metallopeptidase (S. cerevisiae) (OMA1), mRNA [NM_145243]"	-0.371391966	9.403950895	-4.464329143	0.000632479	0.031539448	-0.226984819
27370	511	53	39717	0	A_23_P127394	CRY2	NM_021117	"Homo sapiens cryptochrome 2 (photolyase-like) (CRY2), mRNA [NM_021117]"	-0.371685719	12.25365012	-5.136441902	0.000189107	0.014385327	0.955396079
17221	323	51	25139	0	A_23_P215088	ZC3HC1	NM_016478	"Homo sapiens zinc finger, C3HC-type containing 1 (ZC3HC1), mRNA [NM_016478]"	-0.37201582	12.55830266	-5.175312939	0.000176672	0.013886129	1.02193692
20184	378	54	29355	0	A_23_P88083	CDC16	NM_003903	"Homo sapiens CDC16 cell division cycle 16 homolog (S. cerevisiae) (CDC16), mRNA [NM_003903]"	-0.372026251	12.51754535	-5.106018024	0.000199476	0.014973364	0.903166656
5654	112	7	1243	0	A_23_P25019	PRIM1	NM_000946	"Homo sapiens primase, polypeptide 1, 49kDa (PRIM1), mRNA [NM_000946]"	-0.372500329	11.80397492	-3.427246456	0.004480376	0.103395056	-2.137049744
13022	246	77	19090	0	A_32_P208097	THC2310998	THC2310998	"Q6GN35 (Q6GN35) LOC443687 protein (Fragment), partial (62%) [THC2310998]"	-0.373153202	9.389793654	-3.960918401	0.001617493	0.056546642	-1.145655923
14307	269	35	20898	0	A_24_P92952	ARID1A	NM_006015	"Homo sapiens AT rich interactive domain 1A (SWI- like) (ARID1A), transcript variant 1, mRNA [NM_006015]"	-0.373363098	10.01314623	-4.957120296	0.000259493	0.017699178	0.645696455
9780	187	32	14507	0	A_24_P120934	GADD45G	NM_006705	"Homo sapiens growth arrest and DNA-damage-inducible, gamma (GADD45G), mRNA [NM_006705]"	-0.374866339	8.660646396	-3.328619367	0.005417163	0.11563459	-2.320728102
27009	504	57	39134	0	A_23_P35168	ALG6	NM_013339	"Homo sapiens asparagine-linked glycosylation 6 homolog (S. cerevisiae, alpha-1,3-glucosyltransferase) (ALG6), mRNA [NM_013339]"	-0.375121177	10.24113431	-3.681362721	0.002752017	0.077007617	-1.663830315
14854	279	31	21675	0	A_24_P304485	KLHDC5	NM_020782	"Homo sapiens kelch domain containing 5 (KLHDC5), mRNA [NM_020782]"	-0.376347145	8.31561664	-4.12585858	0.00118576	0.04693226	-0.842199203
21810	409	6	31750	0	A_23_P37704	CDT1	NM_030928	"Homo sapiens chromatin licensing and DNA replication factor 1 (CDT1), mRNA [NM_030928]"	-0.376358367	15.38540776	-3.953122748	0.001641505	0.056730177	-1.160046911
5077	101	69	7894	0	A_23_P76071	B3GNT4	NM_030765	"Homo sapiens UDP-GlcNAc:betaGal beta-1,3-N-acetylglucosaminyltransferase 4 (B3GNT4), mRNA [NM_030765]"	-0.37651037	7.816981577	-4.183815219	0.00106386	0.044522066	-0.736086096
19647	368	80	28620	0	A_24_P170357	A_24_P170357	A_24_P170357	Unknown	-0.376870338	8.931858152	-3.67857223	0.002766733	0.077014728	-1.66902004
7418	143	70	11158	0	A_23_P38468	TAX1BP3	NM_014604	"Homo sapiens Tax1 (human T-cell leukemia virus type I) binding protein 3 (TAX1BP3), mRNA [NM_014604]"	-0.376980042	10.30252314	-3.048802771	0.009290128	0.160339474	-2.839872426
10108	193	45	14994	0	A_32_P157208	AY343891	AY343891	Homo sapiens chromosome 2 mRNA sequence. [AY343891]	-0.377971083	7.378332406	-3.131732222	0.007917711	0.145724203	-2.686478268
20772	389	51	30279	0	A_23_P149695	BC098428	BC098428	Homo sapiens cDNA clone IMAGE:4541678. [BC098428]	-0.378832745	6.622314514	-3.673562109	0.002793355	0.077325514	-1.678338427
21937	411	38	31963	0	A_24_P922357	LOC128977	NM_173793	"Homo sapiens hypothetical protein LOC128977 (LOC128977), mRNA [NM_173793]"	-0.378871958	10.13857246	-4.463346433	0.000633622	0.031541039	-0.228754122
12889	244	42	18876	0	A_24_P738859	AK075186	AK075186	"Homo sapiens cDNA FLJ90705 fis, clone PLACE1007591. [AK075186]"	-0.379295645	8.428025353	-3.477869503	0.004064849	0.098409585	-2.042732319
8426	162	17	12472	0	A_23_P94174	MRPL15	NM_014175	"Homo sapiens mitochondrial ribosomal protein L15 (MRPL15), nuclear gene encoding mitochondrial protein, mRNA [NM_014175]"	-0.380295006	14.71525322	-3.154285925	0.00758079	0.142354294	-2.644678515
9223	176	85	13682	0	A_23_P132486	OXSM	NM_017897	"Homo sapiens 3-oxoacyl-ACP synthase, mitochondrial (OXSM), mRNA [NM_017897]"	-0.380417219	11.40445265	-3.153119555	0.007597858	0.142580429	-2.646840966
21587	404	81	31420	0	A_23_P212983	ZCCHC4	AY629351	"Homo sapiens DHHC domain-containing zinc finger protein mRNA, complete cds. [AY629351]"	-0.380682601	9.039688173	-3.557291944	0.003489965	0.08929149	-1.894770579
11951	227	39	294	0	A_23_P122052	LOC493869	NM_001008397	"Homo sapiens similar to RIKEN cDNA 2310016C16 (LOC493869), mRNA [NM_001008397]"	-0.380833492	10.08342048	-3.41894248	0.004552522	0.103920565	-2.152519874
19996	375	5	281	0	A_23_P214059	NR3C1	NM_000176	"Homo sapiens nuclear receptor subfamily 3, group C, member 1 (glucocorticoid receptor) (NR3C1), transcript variant 5, mRNA [NM_000176]"	-0.381086393	10.44927412	-4.800687636	0.00034317	0.021075962	0.371974654
6944	135	14	281	0	A_23_P214059	NR3C1	NM_000176	"Homo sapiens nuclear receptor subfamily 3, group C, member 1 (glucocorticoid receptor) (NR3C1), transcript variant 5, mRNA [NM_000176]"	-0.381172431	10.34249692	-3.93323192	0.00170444	0.057961918	-1.196783906
13754	259	81	294	0	A_23_P122052	LOC493869	NM_001008397	"Homo sapiens similar to RIKEN cDNA 2310016C16 (LOC493869), mRNA [NM_001008397]"	-0.382022465	10.01221625	-3.456682661	0.004233799	0.100442981	-2.082207161
14450	272	12	5127	0	A_23_P57306	CHAF1B	NM_005441	"Homo sapiens chromatin assembly factor 1, subunit B (p60) (CHAF1B), mRNA [NM_005441]"	-0.382375191	12.4058236	-3.235717734	0.006479303	0.128486795	-2.493520913
10328	197	29	15280	0	A_24_P120970	C9orf37	NM_032937	"Homo sapiens chromosome 9 open reading frame 37 (C9orf37), mRNA [NM_032937]"	-0.382994191	8.812709078	-4.57105606	0.000520165	0.027356006	-0.035476113
17985	338	43	26219	0	A_32_P5571	FLJ10120	NR_002940	Homo sapiens hypothetical protein FLJ10120 (FLJ10120) on chromosome 17 [NR_002940]	-0.383103986	8.196807822	-3.522308815	0.003732287	0.094049654	-1.959937213
17207	323	27	25092	0	A_23_P74349	CDCA1	NM_145697	"Homo sapiens cell division cycle associated 1 (CDCA1), transcript variant 1, mRNA [NM_145697]"	-0.383114281	13.04000316	-3.421478178	0.004530368	0.103786237	-2.147795984
18073	340	15	1243	0	A_23_P25019	PRIM1	NM_000946	"Homo sapiens primase, polypeptide 1, 49kDa (PRIM1), mRNA [NM_000946]"	-0.383633828	12.04983538	-3.958204623	0.00162581	0.056554259	-1.150665175
25825	483	9	37495	0	A_23_P314191	ZDHHC17	NM_015336	"Homo sapiens zinc finger, DHHC-type containing 17 (ZDHHC17), mRNA [NM_015336]"	-0.384647037	10.17838611	-4.119739665	0.001199442	0.047163087	-0.853418994
23532	441	29	34266	0	A_24_P398972	COQ7	NM_016138	"Homo sapiens coenzyme Q7 homolog, ubiquinone (yeast) (COQ7), mRNA [NM_016138]"	-0.385675526	10.43987563	-3.902734074	0.001805772	0.05956327	-1.253159865
13914	262	65	20325	0	A_23_P103149	ACO2	NM_001098	"Homo sapiens aconitase 2, mitochondrial (ACO2), nuclear gene encoding mitochondrial protein, mRNA [NM_001098]"	-0.385703735	15.33499119	-3.065686847	0.008992721	0.157798064	-2.808684243
10121	193	68	15037	0	A_24_P342023	AK097166	AK097166	"Homo sapiens cDNA FLJ39847 fis, clone SPLEN2014645, weakly similar to H.sapiens mRNA for plakophilin 2a and b. [AK097166]"	-0.385883904	6.901889773	-4.226318037	0.000982717	0.042146612	-0.658455514
26688	498	66	38695	0	A_23_P253395	UNC13B	NM_006377	"Homo sapiens unc-13 homolog B (C. elegans) (UNC13B), mRNA [NM_006377]"	-0.385954742	9.456271692	-3.756023173	0.002386517	0.070536507	-1.52507946
19717	370	9	28648	0	A_23_P56437	ENST00000263956	ENST00000263956	"Homo sapiens general transcription factor IIIC, polypeptide 3, 102kDa, mRNA (cDNA clone MGC:49899 IMAGE:5498609), complete cds. [BC043347]"	-0.386714065	12.22343965	-3.394318741	0.004773424	0.106899083	-2.198389321
16237	305	15	23662	0	A_23_P161194	VIM	NM_003380	"Homo sapiens vimentin (VIM), mRNA [NM_003380]"	-0.386810562	10.79257439	-3.407418542	0.004654591	0.105102938	-2.173987669
26253	490	82	38091	0	A_24_P201323	ZMYND11	NM_006624	"Homo sapiens zinc finger, MYND domain containing 11 (ZMYND11), transcript variant 1, mRNA [NM_006624]"	-0.386896213	11.28211352	-4.101312695	0.001241634	0.047932136	-0.887225759
13224	250	67	19391	0	A_23_P8380	MGC5242	NM_024033	"Homo sapiens hypothetical protein MGC5242 (MGC5242), mRNA [NM_024033]"	-0.390515033	12.31880541	-3.13703545	0.007837167	0.144867609	-2.676652438
2220	49	1	3650	0	A_23_P105583	C12orf32	NM_031465	"Homo sapiens chromosome 12 open reading frame 32 (C12orf32), mRNA [NM_031465]"	-0.391271863	10.72134181	-3.799393399	0.00219731	0.06689537	-1.444583188
20084	376	63	29214	0	A_32_P80413	PAP2D	NM_001010861	"Homo sapiens phosphatidic acid phosphatase type 2 (PAP2D), transcript variant 2, mRNA [NM_001010861]"	-0.391658744	6.231633674	-3.188239171	0.007100404	0.137145576	-2.581694743
17722	333	24	25877	0	A_23_P65741	MGC4562	NM_133375	"Homo sapiens hypothetical protein MGC4562 (MGC4562), mRNA [NM_133375]"	-0.391709298	11.6600234	-4.731028996	0.000389046	0.022391042	0.249064679
20868	391	53	1243	0	A_23_P25019	PRIM1	NM_000946	"Homo sapiens primase, polypeptide 1, 49kDa (PRIM1), mRNA [NM_000946]"	-0.392366595	12.05637104	-3.678318618	0.002768074	0.077014728	-1.669491718
10937	208	52	16106	0	A_32_P8396	THC2374342	THC2374342	"ALU7_HUMAN (P39194) Alu subfamily SQ sequence contamination warning entry, partial (15%) [THC2374342]"	-0.392601414	6.702003039	-4.248527425	0.00094288	0.041032653	-0.617956349
7501	145	28	11238	0	A_23_P86818	PEX16	NM_004813	"Homo sapiens peroxisomal biogenesis factor 16 (PEX16), transcript variant 1, mRNA [NM_004813]"	-0.392753855	10.14844255	-3.892994673	0.001839415	0.060059324	-1.271175297
12069	229	47	17813	0	A_32_P7502	CD96	NM_198196	"Homo sapiens CD96 molecule (CD96), transcript variant 1, mRNA [NM_198196]"	-0.393532473	6.927925417	-5.754726611	6.57E-05	0.007450828	1.987632364
19141	359	28	27890	0	A_23_P138849	HTATIP	NM_006388	"Homo sapiens HIV-1 Tat interacting protein, 60kDa (HTATIP), transcript variant 2, mRNA [NM_006388]"	-0.393718347	11.946236	-3.396515654	0.004753284	0.106648047	-2.194297172
24727	463	13	35957	0	A_24_P920188	AF230200	AF230200	"Homo sapiens OVN6-2 mRNA, partial cds. [AF230200]"	-0.39403612	9.545032377	-3.102437219	0.008377748	0.151407793	-2.740722401
10133	194	1	14916	0	A_23_P60534	TOR2A	NM_130459	"Homo sapiens torsin family 2, member A (TOR2A), mRNA [NM_130459]"	-0.394582945	10.24624818	-3.498076564	0.003910065	0.096802788	-2.005083348
17983	338	38	26211	0	A_23_P401	CENPF	NM_016343	"Homo sapiens centromere protein F, 350/400ka (mitosin) (CENPF), mRNA [NM_016343]"	-0.394838765	15.02106923	-3.604578237	0.003187546	0.083434893	-1.806713366
23893	448	15	34714	0	A_23_P37949	THOC6	NM_024339	"Homo sapiens THO complex 6 homolog (Drosophila) (THOC6), mRNA [NM_024339]"	-0.3950865	10.53196423	-3.376986347	0.004935368	0.108723699	-2.230671646
13747	259	69	20180	0	A_23_P436117	HMG20A	NM_018200	"Homo sapiens high-mobility group 20A (HMG20A), mRNA [NM_018200]"	-0.395422531	9.672623646	-3.174122974	0.007296314	0.13969005	-2.607888362
11115	211	71	16452	0	A_23_P132341	CTA-216E10.6	NM_024588	"Homo sapiens hypothetical protein FLJ23584 (FLJ23584), mRNA [NM_024588]"	-0.395670525	8.819521723	-3.591901587	0.003265911	0.085015566	-1.830316091
5411	107	75	8382	0	A_23_P14273	ZFYVE21	NM_024071	"Homo sapiens zinc finger, FYVE domain containing 21 (ZFYVE21), mRNA [NM_024071]"	-0.395751064	14.1553067	-4.328937231	0.000812045	0.037216633	-0.471722487
12799	242	76	18782	0	A_24_P240338	CENPC1	NM_001812	"Homo sapiens centromere protein C 1 (CENPC1), mRNA [NM_001812]"	-0.395991882	10.59851302	-3.121158506	0.008080775	0.147589167	-2.706063799
17239	323	78	25188	0	A_23_P70818	SMO	NM_005631	"Homo sapiens smoothened homolog (Drosophila) (SMO), mRNA [NM_005631]"	-0.396052346	12.69555785	-4.590142558	0.000502365	0.026758065	-0.00136577
12075	229	56	17830	0	A_23_P420981	C14orf79	NM_174891	"Homo sapiens chromosome 14 open reading frame 79 (C14orf79), mRNA [NM_174891]"	-0.39652732	7.267801353	-3.17506149	0.007283123	0.139629278	-2.606147216
23326	437	25	33952	0	A_23_P433111	MGC33648	NM_153706	"Homo sapiens hypothetical protein MGC33648 (MGC33648), mRNA [NM_153706]"	-0.397243496	11.03693033	-5.097892915	0.000202344	0.015148596	0.889196103
24682	462	31	35840	0	A_23_P20022	HIG2	NM_013332	"Homo sapiens hypoxia-inducible protein 2 (HIG2), mRNA [NM_013332]"	-0.397913777	12.60262217	-3.195140053	0.007006554	0.135972592	-2.568885792
24728	463	14	35959	0	A_23_P35576	ZNF518	NM_014803	"Homo sapiens zinc finger protein 518 (ZNF518), mRNA [NM_014803]"	-0.397929563	8.944829519	-4.280759157	0.000888004	0.039430706	-0.559264073
14653	275	76	21451	0	A_23_P148821	DPH5	NM_015958	"Homo sapiens DPH5 homolog (S. cerevisiae) (DPH5), mRNA [NM_015958]"	-0.399124826	10.86842471	-3.462872897	0.004183715	0.100024188	-2.070673704
19124	359	4	27848	0	A_23_P119992	VRK2	NM_006296	"Homo sapiens vaccinia related kinase 2 (VRK2), mRNA [NM_006296]"	-0.399626313	12.12672456	-3.079192442	0.008761663	0.155280087	-2.783720438
696	18	67	1243	0	A_23_P25019	PRIM1	NM_000946	"Homo sapiens primase, polypeptide 1, 49kDa (PRIM1), mRNA [NM_000946]"	-0.400459595	11.84120626	-3.979281062	0.001562344	0.055551306	-1.111774041
3262	67	84	5251	0	A_24_P915361	AF086536	AF086536	Homo sapiens full length insert cDNA clone ZE08A03. [AF086536]	-0.401585643	7.430115201	-3.900250608	0.001814291	0.059650846	-1.257753113
7524	145	55	11291	0	A_23_P88630	BLM	NM_000057	"Homo sapiens Bloom syndrome (BLM), mRNA [NM_000057]"	-0.401882403	11.7905029	-3.382123728	0.004886798	0.108318652	-2.221103527
6652	129	71	10081	0	A_23_P207927	C17orf80	AY163812	"Homo sapiens HLC-8 mRNA, complete cds. [AY163812]"	-0.40222476	11.57693189	-5.552494366	9.23E-05	0.008956409	1.656248729
14977	281	58	21876	0	A_24_P96325	ZGPAT	NM_181484	"Homo sapiens zinc finger, CCCH-type with G patch domain (ZGPAT), transcript variant 2, mRNA [NM_181484]"	-0.402237482	13.14469935	-3.059837104	0.009094674	0.158665442	-2.819492477
3238	67	49	5183	0	A_23_P119337	ATF5	NM_012068	"Homo sapiens activating transcription factor 5 (ATF5), mRNA [NM_012068]"	-0.402679612	10.91274821	-3.286561157	0.005874436	0.121487796	-2.398990625
15657	294	9	22720	0	A_23_P160618	SH2D2A	NM_003975	"Homo sapiens SH2 domain protein 2A (SH2D2A), mRNA [NM_003975]"	-0.402708792	10.78893695	-5.161441032	0.000181009	0.014127285	0.998215048
7763	149	84	281	0	A_23_P214059	NR3C1	NM_000176	"Homo sapiens nuclear receptor subfamily 3, group C, member 1 (glucocorticoid receptor) (NR3C1), transcript variant 5, mRNA [NM_000176]"	-0.402846255	10.45192579	-4.341306099	0.000793647	0.036867065	-0.449285013
18747	352	24	27265	0	A_24_P86755	C9orf9	NM_018956	"Homo sapiens chromosome 9 open reading frame 9 (C9orf9), mRNA [NM_018956]"	-0.403766026	8.992056123	-4.385514599	0.000731335	0.03470049	-0.369217377
3959	80	84	1243	0	A_23_P25019	PRIM1	NM_000946	"Homo sapiens primase, polypeptide 1, 49kDa (PRIM1), mRNA [NM_000946]"	-0.404973004	11.93245152	-3.899022913	0.001818517	0.059720594	-1.260023908
15422	289	54	22493	0	A_23_P73667	RIBC1	NM_001031745	"Homo sapiens RIB43A domain with coiled-coils 1 (RIBC1), transcript variant 1, mRNA [NM_001031745]"	-0.406071588	7.374659658	-3.902462012	0.001806703	0.05956327	-1.253663034
5931	116	85	9022	0	A_24_P532727	THC2282854	THC2282854	"ALU6_HUMAN (P39193) Alu subfamily SP sequence contamination warning entry, partial (13%) [THC2282854]"	-0.406670727	7.245041395	-3.030393351	0.009625562	0.163118783	-2.873851155
20238	379	57	1042	0	A_23_P207400	BRCA1	NM_007295	"Homo sapiens breast cancer 1, early onset (BRCA1), transcript variant BRCA1b, mRNA [NM_007295]"	-0.407072089	11.16134026	-4.384470189	0.000732747	0.034709456	-0.371106611
12720	241	37	18712	0	A_23_P369479	MSI2	NM_170721	"Homo sapiens musashi homolog 2 (Drosophila) (MSI2), transcript variant 2, mRNA [NM_170721]"	-0.407075243	11.41781386	-3.454101096	0.004254864	0.100674056	-2.087017028
10846	207	8	16024	0	A_23_P64799	AAAS	NM_015665	"Homo sapiens achalasia, adrenocortical insufficiency, alacrimia (Allgrove, triple-A) (AAAS), mRNA [NM_015665]"	-0.407119179	11.15225456	-4.149676069	0.001134013	0.046098126	-0.798556759
26005	486	30	37685	0	A_23_P161022	SNAPAP	NM_012437	"Homo sapiens SNAP-associated protein (SNAPAP), mRNA [NM_012437]"	-0.407434904	11.6654026	-3.440417651	0.004368301	0.102350265	-2.112511051
9741	186	57	14397	0	A_32_P102300	THC2338243	THC2338243	"Q6PGA0 (Q6PGA0) Rcor3 protein (Fragment), partial (8%) [THC2338243]"	-0.40824958	9.943338661	-3.190692116	0.007066901	0.136777801	-2.577142036
27524	514	57	39871	0	A_23_P342825	FBXW4	NM_022039	"Homo sapiens F-box and WD-40 domain protein 4 (FBXW4), mRNA [NM_022039]"	-0.40888267	11.21660568	-3.039644902	0.009455513	0.161620915	-2.856778948
12406	235	24	18238	0	A_23_P40072	MTIF2	NM_001005369	"Homo sapiens mitochondrial translational initiation factor 2 (MTIF2), nuclear gene encoding mitochondrial protein, transcript variant 1, mRNA [NM_001005369]"	-0.409709573	12.21546997	-3.331093328	0.005391407	0.115366357	-2.316122991
2366	51	47	3897	0	A_24_P219324	TK2	NM_004614	"Homo sapiens thymidine kinase 2, mitochondrial (TK2), mRNA [NM_004614]"	-0.410119327	7.550016002	-5.563345802	9.06E-05	0.008932688	1.674186733
9391	180	6	13842	0	A_24_P175435	SLC2A8	NM_014580	"Homo sapiens solute carrier family 2, (facilitated glucose transporter) member 8 (SLC2A8), mRNA [NM_014580]"	-0.410706962	13.65525199	-4.115726415	0.001208504	0.047362004	-0.860779471
14453	272	16	21016	0	A_32_P755542	C3orf31	NM_138807	"Homo sapiens chromosome 3 open reading frame 31 (C3orf31), mRNA [NM_138807]"	-0.411077849	12.83046004	-3.886139145	0.001863479	0.060466731	-1.283859654
18596	349	46	27156	0	A_23_P36700	TAPBPL	NM_018009	"Homo sapiens TAP binding protein-like (TAPBPL), mRNA [NM_018009]"	-0.411691133	8.379841582	-3.046270311	0.009335573	0.160852162	-2.844548356
12724	241	43	18722	0	A_23_P319598	C4BPB	NM_000716	"Homo sapiens complement component 4 binding protein, beta (C4BPB), transcript variant 1, mRNA [NM_000716]"	-0.413439961	13.05487613	-3.408660216	0.004643483	0.105102938	-2.171674637
24119	452	34	35070	0	A_23_P60330	C9orf37	NM_032937	"Homo sapiens chromosome 9 open reading frame 37 (C9orf37), mRNA [NM_032937]"	-0.414993367	9.548731052	-3.634513836	0.003009976	0.080494881	-1.750989956
14401	271	9	21005	0	A_24_P128085	MNAB	AL833177	Homo sapiens mRNA; cDNA DKFZp667B165 (from clone DKFZp667B165). [AL833177]	-0.416141767	10.15775099	-5.774430474	6.36E-05	0.007332876	2.019588373
28055	525	59	40689	0	A_23_P5415	NIF3L1	NM_021824	"Homo sapiens NIF3 NGG1 interacting factor 3-like 1 (S. pombe) (NIF3L1), mRNA [NM_021824]"	-0.416999439	13.08016858	-3.751826897	0.002405684	0.070717619	-1.532872225
21291	399	54	31059	0	A_24_P139761	LOC644433	XM_927576	"PREDICTED: Homo sapiens hypothetical protein LOC644433 (LOC644433), mRNA [XM_927576]"	-0.418190052	7.802369909	-3.30974495	0.005617773	0.117930228	-2.355856253
22790	427	43	1042	0	A_23_P207400	BRCA1	NM_007295	"Homo sapiens breast cancer 1, early onset (BRCA1), transcript variant BRCA1b, mRNA [NM_007295]"	-0.41974057	10.99776224	-3.652670148	0.002907207	0.079088284	-1.717203793
23939	449	12	34869	0	A_23_P65983	CCDC102A	NM_033212	"Homo sapiens coiled-coil domain containing 102A (CCDC102A), mRNA [NM_033212]"	-0.420161954	10.81056948	-3.249220744	0.006312819	0.126497148	-2.468425355
19582	367	58	28579	0	A_23_P154585	C20orf161	NM_033421	"Homo sapiens chromosome 20 open reading frame 161 (C20orf161), transcript variant 1, mRNA [NM_033421]"	-0.42017083	11.73745718	-5.785524731	6.24E-05	0.007287658	2.037555181
15017	282	29	21825	0	A_23_P129313	ENST00000249760	ENST00000249760	"Homo sapiens isovaleryl Coenzyme A dehydrogenase mRNA, complete cds. [BT007145]"	-0.420549019	9.828715856	-4.351740664	0.000778462	0.03632906	-0.430368478
17572	330	43	25601	0	A_32_P407245	FLJ13236	NM_024902	"Homo sapiens hypothetical protein FLJ13236 (FLJ13236), mRNA [NM_024902]"	-0.421240957	11.21116663	-3.646035032	0.002944343	0.079413303	-1.729549725
5860	115	57	8968	0	A_24_P228026	CYB5D2	NM_144611	"Homo sapiens cytochrome b5 domain containing 2 (CYB5D2), mRNA [NM_144611]"	-0.422311615	9.270982888	-3.134192143	0.007880248	0.145285351	-2.681920747
22749	426	63	1042	0	A_23_P207400	BRCA1	NM_007295	"Homo sapiens breast cancer 1, early onset (BRCA1), transcript variant BRCA1b, mRNA [NM_007295]"	-0.422703461	10.88700798	-3.999788714	0.001503026	0.054190947	-1.073961697
3881	79	45	6122	0	A_32_P151875	ZNF398	NM_020781	"Homo sapiens zinc finger protein 398 (ZNF398), transcript variant 2, mRNA [NM_020781]"	-0.423687722	11.62388606	-3.22529787	0.006610777	0.130531799	-2.512881039
17569	330	39	25594	0	A_23_P35883	FOXRED1	NM_017547	"Homo sapiens FAD-dependent oxidoreductase domain containing 1 (FOXRED1), mRNA [NM_017547]"	-0.424165133	10.10378825	-3.202243951	0.006911241	0.134776321	-2.555697458
18196	342	41	26528	0	A_23_P5339	MGC10993	NM_030577	"Homo sapiens hypothetical protein MGC10993 (MGC10993), mRNA [NM_030577]"	-0.425418012	13.79312966	-3.738231559	0.002468866	0.071921554	-1.558124644
19968	374	52	29039	0	A_23_P212649	FLJ36868	NM_001039757	"Homo sapiens hypothetical protein LOC642198 (FLJ36868), mRNA [NM_001039757]"	-0.425608441	9.768765357	-3.377431191	0.004931143	0.108723699	-2.229843164
14678	276	33	21371	0	A_32_P129530	C6orf70	NM_018341	"Homo sapiens chromosome 6 open reading frame 70 (C6orf70), mRNA [NM_018341]"	-0.425892973	10.22108245	-3.565361668	0.003436368	0.088158682	-1.879740413
13911	262	61	20318	0	A_32_P193792	AF161353	AF161353	"Homo sapiens HSPC090 mRNA, partial cds. [AF161353]"	-0.42685249	8.12615075	-3.460160557	0.004205586	0.100323265	-2.075727262
8908	170	81	490	0	A_23_P58321	CCNA2	NM_001237	"Homo sapiens cyclin A2 (CCNA2), mRNA [NM_001237]"	-0.42766413	12.16127781	-3.093351563	0.008525771	0.152914179	-2.757533717
13862	261	74	20340	0	A_23_P150249	CCDC85B	NM_006848	"Homo sapiens coiled-coil domain containing 85B (CCDC85B), mRNA [NM_006848]"	-0.428437254	11.69587536	-4.225982785	0.000983332	0.042146612	-0.659067201
4312	87	53	6766	0	A_24_P29277	ENST00000380494	ENST00000380494	Unknown	-0.428776731	11.5762372	-3.758296588	0.002376199	0.070378142	-1.520857886
7581	146	59	1243	0	A_23_P25019	PRIM1	NM_000946	"Homo sapiens primase, polypeptide 1, 49kDa (PRIM1), mRNA [NM_000946]"	-0.429005552	12.11693926	-5.022241524	0.00023121	0.016608484	0.758677846
15995	300	44	23241	0	A_23_P75038	DCLRE1A	NM_014881	"Homo sapiens DNA cross-link repair 1A (PSO2 homolog, S. cerevisiae) (DCLRE1A), mRNA [NM_014881]"	-0.430753857	12.00945857	-3.016820338	0.009880556	0.165581193	-2.898884314
7639	147	74	11486	0	A_23_P2537	MMAB	NM_052845	"Homo sapiens methylmalonic aciduria (cobalamin deficiency) cblB type (MMAB), mRNA [NM_052845]"	-0.431713546	9.218079389	-6.707873944	1.43E-05	0.002958225	3.465237876
3798	77	78	4252	0	A_23_P123315	BC067244	BC067244	"Homo sapiens cDNA clone IMAGE:4807381, partial cds. [BC067244]"	-0.432746436	11.38831412	-3.031052472	0.009613347	0.163118783	-2.872635103
15455	290	19	281	0	A_23_P214059	NR3C1	NM_000176	"Homo sapiens nuclear receptor subfamily 3, group C, member 1 (glucocorticoid receptor) (NR3C1), transcript variant 5, mRNA [NM_000176]"	-0.432800544	10.53601146	-4.829594904	0.000325818	0.02051418	0.422797957
6978	135	71	10547	0	A_23_P375476	ZADH2	NM_175907	"Homo sapiens zinc binding alcohol dehydrogenase, domain containing 2 (ZADH2), mRNA [NM_175907]"	-0.433133882	10.1720354	-3.965387316	0.00160389	0.056322741	-1.137408006
19143	359	33	27898	0	A_32_P134109	AF086375	AF086375	Homo sapiens full length insert cDNA clone ZD68B12. [AF086375]	-0.433609878	7.91337768	-3.555713489	0.003500547	0.089481555	-1.897710617
21994	412	51	31988	0	A_23_P78871	KCTD15	NM_024076	"Homo sapiens potassium channel tetramerisation domain containing 15 (KCTD15), mRNA [NM_024076]"	-0.433897239	9.295689785	-3.661680498	0.002857537	0.078262303	-1.70044025
4865	97	79	1042	0	A_23_P207400	BRCA1	NM_007295	"Homo sapiens breast cancer 1, early onset (BRCA1), transcript variant BRCA1b, mRNA [NM_007295]"	-0.43442658	11.0170607	-3.5672154	0.003424174	0.088004999	-1.8762879
14317	269	49	20920	0	A_24_P342020	AK097166	AK097166	"Homo sapiens cDNA FLJ39847 fis, clone SPLEN2014645, weakly similar to H.sapiens mRNA for plakophilin 2a and b. [AK097166]"	-0.434455857	6.882726895	-4.125025178	0.001187614	0.04693226	-0.843727165
11088	211	31	16379	0	A_23_P61100	RABEP2	NM_024816	"Homo sapiens rabaptin, RAB GTPase binding effector protein 2 (RABEP2), mRNA [NM_024816]"	-0.435322536	10.40181876	-5.424231104	0.000114849	0.010266898	1.442891275
4554	92	2	6989	0	A_23_P145501	CRSP3	NM_004830	"Homo sapiens cofactor required for Sp1 transcriptional activation, subunit 3, 130kDa (CRSP3), transcript variant 1, mRNA [NM_004830]"	-0.435930508	9.023592996	-3.147858265	0.007675324	0.143370404	-2.656594388
6150	120	83	9330	0	A_23_P153360	C19orf42	NM_024104	"Homo sapiens chromosome 19 open reading frame 42 (C19orf42), mRNA [NM_024104]"	-0.436403299	12.17016972	-4.568157809	0.000522924	0.027375371	-0.040659439
23795	446	30	34586	0	A_23_P4462	A_23_P4462	A_23_P4462	Unknown	-0.437195167	10.38117085	-4.049854267	0.001367719	0.050849089	-0.981776863
19799	371	40	28860	0	A_24_P879563	LOC220906	BC045818	"Homo sapiens hypothetical protein LOC220906, mRNA (cDNA clone IMAGE:4837455). [BC045818]"	-0.437753791	11.9837255	-4.181037045	0.001069398	0.044528998	-0.741166021
12500	237	6	18355	0	A_23_P398515	PKMYT1	NM_004203	"Homo sapiens protein kinase, membrane associated tyrosine/threonine 1 (PKMYT1), transcript variant 1, mRNA [NM_004203]"	-0.437952807	9.821190581	-3.631674367	0.003026379	0.080553922	-1.756274554
22051	413	66	32167	0	A_23_P359738	EPC2	NM_015630	"Homo sapiens enhancer of polycomb homolog 2 (Drosophila) (EPC2), mRNA [NM_015630]"	-0.438330546	11.51655181	-4.536966701	0.0005536	0.028611751	-0.096504331
17815	335	12	26007	0	A_32_P122240	LOC647219	XM_930260	"PREDICTED: Homo sapiens similar to Achaete-scute homolog 3 (bHLH transcriptional regulator Sgn-1) (Mash-3) (LOC647219), mRNA [XM_930260]"	-0.43954471	7.583177739	-3.194816841	0.007010922	0.135972592	-2.569485771
19220	360	74	27974	0	A_23_P27381	TSHZ1	NM_005786	"Homo sapiens teashirt family zinc finger 1 (TSHZ1), mRNA [NM_005786]"	-0.439930657	7.125860016	-5.007809561	0.000237188	0.01693958	0.733689195
18442	346	67	26881	0	A_24_P162287	CEP250	NM_007186	"Homo sapiens centrosomal protein 250kDa (CEP250), transcript variant 1, mRNA [NM_007186]"	-0.440010204	9.165153483	-3.058839857	0.009112169	0.158665442	-2.821334759
737	19	67	1390	0	A_23_P124570	FER	NM_005246	"Homo sapiens fer (fps/fes related) tyrosine kinase (phosphoprotein NCP94) (FER), mRNA [NM_005246]"	-0.440310875	9.074827823	-3.129294046	0.007955017	0.146094282	-2.690995116
12018	228	52	17670	0	A_23_P214244	ENPP5	NM_021572	"Homo sapiens ectonucleotide pyrophosphatase/phosphodiesterase 5 (putative function) (ENPP5), mRNA [NM_021572]"	-0.440703964	7.039698191	-4.097845562	0.001249741	0.048114197	-0.893589774
5378	107	28	8293	0	A_23_P12147	C1orf74	NM_152485	"Homo sapiens chromosome 1 open reading frame 74 (C1orf74), mRNA [NM_152485]"	-0.441033988	8.964598651	-3.773123508	0.002310007	0.069139381	-1.493330759
11723	223	21	17302	0	A_23_P435477	TMPRSS13	NM_032046	"Homo sapiens transmembrane protease, serine 13 (TMPRSS13), mRNA [NM_032046]"	-0.441368655	9.557005754	-4.425722693	0.00067905	0.033023581	-0.296572488
14430	271	61	21096	0	A_23_P100001	LOC400451	NM_207446	"Homo sapiens hypothetical gene supported by AK075564; BC060873 (LOC400451), mRNA [NM_207446]"	-0.441703276	13.95781966	-3.910248709	0.001780245	0.059244208	-1.239263576
17463	328	26	25408	0	A_32_P396186	LOC256273	AK000908	"Homo sapiens cDNA FLJ10046 fis, clone HEMBA1001133. [AK000908]"	-0.441885618	8.974026803	-3.32766978	0.005427081	0.11563459	-2.322495652
8006	154	22	11850	0	A_23_P213166	LOC91431	NM_138698	"Homo sapiens prematurely terminated mRNA decay factor-like (LOC91431), mRNA [NM_138698]"	-0.442090534	9.051403707	-3.27899625	0.00596071	0.122524376	-2.413061685
310	9	77	671	0	A_23_P29924	TMEM128	NM_032927	"Homo sapiens transmembrane protein 128 (TMEM128), mRNA [NM_032927]"	-0.442631242	10.59164977	-4.572151532	0.000519126	0.027356006	-0.033517191
10235	195	70	15201	0	A_23_P428248	TTC21A	NM_145755	"Homo sapiens tetratricopeptide repeat domain 21A (TTC21A), mRNA [NM_145755]"	-0.44309912	9.493559141	-3.369419955	0.005007789	0.109652766	-2.24476288
18290	344	13	26633	0	A_23_P22072	DLEU2	CR625878	full-length cDNA clone CS0DJ009YK01 of T cells (Jurkat cell line) Cot 10-normalized of Homo sapiens (human). [CR625878]	-0.443147906	8.747999347	-5.339820567	0.000132782	0.011280126	1.301151617
22414	420	32	32579	0	A_23_P332042	RECQL5	NM_004259	"Homo sapiens RecQ protein-like 5 (RECQL5), transcript variant 1, mRNA [NM_004259]"	-0.443448712	9.520252247	-3.38908706	0.004821733	0.107556495	-2.208134016
25909	484	46	37561	0	A_23_P344481	STOX1	NM_152709	"Homo sapiens storkhead box 1 (STOX1), mRNA [NM_152709]"	-0.443722952	9.359020517	-3.468899239	0.004135533	0.099502801	-2.059445551
3365	69	64	5370	0	A_23_P124514	DLG2	NM_001364	"Homo sapiens discs, large homolog 2, chapsyn-110 (Drosophila) (DLG2), mRNA [NM_001364]"	-0.443950405	7.222953624	-3.036136078	0.009519653	0.162228601	-2.863254773
24483	458	78	1042	0	A_23_P207400	BRCA1	NM_007295	"Homo sapiens breast cancer 1, early onset (BRCA1), transcript variant BRCA1b, mRNA [NM_007295]"	-0.443951214	10.75692901	-4.446134425	0.000654001	0.032216359	-0.259760369
12587	238	77	18477	0	A_24_P67976	ZNF403	NM_024835	"Homo sapiens zinc finger protein 403 (ZNF403), mRNA [NM_024835]"	-0.445021244	12.16259111	-3.672468614	0.0027992	0.077354363	-1.680372337
22813	427	76	33273	0	A_23_P15516	TMEM101	NM_032376	"Homo sapiens transmembrane protein 101 (TMEM101), mRNA [NM_032376]"	-0.445086114	11.01897779	-3.714557488	0.00258295	0.074404684	-1.602114944
12256	232	59	17991	0	A_24_P166311	LOC63920	NM_022090	"Homo sapiens transposon-derived Buster3 transposase-like (LOC63920), mRNA [NM_022090]"	-0.445372332	8.665587311	-5.381717734	0.000123541	0.010675493	1.371634961
4093	83	53	6458	0	A_24_P354523	CD241953	CD241953	"AGENCOURT_14122420 NIH_MGC_187 Homo sapiens cDNA clone IMAGE:30381796 5', mRNA sequence [CD241953]"	-0.445963888	10.68803161	-3.518365019	0.003760653	0.094452494	-1.967284474
12070	229	48	17815	0	A_24_P146188	ANKRD6	NM_014942	"Homo sapiens ankyrin repeat domain 6 (ANKRD6), mRNA [NM_014942]"	-0.446544686	7.588499739	-4.675481503	0.000430174	0.023886038	0.150616405
11718	223	14	17289	0	A_23_P107855	FLJ14768	NM_032836	"Homo sapiens hypothetical protein FLJ14768 (FLJ14768), mRNA [NM_032836]"	-0.447663472	9.497463694	-4.084267079	0.001282021	0.049024329	-0.918522735
20032	375	66	29219	0	A_32_P196115	ZNF498	NM_145115	"Homo sapiens zinc finger protein 498 (ZNF498), mRNA [NM_145115]"	-0.448297183	9.603345831	-3.426673091	0.00448532	0.103395056	-2.138117928
12661	240	22	18532	0	A_23_P401547	PVRL3	NM_015480	"Homo sapiens poliovirus receptor-related 3 (PVRL3), mRNA [NM_015480]"	-0.448508692	12.09623124	-3.2166217	0.006722288	0.132181697	-2.528997636
17009	319	45	24812	0	A_23_P13679	KLHDC5	NM_020782	"Homo sapiens kelch domain containing 5 (KLHDC5), mRNA [NM_020782]"	-0.448566005	10.35429832	-3.816773552	0.002125849	0.06563529	-1.412349735
19162	359	65	1243	0	A_23_P25019	PRIM1	NM_000946	"Homo sapiens primase, polypeptide 1, 49kDa (PRIM1), mRNA [NM_000946]"	-0.44871491	12.06895405	-4.778854469	0.000356911	0.021364936	0.333517334
15194	285	49	22170	0	A_24_P940790	FLJ22222	BC009297	"Homo sapiens hypothetical protein FLJ22222, mRNA (cDNA clone IMAGE:4123566), complete cds. [BC009297]"	-0.449283601	13.07491842	-3.431936816	0.004440136	0.103245644	-2.128311465
6483	126	70	9773	0	A_24_P941586	MYST4	NM_012330	"Homo sapiens MYST histone acetyltransferase (monocytic leukemia) 4 (MYST4), mRNA [NM_012330]"	-0.450346701	8.581780666	-3.710114232	0.002604953	0.07468182	-1.610373576
1995	44	76	3311	0	A_32_P205478	BQ071984	BQ071984	"AGENCOURT_6859850 NIH_MGC_47 Homo sapiens cDNA clone IMAGE:5928467 5', mRNA sequence [BQ071984]"	-0.452000773	8.846726156	-4.208999498	0.001014982	0.042974788	-0.690067752
20947	393	5	30505	0	A_24_P132008	MSX2	NM_002449	"Homo sapiens msh homeobox homolog 2 (Drosophila) (MSX2), mRNA [NM_002449]"	-0.452506455	8.290871143	-3.433133386	0.004429929	0.103245644	-2.126082194
23154	434	7	33605	0	A_23_P255591	ZNF268	X78926	H.sapiens HZF3 mRNA for zinc finger protein. [X78926]	-0.452530555	12.37681312	-4.684134016	0.000423482	0.023560555	0.165976576
10889	207	71	16139	0	A_23_P381461	LRRC45	NM_144999	"Homo sapiens leucine rich repeat containing 45 (LRRC45), mRNA [NM_144999]"	-0.453586224	10.19412453	-3.932586106	0.001706525	0.057961918	-1.197977107
6538	127	65	9916	0	A_23_P138139	OMA1	NM_145243	"Homo sapiens OMA1 homolog, zinc metallopeptidase (S. cerevisiae) (OMA1), mRNA [NM_145243]"	-0.453676861	9.134862968	-5.256812752	0.000153293	0.012391812	1.160752308
19112	358	74	1243	0	A_23_P25019	PRIM1	NM_000946	"Homo sapiens primase, polypeptide 1, 49kDa (PRIM1), mRNA [NM_000946]"	-0.45416575	11.99335418	-4.329949528	0.000810522	0.03721321	-0.469885571
8628	165	67	12881	0	A_23_P65910	LRRC57	NM_153260	"Homo sapiens leucine rich repeat containing 57 (LRRC57), mRNA [NM_153260]"	-0.454521788	8.747689166	-3.252125302	0.006277572	0.126422539	-2.463026205
19875	372	75	28927	0	A_24_P290770	OGDH	NM_001003941	"Homo sapiens oxoglutarate (alpha-ketoglutarate) dehydrogenase (lipoamide) (OGDH), nuclear gene encoding mitochondrial protein, transcript variant 2, mRNA [NM_001003941]"	-0.454641475	8.189246623	-5.208799487	0.000166645	0.013332795	1.079088288
2738	58	43	4371	0	A_23_P59397	RSHL2	NM_031924	"Homo sapiens radial spokehead-like 2 (RSHL2), mRNA [NM_031924]"	-0.454837095	8.351869224	-4.305989047	0.000847352	0.038345736	-0.513391744
19109	358	70	27814	0	A_23_P104624	ENST00000278505	ENST00000278505	"Homo sapiens mRNA for KIAA0830 protein, partial cds. [AB020637]"	-0.454951958	13.69157411	-3.083728804	0.008685387	0.154627678	-2.775332256
11122	211	81	281	0	A_23_P214059	NR3C1	NM_000176	"Homo sapiens nuclear receptor subfamily 3, group C, member 1 (glucocorticoid receptor) (NR3C1), transcript variant 5, mRNA [NM_000176]"	-0.455262866	10.48941767	-6.6643454	1.53E-05	0.002996258	3.400792114
12134	230	59	17837	0	A_24_P254551	ARHGEF9	NM_015185	"Homo sapiens Cdc42 guanine nucleotide exchange factor (GEF) 9 (ARHGEF9), mRNA [NM_015185]"	-0.455568785	8.305125819	-4.566329567	0.000524673	0.027416324	-0.043929629
23905	448	38	34758	0	A_23_P84202	WDR25	NM_024515	"Homo sapiens WD repeat domain 25 (WDR25), mRNA [NM_024515]"	-0.455824013	6.972296791	-4.077013426	0.001299614	0.049298456	-0.931847981
5188	103	62	8042	0	A_23_P142533	COL3A1	NM_000090	"Homo sapiens collagen, type III, alpha 1 (Ehlers-Danlos syndrome type IV, autosomal dominant) (COL3A1), mRNA [NM_000090]"	-0.456042992	8.448316814	-4.353587651	0.000775805	0.036264731	-0.427021284
154	5	65	370	0	A_23_P149998	MAWBP	NM_022129	"Homo sapiens MAWD binding protein (MAWBP), transcript variant 1, mRNA [NM_022129]"	-0.457800001	9.624066341	-4.107498558	0.001227303	0.047703411	-0.875873863
25988	486	1	37635	0	A_23_P168965	C8orf44	NM_019607	"Homo sapiens chromosome 8 open reading frame 44 (C8orf44), mRNA [NM_019607]"	-0.458908284	7.939639241	-3.956643337	0.001630616	0.056561234	-1.153547309
8174	157	25	12177	0	A_32_P117354	DKFZP686A01247	NM_014988	"Homo sapiens hypothetical protein (DKFZP686A01247), mRNA [NM_014988]"	-0.458919429	9.766519759	-3.90225027	0.001807428	0.05956327	-1.254054646
13415	254	12	19607	0	A_32_P184888	THC2343253	THC2343253	Unknown	-0.459213079	6.936779215	-4.143453674	0.001147304	0.046306692	-0.809953857
7104	138	4	10579	0	A_23_P252335	C21orf45	NM_018944	"Homo sapiens chromosome 21 open reading frame 45 (C21orf45), mRNA [NM_018944]"	-0.459450252	11.62871891	-3.040205297	0.009445309	0.161543817	-2.855744595
24900	466	21	5127	0	A_23_P57306	CHAF1B	NM_005441	"Homo sapiens chromatin assembly factor 1, subunit B (p60) (CHAF1B), mRNA [NM_005441]"	-0.459910465	12.23938076	-4.807645242	0.000338907	0.020904683	0.384217035
24225	454	26	35209	0	A_23_P73142	CCDC44	NM_016360	"Homo sapiens coiled-coil domain containing 44 (CCDC44), mRNA [NM_016360]"	-0.46041547	10.94252648	-5.949072521	4.76E-05	0.006061749	2.300234265
2461	53	31	4030	0	A_23_P160523	TRIM45	NM_025188	"Homo sapiens tripartite motif-containing 45 (TRIM45), mRNA [NM_025188]"	-0.46135987	7.430921184	-4.292452919	0.000868918	0.038819739	-0.537995046
3218	67	19	5127	0	A_23_P57306	CHAF1B	NM_005441	"Homo sapiens chromatin assembly factor 1, subunit B (p60) (CHAF1B), mRNA [NM_005441]"	-0.462042017	12.08934983	-3.895918999	0.001829246	0.059873145	-1.265765439
16372	307	75	23924	0	A_32_P3385	CR611098	CR611098	full-length cDNA clone CS0DI060YD22 of Placenta Cot 25-normalized of Homo sapiens (human). [CR611098]	-0.462493317	9.604706649	-4.908111857	0.000283142	0.018553989	0.560291382
4596	92	63	4252	0	A_23_P123315	BC067244	BC067244	"Homo sapiens cDNA clone IMAGE:4807381, partial cds. [BC067244]"	-0.464033788	11.45154714	-3.15786038	0.007528724	0.141563952	-2.638050959
20753	389	27	30236	0	A_32_P21474	IRAK1BP1	NM_001010844	"Homo sapiens interleukin-1 receptor-associated kinase 1 binding protein 1 (IRAK1BP1), mRNA [NM_001010844]"	-0.464339598	7.191316107	-4.406350064	0.000703741	0.03384398	-0.331552045
22521	422	39	32741	0	A_32_P231493	AF339771	AF339771	"Homo sapiens clone IMAGE:1257951, mRNA sequence. [AF339771]"	-0.465003593	8.85788355	-3.291668736	0.005816898	0.120914764	-2.389489221
14809	278	52	21559	0	A_23_P13057	PRDM11	NM_020229	"Homo sapiens PR domain containing 11 (PRDM11), mRNA [NM_020229]"	-0.465008912	8.592932966	-3.469982671	0.00412693	0.099403659	-2.057426921
10435	199	39	15459	0	A_32_P110433	THC2273687	THC2273687	Unknown	-0.465126622	9.882911852	-5.0341661	0.000226389	0.016386643	0.779303416
24598	460	73	35761	0	A_24_P14156	KNTC2	NM_006101	"Homo sapiens kinetochore associated 2 (KNTC2), mRNA [NM_006101]"	-0.465464494	9.24502874	-4.595472615	0.000497508	0.0266345	0.008152159
7082	137	59	10682	0	A_23_P112478	NUDT2	NM_001161	"Homo sapiens nudix (nucleoside diphosphate linked moiety X)-type motif 2 (NUDT2), transcript variant 1, mRNA [NM_001161]"	-0.465956127	11.22821354	-5.160730304	0.000181234	0.014127285	0.996998921
17106	321	30	281	0	A_23_P214059	NR3C1	NM_000176	"Homo sapiens nuclear receptor subfamily 3, group C, member 1 (glucocorticoid receptor) (NR3C1), transcript variant 5, mRNA [NM_000176]"	-0.466188503	10.62855918	-6.254742196	2.90E-05	0.004407384	2.78017227
11116	211	72	1243	0	A_23_P25019	PRIM1	NM_000946	"Homo sapiens primase, polypeptide 1, 49kDa (PRIM1), mRNA [NM_000946]"	-0.466435038	12.0901355	-4.821930637	0.000330327	0.020625651	0.409333565
8416	162	2	12444	0	A_24_P823514	AK092875	AK092875	"Homo sapiens cDNA FLJ35556 fis, clone SPLEN2004844. [AK092875]"	-0.466693229	7.871509782	-3.705922306	0.002625886	0.074806114	-1.618165716
4337	88	9	5127	0	A_23_P57306	CHAF1B	NM_005441	"Homo sapiens chromatin assembly factor 1, subunit B (p60) (CHAF1B), mRNA [NM_005441]"	-0.467076914	12.13601005	-3.691297891	0.002700266	0.075983442	-1.645355027
5184	103	58	8034	0	A_23_P309361	C1orf59	NM_144584	"Homo sapiens chromosome 1 open reading frame 59 (C1orf59), mRNA [NM_144584]"	-0.467404569	13.03875286	-4.219375941	0.000995522	0.042495321	-0.671123909
17733	333	39	25903	0	A_23_P313	PEF1	NM_012392	"Homo sapiens penta-EF-hand domain containing 1 (PEF1), mRNA [NM_012392]"	-0.468010542	10.35421109	-3.918060204	0.001754101	0.05897477	-1.224821978
18563	348	81	27064	0	A_24_P376787	ZNF496	NM_032752	"Homo sapiens zinc finger protein 496 (ZNF496), mRNA [NM_032752]"	-0.468100898	7.867615321	-4.00674052	0.001483446	0.053756431	-1.061150554
18914	355	17	15175	0	A_23_P154235	NMI	NM_004688	"Homo sapiens N-myc (and STAT) interactor (NMI), mRNA [NM_004688]"	-0.468112298	10.76836895	-3.015941833	0.00989729	0.165581193	-2.900504001
24867	465	47	36167	0	A_23_P351232	MGC33584	NM_173680	"Homo sapiens hypothetical protein MGC33584 (MGC33584), mRNA [NM_173680]"	-0.468259533	10.57194161	-7.088364703	8.04E-06	0.002073769	4.016384416
7052	137	13	10596	0	A_23_P334414	TRAF3IP3	NM_025228	"Homo sapiens TRAF3 interacting protein 3 (TRAF3IP3), mRNA [NM_025228]"	-0.46870901	6.702146532	-3.209142239	0.006819928	0.133730925	-2.542888425
17430	327	61	25476	0	A_23_P411723	PLAG1	NM_002655	"Homo sapiens pleiomorphic adenoma gene 1 (PLAG1), mRNA [NM_002655]"	-0.470057497	7.626134305	-3.251973973	0.006279403	0.126422539	-2.463307512
12757	242	11	18665	0	A_23_P431981	HMG2L1	NM_005487	"Homo sapiens high-mobility group protein 2-like 1 (HMG2L1), transcript variant 1, mRNA [NM_005487]"	-0.470321053	10.62553149	-5.961798248	4.67E-05	0.006025493	2.320501682
19648	368	82	28624	0	A_24_P238143	LOC474170	NM_001006607	"Homo sapiens c114 SLIT-like testicular protein (LOC474170), mRNA [NM_001006607]"	-0.470907106	8.885328914	-4.925735536	0.000274389	0.018105877	0.591040559
6991	136	3	10428	0	A_24_P928415	VPS29	BC032462	"Homo sapiens vacuolar protein sorting 29 (yeast), mRNA (cDNA clone MGC:40428 IMAGE:5197243), complete cds. [BC032462]"	-0.471054134	8.52915523	-3.033428253	0.009569446	0.162588898	-2.868251562
21162	397	16	30833	0	A_23_P364544	C12orf60	NM_175874	"Homo sapiens chromosome 12 open reading frame 60 (C12orf60), mRNA [NM_175874]"	-0.471637183	8.252706682	-4.764118975	0.000366507	0.021665023	0.307527542
21500	403	34	31331	0	A_23_P374351	KCTD20	NM_173562	"Homo sapiens potassium channel tetramerisation domain containing 20 (KCTD20), mRNA [NM_173562]"	-0.471815806	10.70015842	-3.440720367	0.004365759	0.102350265	-2.111947061
15540	291	74	22682	0	A_23_P117225	ERCC5	NM_000123	"Homo sapiens excision repair cross-complementing rodent repair deficiency, complementation group 5 (xeroderma pigmentosum, complementation group G (Cockayne syndrome)) (ERCC5), mRNA [NM_000123]"	-0.472376734	11.92703927	-4.760353388	0.000369002	0.021677134	0.300881541
13161	249	50	19359	0	A_23_P210719	NSFL1C	NM_016143	"Homo sapiens NSFL1 (p97) cofactor (p47) (NSFL1C), transcript variant 1, mRNA [NM_016143]"	-0.473626093	10.67676617	-3.012078101	0.009971221	0.166132365	-2.907626677
24588	460	60	35737	0	A_32_P51518	AK098220	AK098220	"Homo sapiens cDNA FLJ40901 fis, clone UTERU2003704. [AK098220]"	-0.474024186	9.548148478	-3.238059924	0.006450113	0.128341869	-2.489168467
3463	71	41	5485	0	A_24_P614148	GUSBL2	NM_206910	"Homo sapiens glucuronidase, beta-like 2 (GUSBL2), transcript variant 3, mRNA [NM_206910]"	-0.474232364	11.34764437	-3.519842106	0.003750003	0.094412242	-1.964532658
28024	525	15	40606	0	A_23_P135730	ZNF627	NM_145295	"Homo sapiens zinc finger protein 627 (ZNF627), mRNA [NM_145295]"	-0.476639447	8.999641795	-3.585645843	0.003305301	0.085569903	-1.841964837
8617	165	44	12841	0	A_32_P102979	THC2343709	THC2343709	"Q7R4P4 (Q7R4P4) GLP_440_103228_102917, partial (12%) [THC2343709]"	-0.477222259	9.122871421	-4.048597495	0.001370958	0.050849089	-0.984088661
17712	333	11	5127	0	A_23_P57306	CHAF1B	NM_005441	"Homo sapiens chromatin assembly factor 1, subunit B (p60) (CHAF1B), mRNA [NM_005441]"	-0.477249347	12.39960745	-5.326860277	0.000135785	0.011382604	1.279296597
27426	512	51	39714	0	A_23_P169003	SH2D4A	NM_022071	"Homo sapiens SH2 domain containing 4A (SH2D4A), mRNA [NM_022071]"	-0.477445196	9.845329368	-4.983524899	0.000247614	0.017262384	0.691576474
6411	125	50	9736	0	A_24_P826348	ZC3H6	AB111887	Homo sapiens mRNA for KIAA2035 protein. [AB111887]	-0.477531986	7.252875131	-3.759817666	0.00236932	0.070321219	-1.518033471
11471	218	47	4252	0	A_23_P123315	BC067244	BC067244	"Homo sapiens cDNA clone IMAGE:4807381, partial cds. [BC067244]"	-0.477701942	11.67342203	-3.408948438	0.004640909	0.105102938	-2.171137724
5202	104	1	7927	0	A_24_P165346	NFYC	NM_014223	"Homo sapiens nuclear transcription factor Y, gamma (NFYC), mRNA [NM_014223]"	-0.47850739	10.89947274	-3.847475682	0.002005355	0.063222161	-1.355446341
12823	243	27	4252	0	A_23_P123315	BC067244	BC067244	"Homo sapiens cDNA clone IMAGE:4807381, partial cds. [BC067244]"	-0.479254175	11.64613418	-3.50382258	0.003867149	0.096082745	-1.994377864
20800	390	17	30219	0	A_23_P66563	C17orf71	NM_018149	"Homo sapiens chromosome 17 open reading frame 71 (C17orf71), mRNA [NM_018149]"	-0.479289851	11.61645487	-5.242664832	0.000157107	0.012664047	1.13672305
14419	271	42	21063	0	A_23_P41049	LZTFL1	NM_020347	"Homo sapiens leucine zipper transcription factor-like 1 (LZTFL1), mRNA [NM_020347]"	-0.479443621	10.49696603	-3.322971579	0.005476424	0.116208497	-2.331240493
13004	246	56	19053	0	A_32_P512500	ARMC5	NM_024742	"Homo sapiens armadillo repeat containing 5 (ARMC5), mRNA [NM_024742]"	-0.479860387	12.03669044	-4.067522082	0.00132301	0.049985458	-0.949290197
13345	252	75	19567	0	A_23_P15603	MRM1	NM_024864	"Homo sapiens mitochondrial rRNA methyltransferase 1 homolog (S. cerevisiae) (MRM1), mRNA [NM_024864]"	-0.480079269	11.22495646	-5.188086628	0.000172775	0.013687067	1.043756584
26647	498	6	38584	0	A_23_P366828	ABCC6	NM_001171	"Homo sapiens ATP-binding cassette, sub-family C (CFTR/MRP), member 6 (ABCC6), mRNA [NM_001171]"	-0.481033276	7.68269947	-3.25109023	0.00629011	0.126488708	-2.464950291
18767	352	57	1042	0	A_23_P207400	BRCA1	NM_007295	"Homo sapiens breast cancer 1, early onset (BRCA1), transcript variant BRCA1b, mRNA [NM_007295]"	-0.481286645	11.20819482	-5.145997348	0.000185968	0.014299876	0.971773253
15099	283	69	1243	0	A_23_P25019	PRIM1	NM_000946	"Homo sapiens primase, polypeptide 1, 49kDa (PRIM1), mRNA [NM_000946]"	-0.481397175	12.12638225	-5.290948325	0.000144484	0.011882827	1.218610226
19492	366	9	28332	0	A_23_P13657	MPHOSPH9	NM_022782	"Homo sapiens M-phase phosphoprotein 9 (MPHOSPH9), mRNA [NM_022782]"	-0.482420462	9.129113241	-3.729805808	0.002508869	0.072862476	-1.573778611
7533	145	70	11319	0	A_24_P300777	ADAM8	NM_001109	"Homo sapiens ADAM metallopeptidase domain 8 (ADAM8), mRNA [NM_001109]"	-0.482471114	13.15335649	-4.318148432	0.000828451	0.037650941	-0.491306227
8365	160	84	12438	0	A_24_P308628	HEMK1	NM_016173	"Homo sapiens HemK methyltransferase family member 1 (HEMK1), mRNA [NM_016173]"	-0.482630399	8.881963213	-5.454885773	0.00010898	0.009974874	1.4941057
23442	439	44	34138	0	A_23_P170626	CHCHD7	NM_001011667	"Homo sapiens coiled-coil-helix-coiled-coil-helix domain containing 7 (CHCHD7), transcript variant 1, mRNA [NM_001011667]"	-0.482771222	13.0253227	-4.479628835	0.000614948	0.030773437	-0.1994525
15368	288	55	22340	0	A_23_P305877	C9orf123	NM_033428	"Homo sapiens chromosome 9 open reading frame 123 (C9orf123), mRNA [NM_033428]"	-0.482975944	6.856664644	-3.648334524	0.002931419	0.079413303	-1.725270933
18739	352	14	27246	0	A_23_P108823	OSBPL6	NM_032523	"Homo sapiens oxysterol binding protein-like 6 (OSBPL6), transcript variant 1, mRNA [NM_032523]"	-0.483289305	7.35509695	-5.147869033	0.000185359	0.014299876	0.974979641
15425	289	60	281	0	A_23_P214059	NR3C1	NM_000176	"Homo sapiens nuclear receptor subfamily 3, group C, member 1 (glucocorticoid receptor) (NR3C1), transcript variant 5, mRNA [NM_000176]"	-0.483517253	10.62244275	-6.678223255	1.49E-05	0.002987205	3.42137013
8101	155	74	12111	0	A_23_P127915	STK33	NM_030906	"Homo sapiens serine/threonine kinase 33 (STK33), mRNA [NM_030906]"	-0.483545093	6.56122994	-3.91801948	0.001754236	0.05897477	-1.224897256
28173	528	17	40739	0	A_32_P43855	THC2406026	THC2406026	"ALU8_HUMAN (P39195) Alu subfamily SX sequence contamination warning entry, partial (10%) [THC2406026]"	-0.483972896	9.086620156	-4.78378763	0.000353757	0.021294009	0.34221203
25929	484	73	37612	0	A_23_P104025	C1orf19	NM_052965	"Homo sapiens chromosome 1 open reading frame 19 (C1orf19), mRNA [NM_052965]"	-0.484169889	11.10489901	-3.755259854	0.002389992	0.070565705	-1.52649694
12398	235	13	18220	0	A_23_P102391	SLC40A1	NM_014585	"Homo sapiens solute carrier family 40 (iron-regulated transporter), member 1 (SLC40A1), mRNA [NM_014585]"	-0.484230009	12.95201757	-4.786572597	0.000351989	0.021294009	0.347119159
21764	408	21	5127	0	A_23_P57306	CHAF1B	NM_005441	"Homo sapiens chromatin assembly factor 1, subunit B (p60) (CHAF1B), mRNA [NM_005441]"	-0.484527979	12.36202371	-5.438875667	0.000112005	0.010186004	1.467375141
18668	350	83	27219	0	A_23_P48964	VPS33B	NM_018668	"Homo sapiens vacuolar protein sorting 33B (yeast) (VPS33B), mRNA [NM_018668]"	-0.484569593	9.389492102	-5.755561062	6.56E-05	0.007450828	1.988986887
23989	449	83	35002	0	A_24_P928522	DST	AK025142	"Homo sapiens cDNA: FLJ21489 fis, clone COL05450. [AK025142]"	-0.485083194	8.349840063	-3.173459096	0.00730566	0.13969005	-2.609119966
20983	393	66	30616	0	A_23_P57643	GPR175	NM_016372	"Homo sapiens G protein-coupled receptor 175 (GPR175), mRNA [NM_016372]"	-0.487141063	9.812782483	-3.373582049	0.00496782	0.109353711	-2.237011744
11534	219	73	17079	0	A_32_P8551	UNQ2446	NM_198443	"Homo sapiens MRCC2446 (UNQ2446), mRNA [NM_198443]"	-0.487146426	8.132160977	-3.751602935	0.002406711	0.070717619	-1.533288159
7460	144	50	11121	0	A_32_P108592	THC2312637	THC2312637	"moxR3 {Mycobacterium smegmatis str. MC2 155;} , partial (3%) [THC2312637]"	-0.487908982	8.165751431	-3.432314574	0.004436911	0.103245644	-2.127607684
19351	363	36	28226	0	A_23_P129064	GATM	NM_001482	"Homo sapiens glycine amidinotransferase (L-arginine:glycine amidinotransferase) (GATM), mRNA [NM_001482]"	-0.488293859	7.622225133	-4.20831201	0.001016285	0.042974788	-0.691323218
20212	379	17	29440	0	A_24_P876408	MGC3032	AK096306	"Homo sapiens cDNA FLJ38987 fis, clone NT2RI2005818. [AK096306]"	-0.488814667	11.23970105	-4.029385997	0.001421459	0.051907947	-1.019442459
7197	139	64	10842	0	A_23_P216188	IKBKB	NM_001556	"Homo sapiens inhibitor of kappa light polypeptide gene enhancer in B-cells, kinase beta (IKBKB), mRNA [NM_001556]"	-0.489091475	9.292515211	-3.977857059	0.001566551	0.055554942	-1.114400721
26558	496	44	38499	0	A_23_P383688	AARSL	NM_020745	"Homo sapiens alanyl-tRNA synthetase like (AARSL), mRNA [NM_020745]"	-0.489578897	11.42875561	-5.283786151	0.000146287	0.011996372	1.206484712
23771	445	73	1042	0	A_23_P207400	BRCA1	NM_007295	"Homo sapiens breast cancer 1, early onset (BRCA1), transcript variant BRCA1b, mRNA [NM_007295]"	-0.489854072	10.83333112	-5.549583288	9.28E-05	0.008956409	1.65143356
26827	501	24	38922	0	A_24_P178631	AK027667	AK027667	"Homo sapiens cDNA FLJ14761 fis, clone NT2RP3003302. [AK027667]"	-0.490260106	9.910982536	-3.647004202	0.002938889	0.079413303	-1.727746319
22628	424	38	32896	0	A_23_P431569	ENST00000318291	ENST00000318291	"Homo sapiens, clone IMAGE:3621928, mRNA, partial cds. [BC033133]"	-0.490381535	9.926832382	-3.911425488	0.001776281	0.059244208	-1.237087753
12481	236	55	18294	0	A_23_P388150	PLA2G12B	NM_032562	"Homo sapiens phospholipase A2, group XIIB (PLA2G12B), mRNA [NM_032562]"	-0.490445769	11.0482241	-4.996160187	0.000242131	0.017013984	0.713497732
10426	199	25	15433	0	A_23_P98232	ZFPL1	NM_006782	"Homo sapiens zinc finger protein-like 1 (ZFPL1), mRNA [NM_006782]"	-0.490924936	9.94983225	-4.335751015	0.000801856	0.03701748	-0.459360179
951	24	18	1603	0	A_23_P10156	CHMP6	NM_024591	"Homo sapiens chromatin modifying protein 6 (CHMP6), mRNA [NM_024591]"	-0.491019848	9.226677035	-3.764361554	0.002348892	0.070069727	-1.509596738
23903	448	34	15175	0	A_23_P154235	NMI	NM_004688	"Homo sapiens N-myc (and STAT) interactor (NMI), mRNA [NM_004688]"	-0.491494616	10.63669854	-3.371527105	0.004987514	0.109532286	-2.240838738
351	10	70	658	0	A_23_P141044	ZNF688	NM_145271	"Homo sapiens zinc finger protein 688 (ZNF688), transcript variant 1, mRNA [NM_145271]"	-0.492058769	10.69800274	-4.695238505	0.000415052	0.023407859	0.185676059
26760	500	7	38742	0	A_24_P68068	NANOGP1	AK097770	"Homo sapiens cDNA FLJ40451 fis, clone TESTI2040964, weakly similar to HOMEOBOX PROTEIN DLL-2. [AK097770]"	-0.492308974	8.555295982	-3.210589401	0.006800926	0.133450539	-2.540200977
11359	216	27	16678	0	A_23_P20122	ZC3HAV1	NM_024625	"Homo sapiens zinc finger CCCH-type, antiviral 1 (ZC3HAV1), transcript variant 2, mRNA [NM_024625]"	-0.49259717	8.502776729	-3.038746221	0.009471899	0.161803533	-2.858437638
22111	414	73	32181	0	A_23_P78835	LOC126208	NM_001002836	"Homo sapiens hypothetical protein LOC126208 (LOC126208), mRNA [NM_001002836]"	-0.493687684	11.78009858	-5.280310675	0.00014717	0.012034049	1.200598076
27535	514	69	5127	0	A_23_P57306	CHAF1B	NM_005441	"Homo sapiens chromatin assembly factor 1, subunit B (p60) (CHAF1B), mRNA [NM_005441]"	-0.493894507	12.05007631	-4.698867274	0.000412335	0.023399162	0.192110233
20884	391	80	30489	0	A_23_P66664	TADA2L	NM_133439	"Homo sapiens transcriptional adaptor 2 (ADA2 homolog, yeast)-like (TADA2L), transcript variant 2, mRNA [NM_133439]"	-0.494079764	8.872571013	-6.101236152	3.72E-05	0.005196778	2.540945638
2115	47	12	3510	0	A_32_P46594	LOC145837	BC064586	"Homo sapiens hypothetical protein LOC145837, mRNA (cDNA clone IMAGE:5740791), partial cds. [BC064586]"	-0.494670008	7.551082496	-3.763608912	0.002352263	0.070069727	-1.510994124
19050	357	47	27771	0	A_32_P6452	A_32_P6452	A_32_P6452	Unknown	-0.495972913	6.777810699	-3.326031669	0.005444234	0.115711389	-2.325544761
4928	99	16	7640	0	A_23_P123555	CYHR1	NM_032687	"Homo sapiens cysteine/histidine-rich 1 (CYHR1), mRNA [NM_032687]"	-0.496672969	11.64390937	-4.017580223	0.001453436	0.052939391	-1.041181504
14754	277	61	21575	0	A_32_P41035	AK092942	AK092942	"Homo sapiens cDNA FLJ35623 fis, clone SPLEN2010986. [AK092942]"	-0.49683215	8.381962093	-3.275460937	0.006001463	0.123038667	-2.419636847
22168	415	79	32347	0	A_23_P25626	FLJ22624	NM_024808	"Homo sapiens FLJ22624 protein (FLJ22624), mRNA [NM_024808]"	-0.497639552	11.64818487	-8.032049214	2.09E-06	0.000986894	5.29179501
9742	186	58	14399	0	A_23_P26184	DET1	NM_017996	"Homo sapiens de-etiolated homolog 1 (Arabidopsis) (DET1), mRNA [NM_017996]"	-0.498108021	10.05118513	-4.74201069	0.00038141	0.022132516	0.268482279
18670	351	2	27225	0	A_24_P300483	C7orf25	NM_024054	"Homo sapiens chromosome 7 open reading frame 25 (C7orf25), mRNA [NM_024054]"	-0.498189273	8.75231902	-3.45972102	0.004209141	0.100323265	-2.076546194
12535	237	67	18457	0	A_23_P132277	MCM5	NM_006739	"Homo sapiens MCM5 minichromosome maintenance deficient 5, cell division cycle 46 (S. cerevisiae) (MCM5), mRNA [NM_006739]"	-0.498295924	13.2359238	-3.085357874	0.008658158	0.154507271	-2.772319566
12428	235	57	18297	0	A_23_P213385	BASP1	NM_006317	"Homo sapiens brain abundant, membrane attached signal protein 1 (BASP1), mRNA [NM_006317]"	-0.498967179	13.76346888	-3.618685267	0.003102579	0.082043399	-1.780451364
19577	367	48	28560	0	A_23_P92281	GTPBP8	NM_014170	"Homo sapiens GTP-binding protein 8 (putative) (GTPBP8), transcript variant 1, mRNA [NM_014170]"	-0.499282929	12.97420216	-8.472130159	1.16E-06	0.000763907	5.844147553
7826	151	18	11684	0	A_23_P258978	GOLGA1	NM_002077	"Homo sapiens golgi autoantigen, golgin subfamily a, 1 (GOLGA1), mRNA [NM_002077]"	-0.499945	9.185272069	-7.219921576	6.62E-06	0.001859714	4.201913094
8951	171	64	13338	0	A_23_P321320	STK11IP	NM_052902	"Homo sapiens serine/threonine kinase 11 interacting protein (STK11IP), mRNA [NM_052902]"	-0.501471782	13.45515603	-3.803683071	0.002179448	0.066781483	-1.436626146
7237	140	34	5127	0	A_23_P57306	CHAF1B	NM_005441	"Homo sapiens chromatin assembly factor 1, subunit B (p60) (CHAF1B), mRNA [NM_005441]"	-0.501483178	12.41128654	-4.297136591	0.000861393	0.038795485	-0.529479959
16331	307	8	23802	0	A_23_P107724	ZNF228	NM_013380	"Homo sapiens zinc finger protein 228 (ZNF228), mRNA [NM_013380]"	-0.502879989	9.390112919	-3.278889639	0.005961935	0.122524376	-2.413259973
27815	520	49	40271	0	A_24_P181422	CATSPER2	NM_172097	"Homo sapiens cation channel, sperm associated 2 (CATSPER2), transcript variant 4, mRNA [NM_172097]"	-0.503309502	6.865949391	-4.576533386	0.000514991	0.027302865	-0.025682966
23299	436	62	33861	0	A_23_P30956	KIAA0776	NM_015323	"Homo sapiens KIAA0776 (KIAA0776), mRNA [NM_015323]"	-0.505386187	11.29722897	-5.059347965	0.00021655	0.015937191	0.822795242
17461	328	24	25404	0	A_23_P106241	TRIP11	NM_004239	"Homo sapiens thyroid hormone receptor interactor 11 (TRIP11), mRNA [NM_004239]"	-0.505733364	12.26354885	-3.108652261	0.008277972	0.150370795	-2.729219226
21421	402	1	31122	0	A_23_P163622	FTS	NM_001012398	"Homo sapiens fused toes homolog (mouse) (FTS), transcript variant 1, mRNA [NM_001012398]"	-0.505892721	10.70900445	-4.130698407	0.001175052	0.046695966	-0.833326984
19176	360	2	27845	0	A_23_P203115	TMEM25	NM_032780	"Homo sapiens transmembrane protein 25 (TMEM25), mRNA [NM_032780]"	-0.506549902	13.24662396	-3.122714757	0.008056566	0.147291884	-2.703181645
6651	129	70	10079	0	A_32_P127248	ENST00000272748	ENST00000272748	Homo sapiens mRNA; cDNA DKFZp686G1442 (from clone DKFZp686G1442). [CR936742]	-0.506825817	10.55471322	-3.638555461	0.002986785	0.080252869	-1.743468348
1583	36	82	2674	0	A_23_P128574	RP11-301I17.1	NM_017993	"Homo sapiens proliferation-inducing protein 38 (PIG38), mRNA [NM_017993]"	-0.507039013	8.006012279	-3.785188449	0.002257534	0.068143918	-1.470938586
833	21	70	1549	0	A_23_P44942	THC2313065	THC2313065	"MNN4_YEAST (P36044) MNN4 protein, partial (3%) [THC2313065]"	-0.50900132	8.193328806	-3.29041796	0.005830935	0.121117836	-2.391816064
23298	436	61	33860	0	A_24_P365048	C17orf42	AJ314645	Homo sapiens mRNA for hypothetical protein and STS SHGC-2390. [AJ314645]	-0.509541733	11.88014812	-5.402358606	0.000119238	0.010539722	1.406264221
5824	115	5	8875	0	A_24_P224727	CEBPA	NM_004364	"Homo sapiens CCAAT/enhancer binding protein (C/EBP), alpha (CEBPA), mRNA [NM_004364]"	-0.510337101	13.99422379	-4.181177438	0.001069118	0.044528998	-0.740909295
18983	356	30	27580	0	A_23_P213966	TIGD6	NM_030953	"Homo sapiens tigger transposable element derived 6 (TIGD6), mRNA [NM_030953]"	-0.510359536	8.951562701	-4.177643339	0.001076204	0.044585619	-0.747372377
13849	261	56	20309	0	A_23_P259103	LOC63920	NM_022090	"Homo sapiens transposon-derived Buster3 transposase-like (LOC63920), mRNA [NM_022090]"	-0.514216524	8.712468825	-6.662657816	1.53E-05	0.002996258	3.398287774
7049	137	8	10586	0	A_24_P244356	NOD9	NM_170722	"Homo sapiens NOD9 protein (NOD9), transcript variant 2, mRNA [NM_170722]"	-0.514325493	10.66279194	-3.987080728	0.001539506	0.055015024	-1.097389438
9279	177	83	13827	0	A_23_P10753	THC2432688	THC2432688	Unknown	-0.516920297	7.969431025	-3.424218818	0.004506546	0.10353743	-2.142690235
9404	180	24	13874	0	A_23_P105088	ASCL2	NM_005170	"Homo sapiens achaete-scute complex-like 2 (Drosophila) (ASCL2), mRNA [NM_005170]"	-0.517552878	6.724786442	-5.301550325	0.000141857	0.011760193	1.236545684
9844	188	45	14533	0	A_23_P334635	JRK	NM_003724	"Homo sapiens jerky homolog (mouse) (JRK), mRNA [NM_003724]"	-0.518448745	8.417244632	-3.083245987	0.008693474	0.154651179	-2.776225107
1623	37	63	2798	0	A_23_P116286	AMPD3	NM_000480	"Homo sapiens adenosine monophosphate deaminase (isoform E) (AMPD3), transcript variant 1, mRNA [NM_000480]"	-0.519301368	10.64111888	-3.425013619	0.004499661	0.10353743	-2.141209527
8002	154	15	11836	0	A_32_P473302	FLJ35024	AF424541	Homo sapiens unknown mRNA. [AF424541]	-0.521564507	8.058300347	-3.254408938	0.006249998	0.126129049	-2.458781022
19546	366	82	28468	0	A_32_P177040	WBSCR19	NM_175064	"Homo sapiens Williams Beuren syndrome chromosome region 19 (WBSCR19), mRNA [NM_175064]"	-0.521980968	6.770148513	-3.881957653	0.001878315	0.060839404	-1.291597753
14853	279	30	21673	0	A_32_P40615	HERPUD2	BC049371	"Homo sapiens HERPUD family member 2, mRNA (cDNA clone IMAGE:4821170). [BC049371]"	-0.522658601	10.394776	-3.058687366	0.009114847	0.158665442	-2.821616458
27776	519	52	40276	0	A_23_P105803	FGF9	NM_002010	"Homo sapiens fibroblast growth factor 9 (glia-activating factor) (FGF9), mRNA [NM_002010]"	-0.522794657	7.010685894	-4.809252115	0.000337931	0.020889859	0.38704355
21049	395	10	30670	0	A_24_P168033	FOXJ1	NM_001454	"Homo sapiens forkhead box J1 (FOXJ1), mRNA [NM_001454]"	-0.523629593	6.616387632	-3.482622278	0.004027895	0.098149807	-2.033877057
12475	236	47	18280	0	A_24_P404822	APLN	NM_017413	"Homo sapiens apelin, AGTRL1 ligand (APLN), mRNA [NM_017413]"	-0.52416925	8.427328769	-3.917106289	0.001757273	0.059006929	-1.226585338
8093	155	63	12090	0	A_32_P206618	THC2320516	THC2320516	Unknown	-0.524448009	7.748713881	-5.615766939	8.29E-05	0.008464668	1.760592626
13359	253	8	19600	0	A_24_P478726	LOC150383	BC067871	"Homo sapiens similar to RIKEN cDNA 2210021J22, transcript variant 1, mRNA (cDNA clone MGC:87534 IMAGE:30338205), complete cds. [BC067871]"	-0.525168376	10.91952089	-6.967823835	9.63E-06	0.00233158	3.844132774
11090	211	33	16383	0	A_32_P33114	ENST00000381889	ENST00000381889	"Homo sapiens klotho beta, mRNA (cDNA clone IMAGE:4824602), partial cds. [BC033021]"	-0.526109219	6.909828996	-3.655775228	0.002889991	0.078846745	-1.711426604
18579	349	18	27103	0	A_32_P42313	THC2438994	THC2438994	Unknown	-0.527148922	9.09060411	-4.935418068	0.000269701	0.017894438	0.607916611
20676	387	78	30179	0	A_24_P349616	UBTF	BC042297	"Homo sapiens upstream binding transcription factor, RNA polymerase I, mRNA (cDNA clone MGC:48801 IMAGE:4509695), complete cds. [BC042297]"	-0.527886145	8.81547399	-4.535437527	0.000555151	0.028639745	-0.099245067
8718	167	42	12991	0	A_24_P332647	ENST00000326470	ENST00000326470	"Homo sapiens cDNA FLJ38102 fis, clone D3OST2000618, moderately similar to Drosophila melanogaster slingshot mRNA. [AK095421]"	-0.527966736	10.0832223	-6.815293001	1.21E-05	0.00267282	3.623045627
19157	359	56	27941	0	A_23_P92184	WDR5B	NM_019069	"Homo sapiens WD repeat domain 5B (WDR5B), mRNA [NM_019069]"	-0.528657061	7.458405627	-4.766150897	0.000365168	0.021665023	0.311112996
17931	337	40	4252	0	A_23_P123315	BC067244	BC067244	"Homo sapiens cDNA clone IMAGE:4807381, partial cds. [BC067244]"	-0.530248945	11.66576185	-4.444673363	0.000655762	0.032247112	-0.262393862
16495	310	15	23972	0	A_23_P147514	RHBDD1	BC062636	"Homo sapiens rhomboid domain containing 1, mRNA (cDNA clone IMAGE:5493862), partial cds. [BC062636]"	-0.530951878	9.67405442	-3.977259393	0.00156832	0.055554942	-1.115503203
26074	487	50	5127	0	A_23_P57306	CHAF1B	NM_005441	"Homo sapiens chromatin assembly factor 1, subunit B (p60) (CHAF1B), mRNA [NM_005441]"	-0.531343222	12.12635399	-5.33363587	0.000134207	0.01133326	1.290725381
23537	441	37	15175	0	A_23_P154235	NMI	NM_004688	"Homo sapiens N-myc (and STAT) interactor (NMI), mRNA [NM_004688]"	-0.532643542	10.64548159	-3.696666131	0.002672717	0.075746584	-1.635373691
17431	327	63	25480	0	A_24_P97221	MRPL35	NM_016622	"Homo sapiens mitochondrial ribosomal protein L35 (MRPL35), nuclear gene encoding mitochondrial protein, transcript variant 1, mRNA [NM_016622]"	-0.533072666	12.98509769	-4.317566855	0.000829345	0.037650941	-0.492362231
2694	57	66	4412	0	A_24_P342086	WWP2	NM_199423	"Homo sapiens WW domain containing E3 ubiquitin protein ligase 2 (WWP2), transcript variant 3, mRNA [NM_199423]"	-0.534485556	7.717144976	-4.063808241	0.001332282	0.050163274	-0.956117022
12964	245	76	19088	0	A_23_P124044	DEAF1	NM_021008	"Homo sapiens deformed epidermal autoregulatory factor 1 (Drosophila) (DEAF1), mRNA [NM_021008]"	-0.534580843	12.02018907	-5.950359697	4.75E-05	0.006061749	2.302285394
23391	438	51	34002	0	A_32_P206949	TMEM17	NM_198276	"Homo sapiens transmembrane protein 17 (TMEM17), mRNA [NM_198276]"	-0.535915131	8.643223402	-7.898579651	2.52E-06	0.001019501	5.119078263
20754	389	28	30238	0	A_24_P159837	ENST00000221282	ENST00000221282	Homo sapiens mRNA for PREDICTED: similar to regulator of sex-limitation candidate 11 variant protein. [AB209226]	-0.536236778	10.69580933	-3.752282063	0.002403598	0.070717619	-1.532026916
12035	228	74	4252	0	A_23_P123315	BC067244	BC067244	"Homo sapiens cDNA clone IMAGE:4807381, partial cds. [BC067244]"	-0.537120392	11.54743021	-3.715612442	0.002577753	0.074330462	-1.600154217
16255	305	39	1042	0	A_23_P207400	BRCA1	NM_007295	"Homo sapiens breast cancer 1, early onset (BRCA1), transcript variant BRCA1b, mRNA [NM_007295]"	-0.537167105	11.25005315	-4.695806933	0.000414625	0.023407859	0.186684048
14866	279	51	21714	0	A_23_P501372	SMCR7	NM_139162	"Homo sapiens Smith-Magenis syndrome chromosome region, candidate 7 (SMCR7), transcript variant 1, mRNA [NM_139162]"	-0.537647853	10.9298257	-4.088118091	0.00127278	0.048736645	-0.911449966
5747	113	55	8811	0	A_24_P913593	ENST00000367588	ENST00000367588	"AA779340 zj63b04.s1 Soares_fetal_liver_spleen_1NFLS_S1 Homo sapiens cDNA clone IMAGE:454927 3', mRNA sequence [AA779340]"	-0.539668854	6.261088201	-3.378144374	0.004924377	0.108723699	-2.228514914
10790	205	85	16009	0	A_24_P112395	MAWBP	NM_022129	"Homo sapiens MAWD binding protein (MAWBP), transcript variant 1, mRNA [NM_022129]"	-0.541136603	9.183522733	-4.5120992	0.000579389	0.029408938	-0.141107438
24356	456	51	35406	0	A_32_P62769	AK091784	AK091784	"Homo sapiens cDNA FLJ34465 fis, clone HLUNG2003061. [AK091784]"	-0.541773876	8.766102798	-3.087181472	0.008627777	0.154156243	-2.768946891
12228	232	20	17919	0	A_23_P386030	SNTB1	AF028828	"Homo sapiens Tax interaction protein 43 mRNA, partial cds. [AF028828]"	-0.544316955	7.523925922	-3.222710552	0.006643835	0.131002214	-2.517687527
19635	368	62	28586	0	A_23_P24365	ANKRD49	NM_017704	"Homo sapiens ankyrin repeat domain 49 (ANKRD49), mRNA [NM_017704]"	-0.544589481	12.14478343	-3.952485474	0.001643484	0.056730177	-1.161223514
12909	244	70	18924	0	A_32_P90551	SRP68	NM_014230	"Homo sapiens signal recognition particle 68kDa (SRP68), mRNA [NM_014230]"	-0.54537332	10.16583916	-3.014024516	0.009933909	0.165802779	-2.904038689
11630	221	50	17197	0	A_23_P14295	C14orf162	NM_020181	"Homo sapiens chromosome 14 open reading frame 162 (C14orf162), mRNA [NM_020181]"	-0.545917594	7.598688307	-4.646221863	0.000453629	0.02484802	0.09860611
10386	198	36	15295	0	A_24_P315291	RNF32	BC015416	"Homo sapiens ring finger protein 32, mRNA (cDNA clone MGC:21976 IMAGE:4395421), complete cds. [BC015416]"	-0.547970324	7.365043885	-3.07240817	0.008876982	0.156638982	-2.796262293
8173	157	24	12175	0	A_32_P225667	THC2386962	THC2386962	Unknown	-0.548839653	9.472385056	-3.365716511	0.005043626	0.110082951	-2.251659603
18156	341	65	26570	0	A_23_P48070	ING4	NM_016162	"Homo sapiens inhibitor of growth family, member 4 (ING4), mRNA [NM_016162]"	-0.5494855	9.910015538	-8.600174847	9.80E-07	0.000731587	6.000037979
312	10	9	539	0	A_24_P450194	LOC400960	AK098230	"Homo sapiens cDNA FLJ40911 fis, clone UTERU2005346. [AK098230]"	-0.550392745	8.286336367	-3.386156664	0.004849008	0.107825816	-2.213592094
24954	467	20	36272	0	A_32_P205329	AF088007	AF088007	Homo sapiens full length insert cDNA clone YY74A01. [AF088007]	-0.550405069	7.264342743	-3.895848089	0.001829492	0.059873145	-1.265896614
13893	262	30	20263	0	A_24_P201728	C12orf32	NM_031465	"Homo sapiens chromosome 12 open reading frame 32 (C12orf32), mRNA [NM_031465]"	-0.550557783	10.70584654	-6.379195769	2.38E-05	0.003954995	2.971462202
13651	258	14	19920	0	A_32_P48156	THC2345289	THC2345289	"AB003177 proteasome subunit p27 {Homo sapiens;} , partial (9%) [THC2345289]"	-0.551072627	6.650460031	-3.339523261	0.005304569	0.114197139	-2.300430115
1187	29	12	2054	0	A_24_P178503	ABCC9	NM_020298	"Homo sapiens ATP-binding cassette, sub-family C (CFTR/MRP), member 9 (ABCC9), transcript variant SUR2A-delta-14, mRNA [NM_020298]"	-0.551864301	9.357395058	-4.141994438	0.001150444	0.046367469	-0.812627108
24679	462	27	35832	0	A_24_P55496	OSR2	NM_053001	"Homo sapiens odd-skipped related 2 (Drosophila) (OSR2), mRNA [NM_053001]"	-0.552588625	7.58627281	-3.378429871	0.004921671	0.108723699	-2.227983197
15947	299	50	23251	0	A_23_P415558	ZNF212	NM_012256	"Homo sapiens zinc finger protein 212 (ZNF212), mRNA [NM_012256]"	-0.552751653	11.33427913	-6.184922054	3.25E-05	0.004742227	2.67181285
762	20	31	1322	0	A_24_P917123	MYLIP	NM_013262	"Homo sapiens myosin regulatory light chain interacting protein (MYLIP), mRNA [NM_013262]"	-0.553997725	10.48529099	-3.76032119	0.002367047	0.070321219	-1.517098524
20408	383	7	29736	0	A_23_P142322	CIRBP	NM_001280	"Homo sapiens cold inducible RNA binding protein (CIRBP), mRNA [NM_001280]"	-0.554518293	14.60054	-4.270403352	0.000905267	0.039885158	-0.578110619
11211	213	56	16581	0	A_23_P92042	ITPR1	NM_002222	"Homo sapiens inositol 1,4,5-triphosphate receptor, type 1 (ITPR1), mRNA [NM_002222]"	-0.554687072	8.532991528	-3.264536806	0.006129167	0.124755373	-2.439951295
9604	184	3	14141	0	A_32_P110390	PRP2	NM_173490	"Homo sapiens proline-rich protein PRP2 (PRP2), mRNA [NM_173490]"	-0.555806369	8.412770259	-3.934953757	0.001698896	0.057961918	-1.193602784
12130	230	53	17825	0	A_32_P198371	CR617352	CR617352	full-length cDNA clone CS0DD007YO17 of Neuroblastoma Cot 50-normalized of Homo sapiens (human). [CR617352]	-0.557560187	8.758305422	-5.43023608	0.000113674	0.010266898	1.452934676
20633	387	16	30062	0	A_24_P189112	C6orf182	NM_173830	"Homo sapiens chromosome 6 open reading frame 182 (C6orf182), mRNA [NM_173830]"	-0.557874611	9.045482794	-3.623910876	0.003071691	0.081606905	-1.770724375
6190	121	57	5127	0	A_23_P57306	CHAF1B	NM_005441	"Homo sapiens chromatin assembly factor 1, subunit B (p60) (CHAF1B), mRNA [NM_005441]"	-0.558239361	12.44596801	-5.310000408	0.000139799	0.011662004	1.250829041
5683	112	48	8642	0	A_23_P351679	TK2	NM_004614	"Homo sapiens thymidine kinase 2, mitochondrial (TK2), mRNA [NM_004614]"	-0.558564524	9.134153404	-4.551001446	0.000539573	0.028039999	-0.07136245
13925	262	80	20353	0	A_23_P304110	ANKRD43	NM_175873	"Homo sapiens ankyrin repeat domain 43 (ANKRD43), mRNA [NM_175873]"	-0.558655711	11.25225425	-3.131021539	0.007928567	0.145724203	-2.687794886
8116	156	15	11998	0	A_23_P258972	GOLGA1	NM_002077	"Homo sapiens golgi autoantigen, golgin subfamily a, 1 (GOLGA1), mRNA [NM_002077]"	-0.558742103	11.13276758	-3.897283362	0.001824522	0.059848545	-1.263241609
2469	53	46	4059	0	A_24_P196568	BC007841	BC007841	"Homo sapiens, clone IMAGE:4128195, mRNA, partial cds. [BC007841]"	-0.559162073	7.680447675	-4.798712409	0.00034439	0.021105218	0.368497971
27716	518	43	40124	0	A_23_P366253	ZNF278	NM_032051	"Homo sapiens zinc finger protein 278 (ZNF278), transcript variant 4, mRNA [NM_032051]"	-0.559759195	10.76154303	-5.752772281	6.59E-05	0.007450828	1.984459583
14498	273	1	21144	0	A_23_P2097	TRIM68	NM_018073	"Homo sapiens tripartite motif-containing 68 (TRIM68), mRNA [NM_018073]"	-0.559796181	8.635005255	-6.760795221	1.32E-05	0.002768233	3.543202279
11831	225	22	17458	0	A_32_P179746	THC2405620	THC2405620	"Q6DN13 (Q6DN13) MCTP1S, partial (5%) [THC2405620]"	-0.559932338	9.262034664	-4.960560325	0.000257912	0.017675584	0.65167912
26080	487	62	37897	0	A_23_P116743	LOC338799	NR_002809	Homo sapiens hypothetical locus LOC338799 (LOC338799) on chromosome 12 [NR_002809]	-0.560640875	10.02238834	-3.231182289	0.006536205	0.129329338	-2.501948368
6584	128	57	9902	0	A_32_P108033	DW443340	DW443340	"HHAGE041070 Human liver regeneration after partial hepatectomy Homo sapiens cDNA, mRNA sequence [DW443340]"	-0.560785621	9.875080459	-3.387520519	0.004836294	0.107627465	-2.21105183
969	24	46	1657	0	A_23_P85460	CDKN2C	NM_001262	"Homo sapiens cyclin-dependent kinase inhibitor 2C (p18, inhibits CDK4) (CDKN2C), transcript variant 1, mRNA [NM_001262]"	-0.563656483	8.903836308	-3.296075924	0.005767704	0.12015627	-2.381290048
3579	73	52	5664	0	A_32_P117464	C3orf59	NM_178496	"Homo sapiens chromosome 3 open reading frame 59 (C3orf59), mRNA [NM_178496]"	-0.563742115	10.36577585	-3.841834753	0.002026958	0.063550188	-1.365897568
18293	344	19	26643	0	A_23_P121875	FLJ21657	NM_022483	"Homo sapiens hypothetical protein FLJ21657 (FLJ21657), mRNA [NM_022483]"	-0.564090223	9.538313107	-6.225305365	3.04E-05	0.004523117	2.734578376
15374	288	62	22354	0	A_24_P560909	ENST00000369291	ENST00000369291	"ALU1_HUMAN (P39188) Alu subfamily J sequence contamination warning entry, partial (22%) [THC2277661]"	-0.565558772	12.65256699	-3.610241427	0.003153156	0.082994107	-1.796170106
24631	461	37	35849	0	A_32_P45202	THC2319743	THC2319743	"Q5TAY6 (Q5TAY6) OTTHUMP00000046033, partial (14%) [THC2319743]"	-0.566351048	6.526787265	-3.563815486	0.003446572	0.088340596	-1.882620162
9083	174	46	13462	0	A_24_P105102	PKMYT1	NM_182687	"Homo sapiens protein kinase, membrane associated tyrosine/threonine 1 (PKMYT1), transcript variant 2, mRNA [NM_182687]"	-0.568631881	13.87177506	-5.88385826	5.30E-05	0.006514276	2.195982217
9021	173	9	13394	0	A_23_P340131	PRSS16	NM_005865	"Homo sapiens protease, serine, 16 (thymus) (PRSS16), mRNA [NM_005865]"	-0.569139771	9.540855456	-4.70364913	0.000408782	0.023384656	0.200586457
26106	488	21	37824	0	A_23_P427148	PROCA1	NM_152465	"Homo sapiens proline-rich cyclin A1-interacting protein (PROCA1), mRNA [NM_152465]"	-0.569527413	7.527022434	-3.704815148	0.002631443	0.074889242	-1.620223854
10936	208	50	15175	0	A_23_P154235	NMI	NM_004688	"Homo sapiens N-myc (and STAT) interactor (NMI), mRNA [NM_004688]"	-0.571670974	10.91028822	-3.11875025	0.00811838	0.148040433	-2.710523536
27632	516	76	40041	0	A_23_P15202	DHODH	NM_001361	"Homo sapiens dihydroorotate dehydrogenase (DHODH), nuclear gene encoding mitochondrial protein, transcript variant 1, mRNA [NM_001361]"	-0.572969072	11.89061204	-4.997325064	0.000241632	0.017013984	0.715517609
13052	247	42	19182	0	A_23_P14928	COQ9	NM_020312	"Homo sapiens coenzyme Q9 homolog (S. cerevisiae) (COQ9), mRNA [NM_020312]"	-0.574425724	12.25380951	-4.170124112	0.001091442	0.044830501	-0.761127028
27785	519	68	40305	0	A_23_P22200	ASB8	NM_024095	"Homo sapiens ankyrin repeat and SOCS box-containing 8 (ASB8), mRNA [NM_024095]"	-0.574758807	8.940973429	-4.763290566	0.000367054	0.021665023	0.306065611
16007	300	62	23276	0	A_24_P227069	GPAM	NM_020918	"Homo sapiens glycerol-3-phosphate acyltransferase, mitochondrial (GPAM), mRNA [NM_020918]"	-0.576313075	12.07636563	-4.116487365	0.00120678	0.047359869	-0.859383753
7318	141	80	11023	0	A_32_P195255	CR599788	CR599788	full-length cDNA clone CS0DC013YA17 of Neuroblastoma Cot 25-normalized of Homo sapiens (human). [CR599788]	-0.578834223	9.852295568	-5.536199531	9.49E-05	0.009126426	1.629279364
14561	274	17	21175	0	A_23_P78458	ZNF350	NM_021632	"Homo sapiens zinc finger protein 350 (ZNF350), mRNA [NM_021632]"	-0.579230193	9.039907551	-6.666000055	1.52E-05	0.002996258	3.403247167
7210	139	85	10879	0	A_23_P216038	PHF20L1	NM_032205	"Homo sapiens PHD finger protein 20-like 1 (PHF20L1), transcript variant 2, mRNA [NM_032205]"	-0.580110566	8.179670926	-3.849364326	0.001998175	0.06313609	-1.351947537
10283	196	55	15175	0	A_23_P154235	NMI	NM_004688	"Homo sapiens N-myc (and STAT) interactor (NMI), mRNA [NM_004688]"	-0.580993845	10.89731234	-3.140448602	0.007785763	0.144743349	-2.670327596
16364	307	62	23900	0	A_23_P202170	MGEA5	NM_012215	"Homo sapiens meningioma expressed antigen 5 (hyaluronidase) (MGEA5), mRNA [NM_012215]"	-0.582783343	13.94714578	-3.450755176	0.004282324	0.10091916	-2.093250978
25723	481	7	37338	0	A_23_P337778	TDH	AK057762	"Homo sapiens cDNA FLJ25033 fis, clone CBL02720. [AK057762]"	-0.583523185	7.262974542	-3.181751329	0.007189783	0.138588919	-2.593734743
469	13	46	901	0	A_24_P606239	AK056073	AK056073	"Homo sapiens cDNA FLJ31511 fis, clone NT2RI1000035. [AK056073]"	-0.583665795	8.105686684	-3.081385074	0.008724712	0.15481863	-2.77966624
21484	403	13	31295	0	A_23_P164946	FKRP	NM_024301	"Homo sapiens fukutin related protein (FKRP), transcript variant 1, mRNA [NM_024301]"	-0.584019019	10.38643903	-3.959971579	0.00162039	0.056552197	-1.147403567
18051	339	67	26418	0	A_32_P224840	FTS	NM_001012398	"Homo sapiens fused toes homolog (mouse) (FTS), transcript variant 1, mRNA [NM_001012398]"	-0.584536608	10.06470652	-6.83088849	1.18E-05	0.00267282	3.645811532
15694	294	66	22822	0	A_23_P98477	CCDC15	NM_025004	"Homo sapiens coiled-coil domain containing 15 (CCDC15), mRNA [NM_025004]"	-0.584622188	7.631015422	-5.156566765	0.000182559	0.014191577	0.989873251
5452	108	47	8328	0	A_23_P27005	MGC4172	NM_024308	"Homo sapiens short-chain dehydrogenase/reductase (MGC4172), mRNA [NM_024308]"	-0.586241605	10.32559117	-3.472301394	0.004108579	0.09912996	-2.053106716
10109	193	46	14995	0	A_32_P140706	PMS2	NM_000535	"Homo sapiens PMS2 postmeiotic segregation increased 2 (S. cerevisiae) (PMS2), transcript variant 1, mRNA [NM_000535]"	-0.587570551	9.754684717	-3.391035239	0.004803687	0.107283306	-2.204505321
19997	375	7	29113	0	A_32_P122323	LOC285749	AK026691	"Homo sapiens cDNA: FLJ23038 fis, clone LNG02039. [AK026691]"	-0.587948996	7.528940339	-3.984812165	0.001546113	0.05511231	-1.101572823
6292	123	45	9567	0	A_23_P29384	ZNF502	NM_033210	"Homo sapiens zinc finger protein 502 (ZNF502), mRNA [NM_033210]"	-0.588639223	8.352189784	-3.020276103	0.009815003	0.164919648	-2.892512291
16224	304	74	23614	0	A_32_P34064	A_32_P34064	A_32_P34064	Unknown	-0.588829354	7.171840307	-3.027216094	0.00968466	0.163566987	-2.879712542
3377	69	83	5405	0	A_24_P253003	WNT11	NM_004626	"Homo sapiens wingless-type MMTV integration site family, member 11 (WNT11), mRNA [NM_004626]"	-0.589283176	11.87009967	-6.776749758	1.29E-05	0.002742207	3.566623419
4169	84	84	6511	0	A_23_P323898	ZNF96	NM_001039643	"Homo sapiens zinc finger protein 96 (ZNF96), mRNA [NM_001039643]"	-0.591780428	6.926032553	-3.025691364	0.009713148	0.163950548	-2.88252504
7559	146	25	11233	0	A_23_P63232	CREB3L4	NM_130898	"Homo sapiens cAMP responsive element binding protein 3-like 4 (CREB3L4), mRNA [NM_130898]"	-0.591891234	10.52980768	-5.960995725	4.67E-05	0.006025493	2.31922429
15332	287	85	22393	0	A_32_P436884	C1orf69	NM_001010867	"Homo sapiens chromosome 1 open reading frame 69 (C1orf69), mRNA [NM_001010867]"	-0.592121086	8.351237452	-4.588092871	0.000504246	0.026793013	-0.005026808
27489	514	5	39774	0	A_23_P111865	ZNF38	NM_145914	"Homo sapiens zinc finger protein 38 (ZNF38), mRNA [NM_145914]"	-0.592706406	9.451030298	-5.40031669	0.000119656	0.010543875	1.402841288
8735	167	65	13035	0	A_23_P390384	ZNF630	NM_001037735	"Homo sapiens zinc finger protein 630 (ZNF630), mRNA [NM_001037735]"	-0.593331768	9.194357974	-4.293854537	0.000866659	0.038819739	-0.535446629
6243	122	54	9428	0	A_24_P516978	THC2380898	THC2380898	Unknown	-0.594114488	9.032648008	-7.13909011	7.46E-06	0.001977502	4.088223684
13395	253	61	19695	0	A_32_P182439	POLD3	NM_006591	"Homo sapiens polymerase (DNA-directed), delta 3, accessory subunit (POLD3), mRNA [NM_006591]"	-0.594269172	13.60477905	-4.13441706	0.001166892	0.046632937	-0.826511399
7159	139	5	10737	0	A_23_P109442	HPS4	NM_022081	"Homo sapiens Hermansky-Pudlak syndrome 4 (HPS4), transcript variant 1, mRNA [NM_022081]"	-0.596312673	12.0914383	-3.909144174	0.001783974	0.059244208	-1.241305901
16974	318	74	24707	0	A_23_P134026	C6orf35	NM_018452	"Homo sapiens chromosome 6 open reading frame 35 (C6orf35), mRNA [NM_018452]"	-0.596461954	9.479785729	-7.799180072	2.89E-06	0.001058671	4.988843117
4566	92	21	7025	0	A_32_P40999	BX419129	BX419129	"BX419129 Homo sapiens FETAL BRAIN Homo sapiens cDNA clone CS0DF013YC22 5-PRIME, mRNA sequence [BX419129]"	-0.598583278	11.04701418	-4.522124618	0.000568846	0.029031148	-0.123117068
5685	112	52	8648	0	A_23_P158533	DEAF1	NM_021008	"Homo sapiens deformed epidermal autoregulatory factor 1 (Drosophila) (DEAF1), mRNA [NM_021008]"	-0.59866539	10.94156281	-3.753521586	0.002397925	0.070717619	-1.529724986
21254	398	80	30948	0	A_23_P143514	C21orf122	BC004343	"Homo sapiens chromosome 21 open reading frame 122, mRNA (cDNA clone MGC:10960 IMAGE:3633193), complete cds. [BC004343]"	-0.599796647	8.894175902	-7.831893342	2.76E-06	0.001057949	5.031857045
25527	477	44	37094	0	A_23_P69531	ENST00000381889	ENST00000381889	"Homo sapiens klotho beta, mRNA (cDNA clone IMAGE:4824602), partial cds. [BC033021]"	-0.599813481	8.887352393	-3.360121487	0.005098257	0.110798767	-2.262078432
1119	27	57	1988	0	A_24_P202857	C20orf38	NM_018327	"Homo sapiens chromosome 20 open reading frame 38 (C20orf38), mRNA [NM_018327]"	-0.602429037	7.011461963	-7.224261232	6.58E-06	0.001859714	4.207989543
3091	64	80	4922	0	A_23_P106439	RCCD1	NM_033544	"Homo sapiens RCC1 domain containing 1 (RCCD1), transcript variant 1, mRNA [NM_033544]"	-0.602807209	10.35176173	-5.275286512	0.000148458	0.012095582	1.192085239
14974	281	54	21868	0	A_24_P942517	ENST00000246024	ENST00000246024	"Homo sapiens mRNA for KIAA1162 protein, partial cds. [AB032988]"	-0.602864529	11.39902179	-4.175905351	0.001079706	0.044597052	-0.750551176
6626	129	34	10016	0	A_23_P163428	PPCDC	NM_021823	"Homo sapiens phosphopantothenoylcysteine decarboxylase (PPCDC), mRNA [NM_021823]"	-0.602868067	10.77276556	-3.261646897	0.006163404	0.125003885	-2.445324613
12477	236	50	18285	0	A_32_P80523	A_32_P80523	A_32_P80523	Unknown	-0.60542735	7.137769321	-4.452401221	0.000646504	0.03190243	-0.248467415
8474	163	9	12618	0	A_24_P313096	TUBGCP3	NM_006322	"Homo sapiens tubulin, gamma complex associated protein 3 (TUBGCP3), mRNA [NM_006322]"	-0.606250806	11.12703816	-4.790552499	0.000349479	0.021279194	0.354130047
1718	39	49	2932	0	A_24_P88554	PEX11B	NM_003846	"Homo sapiens peroxisomal biogenesis factor 11B (PEX11B), mRNA [NM_003846]"	-0.60636822	10.24260349	-5.427886668	0.000114132	0.010266898	1.449005888
11811	224	75	17398	0	A_24_P781757	LOC148413	AK092572	"Homo sapiens cDNA FLJ35253 fis, clone PROST2003725. [AK092572]"	-0.608628762	10.3708786	-5.503650172	0.000100284	0.009422023	1.5752885
25209	471	84	36695	0	A_23_P7655	BNIP1	NM_013978	"Homo sapiens BCL2/adenovirus E1B 19kDa interacting protein 1 (BNIP1), transcript variant BNIP1-a, mRNA [NM_013978]"	-0.610717849	9.626854013	-3.370976771	0.004992801	0.109563604	-2.241863632
25414	475	52	36948	0	A_23_P401361	PITPNM2	NM_020845	"Homo sapiens phosphatidylinositol transfer protein, membrane-associated 2 (PITPNM2), mRNA [NM_020845]"	-0.611554938	8.190612407	-4.008428834	0.00147873	0.053654074	-1.058039764
11842	225	39	17489	0	A_23_P426681	AK024238	AK024238	"Homo sapiens cDNA FLJ14176 fis, clone NT2RP2003101. [AK024238]"	-0.612165815	7.200880218	-5.060431477	0.000216137	0.015937191	0.824664617
12830	243	39	18870	0	A_23_P413456	CIRBP	AK128423	"Homo sapiens cDNA FLJ46566 fis, clone THYMU3040829, moderately similar to Cold-inducible RNA-binding protein. [AK128423]"	-0.613467838	7.239565134	-3.494057531	0.003940368	0.097052085	-2.012571351
24178	453	33	35221	0	A_23_P76705	TUBGCP3	NM_006322	"Homo sapiens tubulin, gamma complex associated protein 3 (TUBGCP3), mRNA [NM_006322]"	-0.615027681	9.184493359	-3.379399212	0.004912496	0.108723699	-2.226177857
15691	294	61	22814	0	A_23_P413193	C10orf78	NM_145247	"Homo sapiens chromosome 10 open reading frame 78 (C10orf78), transcript variant 2, mRNA [NM_145247]"	-0.618813362	10.91536524	-4.569556938	0.00052159	0.027356006	-0.038157068
15086	283	46	22013	0	A_24_P89843	CYHR1	NM_032687	"Homo sapiens cysteine/histidine-rich 1 (CYHR1), mRNA [NM_032687]"	-0.619332891	10.22172287	-6.46876964	2.07E-05	0.003581445	3.107668261
22550	423	4	32831	0	A_23_P80626	PRRT3	NM_207351	"Homo sapiens proline-rich transmembrane protein 3 (PRRT3), mRNA [NM_207351]"	-0.623501875	9.504856093	-5.511489573	9.90E-05	0.009421973	1.588306476
21757	408	9	31596	0	A_23_P388812	CKAP2L	NM_152515	"Homo sapiens cytoskeleton associated protein 2-like (CKAP2L), mRNA [NM_152515]"	-0.625766514	10.15997673	-4.610852799	0.000483763	0.025996782	0.035597835
27138	507	10	39349	0	A_24_P925191	THC2303268	THC2303268	"HUMCATF catalase {Homo sapiens;} , partial (39%) [THC2303268]"	-0.626644836	6.764543919	-4.325343811	0.000817471	0.037350943	-0.47824394
14832	279	2	21622	0	A_23_P42335	FANCE	NM_021922	"Homo sapiens Fanconi anemia, complementation group E (FANCE), mRNA [NM_021922]"	-0.628080569	13.84158428	-3.706082798	0.002625081	0.074806114	-1.617867375
12649	239	82	18640	0	A_32_P135664	AK129849	AK129849	"Homo sapiens cDNA FLJ26339 fis, clone HRT02975. [AK129849]"	-0.630517271	9.101331166	-6.18455646	3.25E-05	0.004742227	2.671243481
5946	117	19	9056	0	A_23_P111228	COQ3	NM_017421	"Homo sapiens coenzyme Q3 homolog, methyltransferase (S. cerevisiae) (COQ3), mRNA [NM_017421]"	-0.631912043	9.307822209	-4.294564789	0.000865516	0.038819739	-0.534155323
6983	135	78	10558	0	A_23_P343330	FLJ31715	AK056277	"Homo sapiens cDNA FLJ31715 fis, clone NT2RI2006553. [AK056277]"	-0.633318582	8.219513404	-3.402134096	0.004702165	0.105720465	-2.18383152
17012	319	50	24820	0	A_23_P38830	ZNF552	NM_024762	"Homo sapiens zinc finger protein 552 (ZNF552), mRNA [NM_024762]"	-0.633796204	9.455105864	-7.544361812	4.14E-06	0.001306288	4.648613583
26331	492	40	38174	0	A_23_P136012	FBXO8	NM_012180	"Homo sapiens F-box protein 8 (FBXO8), mRNA [NM_012180]"	-0.63444246	9.653437287	-3.994579407	0.001517871	0.054467906	-1.083563917
3513	72	30	5465	0	A_32_P71796	DB341590	DB341590	"DB341590 TESTI4 Homo sapiens cDNA clone TESTI4043626 3', mRNA sequence [DB341590]"	-0.634684912	8.393863971	-3.294451382	0.005785789	0.120444584	-2.384312433
6846	133	37	10335	0	A_23_P329890	TMEM136	NM_174926	"Homo sapiens transmembrane protein 136 (TMEM136), mRNA [NM_174926]"	-0.637324861	11.91237659	-3.972759513	0.001581706	0.055820055	-1.123804668
25553	478	1	37015	0	A_32_P84454	AK057476	AK057476	"Homo sapiens cDNA FLJ32914 fis, clone TESTI2006409. [AK057476]"	-0.639325744	6.451246997	-5.661139321	7.68E-05	0.008036052	1.835045837
11819	225	3	17422	0	A_32_P88905	LOC647131	XM_934407	"PREDICTED: Homo sapiens hypothetical protein LOC647131 (LOC647131), mRNA [XM_934407]"	-0.640797685	10.10614551	-5.274052561	0.000148776	0.012095582	1.189993898
13800	260	61	20167	0	A_24_P206344	ZNF746	NM_152557	"Homo sapiens zinc finger protein 746 (ZNF746), mRNA [NM_152557]"	-0.641586108	12.98444606	-3.768299456	0.002331334	0.069704183	-1.502285873
26998	504	44	39110	0	A_23_P353014	CACNA2D4	NM_172364	"Homo sapiens calcium channel, voltage-dependent, alpha 2/delta subunit 4 (CACNA2D4), transcript variant 1, mRNA [NM_172364]"	-0.642815099	7.156324592	-5.655999991	7.75E-05	0.008055151	1.826628134
5535	109	80	8545	0	A_24_P609323	LOC440334	AF098968	"Homo sapiens familial Mediterranean fever locus region, mRNA sequence. [AF098968]"	-0.645903771	8.006534657	-4.689994631	0.000419011	0.023449732	0.176375266
7068	137	37	10639	0	A_32_P115707	AI090937	AI090937	"AI090937 qa52c01.s1 Soares_NhHMPu_S1 Homo sapiens cDNA clone IMAGE:1690368 3', mRNA sequence [AI090937]"	-0.647386987	8.336299169	-4.811217314	0.00033674	0.020861726	0.390499912
15107	283	81	22077	0	A_24_P398500	MPHOSPH9	NM_022782	"Homo sapiens M-phase phosphoprotein 9 (MPHOSPH9), mRNA [NM_022782]"	-0.651016423	8.831370973	-3.268480213	0.006082757	0.124077744	-2.432618663
14219	267	81	20828	0	A_23_P154208	NAGK	NM_017567	"Homo sapiens N-acetylglucosamine kinase (NAGK), mRNA [NM_017567]"	-0.656644426	12.81557655	-3.149359739	0.007653136	0.143265763	-2.653811116
5187	103	61	8040	0	A_24_P929221	SIAE	BC040966	"Homo sapiens sialic acid acetylesterase, mRNA (cDNA clone IMAGE:5751560), complete cds. [BC040966]"	-0.657885734	7.687885538	-4.63671128	0.000461536	0.025087377	0.08167825
14919	280	48	21709	0	A_24_P252718	EPC1	BC036529	"Homo sapiens enhancer of polycomb homolog 1 (Drosophila), mRNA (cDNA clone MGC:33656 IMAGE:4828057), complete cds. [BC036529]"	-0.657952695	11.12814003	-3.300454859	0.00571924	0.119234182	-2.37314283
23439	439	40	34130	0	A_23_P45304	XK	NM_021083	"Homo sapiens X-linked Kx blood group (McLeod syndrome) (XK), mRNA [NM_021083]"	-0.659448809	9.209714733	-3.985638941	0.001543701	0.055095573	-1.100048151
23468	439	84	34212	0	A_32_P175667	THC2286419	THC2286419	"O94251 (O94251) SPBP8B7.01c protein, partial (15%) [THC2286419]"	-0.660023403	8.648314077	-7.522263221	4.27E-06	0.001306288	4.618671638
18425	346	44	26838	0	A_32_P114284	BF508144	BF508144	"UI-H-BI4-apz-e-08-0-UI.s1 NCI_CGAP_Sub8 Homo sapiens cDNA clone IMAGE:3089007 3', mRNA sequence [BF508144]"	-0.660672878	9.994168678	-5.674145077	7.52E-05	0.008036052	1.856330104
16906	317	49	24659	0	A_32_P130536	THC2442494	THC2442494	Unknown	-0.663573841	10.45505177	-5.574725828	8.89E-05	0.008912068	1.692979551
13787	260	43	20133	0	A_23_P160200	ZNF643	NM_023070	"Homo sapiens zinc finger protein 643 (ZNF643), mRNA [NM_023070]"	-0.666422935	8.426996899	-3.96118054	0.001616691	0.056546642	-1.145172077
14913	280	35	21684	0	A_32_P110016	A_32_P110016	A_32_P110016	Unknown	-0.666830257	7.628820877	-3.972040277	0.001583856	0.055824148	-1.125131657
5600	111	6	8566	0	A_23_P106433	RCCD1	NM_033544	"Homo sapiens RCC1 domain containing 1 (RCCD1), transcript variant 1, mRNA [NM_033544]"	-0.667729884	12.31706385	-4.830899087	0.000325057	0.02051418	0.425088353
13693	258	73	20027	0	A_32_P64096	ZNF694	NM_001012981	"Homo sapiens zinc finger protein 694 (ZNF694), mRNA [NM_001012981]"	-0.669068316	10.69591334	-5.325969219	0.000135994	0.011382604	1.277793098
21519	403	64	31388	0	A_24_P409500	BC000986	BC000986	"Homo sapiens cDNA clone IMAGE:3446313, complete cds. [BC000986]"	-0.66974425	10.43300865	-4.912732858	0.000280819	0.018444378	0.568357953
12210	231	84	18037	0	A_23_P137543	FLJ25476	NM_152493	"Homo sapiens FLJ25476 protein (FLJ25476), mRNA [NM_152493]"	-0.671024748	10.75869647	-4.178779215	0.001073921	0.044585619	-0.745294991
27696	518	18	40075	0	A_23_P193	C1orf176	NM_022774	"Homo sapiens chromosome 1 open reading frame 176 (C1orf176), mRNA [NM_022774]"	-0.671595508	9.729072285	-5.07633893	0.000210164	0.015648421	0.852090845
2592	55	64	4248	0	A_23_P23815	SLC30A1	NM_021194	"Homo sapiens solute carrier family 30 (zinc transporter), member 1 (SLC30A1), mRNA [NM_021194]"	-0.671919216	11.36705249	-4.031600328	0.001415542	0.051825277	-1.015366152
27986	524	26	40496	0	A_32_P100430	THC2311746	THC2311746	"AY124817 At2g20920/F5H14.11 {Arabidopsis thaliana;} , partial (5%) [THC2311744]"	-0.672205892	9.453036026	-5.685494514	7.38E-05	0.007957498	1.874882844
17731	333	36	25899	0	A_23_P163816	ENST00000262525	ENST00000262525	"Human mRNA for KIAA0326 gene, partial cds. [AB002324]"	-0.672726398	14.52601445	-5.468722983	0.000106435	0.009869256	1.51717776
8088	155	57	12078	0	A_24_P380991	RUFY2	NM_017987	"Homo sapiens RUN and FYVE domain containing 2 (RUFY2), transcript variant 1, mRNA [NM_017987]"	-0.674372034	9.841858643	-3.602848763	0.003198124	0.08363462	-1.809933292
6303	123	61	9597	0	A_24_P224526	C17orf75	NM_022344	"Homo sapiens chromosome 17 open reading frame 75 (C17orf75), mRNA [NM_022344]"	-0.676244593	10.36971762	-6.01684081	4.26E-05	0.005707429	2.40787799
14258	268	49	20769	0	A_24_P35643	WNT11	NM_004626	"Homo sapiens wingless-type MMTV integration site family, member 11 (WNT11), mRNA [NM_004626]"	-0.677647457	8.961082714	-3.802253626	0.002185384	0.066844615	-1.439277568
11511	219	30	16998	0	A_23_P140362	C14orf115	NM_018228	"Homo sapiens chromosome 14 open reading frame 115 (C14orf115), mRNA [NM_018228]"	-0.679557496	8.548500834	-4.892411099	0.000291185	0.018863191	0.532862384
521	14	73	954	0	A_32_P3131	AK024243	AK024243	"Homo sapiens cDNA FLJ14181 fis, clone NT2RP2004300. [AK024243]"	-0.680338217	7.564847897	-6.653808934	1.55E-05	0.002996258	3.385149117
19033	357	21	27720	0	A_23_P141302	ZNF18	NM_144680	"Homo sapiens zinc finger protein 18 (ZNF18), mRNA [NM_144680]"	-0.684030736	9.595011225	-5.649793904	7.83E-05	0.008109933	1.816457869
8464	162	77	12587	0	A_23_P138480	C10orf95	NM_024886	"Homo sapiens chromosome 10 open reading frame 95 (C10orf95), mRNA [NM_024886]"	-0.684638013	8.700798921	-3.090840621	0.008567137	0.153462087	-2.762178691
12533	237	65	18453	0	A_32_P220739	ZNF658	NM_033160	"Homo sapiens zinc finger protein 658 (ZNF658), mRNA [NM_033160]"	-0.684832522	6.693241647	-3.838834898	0.002038544	0.063702252	-1.371456235
21988	412	40	31967	0	A_23_P148015	AXIN2	NM_004655	"Homo sapiens axin 2 (conductin, axil) (AXIN2), mRNA [NM_004655]"	-0.687064652	12.03547228	-3.941961517	0.001676521	0.057660115	-1.180657791
16394	308	29	23843	0	A_24_P321626	POLR3B	NM_018082	"Homo sapiens polymerase (RNA) III (DNA directed) polypeptide B (POLR3B), mRNA [NM_018082]"	-0.688121285	10.88288728	-3.993712575	0.001520356	0.054467906	-1.085161919
11536	219	76	17085	0	A_24_P917836	AF034187	AF034187	"Homo sapiens clone 2.2H12 Ndr Ser/Thr kinase-like protein mRNA, partial cds. [AF034187]"	-0.688837936	8.070015026	-4.815372044	0.000334238	0.020752018	0.397805548
929	23	72	1706	0	A_23_P389987	TLX2	NM_016170	"Homo sapiens T-cell leukemia homeobox 2 (TLX2), mRNA [NM_016170]"	-0.690247	9.069780499	-7.772963307	3.00E-06	0.001075961	4.954262939
27545	515	10	39921	0	A_23_P138706	ADRA2A	NM_000681	"Homo sapiens adrenergic, alpha-2A-, receptor (ADRA2A), mRNA [NM_000681]"	-0.69175004	7.632946181	-4.666636543	0.000437129	0.024130529	0.134905108
9557	183	5	14144	0	A_24_P53025	C14orf131	NM_018335	"Homo sapiens chromosome 14 open reading frame 131 (C14orf131), mRNA [NM_018335]"	-0.694461346	7.750758752	-4.425204164	0.000679699	0.033023581	-0.297508229
14194	267	40	20752	0	A_23_P111811	ING3	NM_019071	"Homo sapiens inhibitor of growth family, member 3 (ING3), transcript variant 1, mRNA [NM_019071]"	-0.695110527	10.82454996	-3.936849745	0.001692812	0.057939506	-1.190100136
27345	511	17	39648	0	A_32_P89152	BU561429	BU561429	"AGENCOURT_10278917 NIH_MGC_82 Homo sapiens cDNA clone IMAGE:6592459 5', mRNA sequence [BU561429]"	-0.699363445	7.632006289	-6.260243171	2.88E-05	0.00439232	2.788677793
14929	280	70	21744	0	A_23_P59179	RXRB	NM_021976	"Homo sapiens retinoid X receptor, beta (RXRB), mRNA [NM_021976]"	-0.700975461	10.27594524	-4.135279412	0.001165008	0.046632937	-0.824931038
5822	115	3	8871	0	A_23_P259094	ZNF435	NM_025231	"Homo sapiens zinc finger protein 435 (ZNF435), mRNA [NM_025231]"	-0.701304141	9.533799727	-5.98200695	4.51E-05	0.005916544	2.352635661
6597	128	72	9931	0	A_23_P377214	HEXIM2	NM_144608	"Homo sapiens hexamthylene bis-acetamide inducible 2 (HEXIM2), mRNA [NM_144608]"	-0.705895678	12.40754242	-6.857403887	1.14E-05	0.002622794	3.684433755
13819	261	7	20219	0	A_24_P941166	ZNF425	NM_001001661	"Homo sapiens zinc finger protein 425 (ZNF425), mRNA [NM_001001661]"	-0.708345159	9.010692729	-6.531303783	1.88E-05	0.003331679	3.202028632
16866	316	76	24549	0	A_23_P63541	KIF26B	AK001019	"Homo sapiens cDNA FLJ10157 fis, clone HEMBA1003461. [AK001019]"	-0.710235487	9.333355786	-3.334823062	0.005352811	0.114800204	-2.309180056
18391	345	76	26898	0	A_23_P74778	C1orf54	NM_024579	"Homo sapiens chromosome 1 open reading frame 54 (C1orf54), mRNA [NM_024579]"	-0.718063874	9.287494648	-3.496417074	0.003922549	0.096802788	-2.008175195
13071	247	71	19237	0	A_32_P159073	THC2340715	THC2340715	"Q86TS6 (Q86TS6) Full-length cDNA 5-PRIME end of clone CS0CAP004YO05 of Thymus of Homo sapiens (human) (Fragment), partial (16%) [THC2340715]"	-0.718932076	8.498449803	-4.458570909	0.00063921	0.031655607	-0.237353645
9024	173	19	13411	0	A_23_P259098	ZNF435	NM_025231	"Homo sapiens zinc finger protein 435 (ZNF435), mRNA [NM_025231]"	-0.719282802	8.187769083	-5.779512759	6.30E-05	0.007300804	2.027821305
14493	272	77	21129	0	A_32_P41099	THC2445411	THC2445411	"Q5W952 (Q5W952) NADH dehydrogenase subunit 1 (Fragment), partial (6%) [THC2445411]"	-0.728278253	7.728960731	-3.702113279	0.002645056	0.075086981	-1.625246644
2470	53	47	4061	0	A_23_P15639	C17orf75	NM_022344	"Homo sapiens chromosome 17 open reading frame 75 (C17orf75), mRNA [NM_022344]"	-0.732468288	9.723083059	-4.105462953	0.001232	0.047820473	-0.879609129
22245	417	36	32426	0	A_24_P118011	ENST00000295112	ENST00000295112	"PREDICTED: Homo sapiens hypothetical LOC344405 (LOC344405), mRNA [XM_293034]"	-0.735483256	8.761095315	-4.257541839	0.00092719	0.040473965	-0.601531614
20842	391	16	30369	0	A_24_P709949	BM351936	BM351936	"BM351936 ig84d05.x1 HR85 islet Homo sapiens cDNA 3', mRNA sequence [BM351936]"	-0.736015817	6.957394546	-3.419271125	0.004549645	0.103920565	-2.151907626
18489	347	52	27009	0	A_32_P89679	THC2311626	THC2311626	"ALU1_HUMAN (P39188) Alu subfamily J sequence contamination warning entry, partial (10%) [THC2311626]"	-0.739401404	10.22686781	-3.748992997	0.002418717	0.07082422	-1.538135379
19944	374	11	28962	0	A_32_P203430	ZNF30	NM_194325	"Homo sapiens zinc finger protein 30 (ZNF30), mRNA [NM_194325]"	-0.740517079	9.694495435	-4.855388555	0.000311105	0.019993188	0.468055391
4204	85	55	6611	0	A_23_P207557	TCF2	NM_006481	"Homo sapiens transcription factor 2, hepatic; LF-B3; variant hepatic nuclear factor (TCF2), transcript variant b, mRNA [NM_006481]"	-0.748023208	7.969174123	-3.060041742	0.009091088	0.158665442	-2.819114425
23528	441	21	34251	0	A_32_P127978	THC2386010	THC2386010	Unknown	-0.750839372	8.159046342	-7.105037331	7.84E-06	0.00206054	4.040038974
12405	235	23	18236	0	A_23_P382081	FLJ23577	NM_144722	"Homo sapiens KPL2 protein (FLJ23577), transcript variant 2, mRNA [NM_144722]"	-0.753356463	7.154821803	-6.824959169	1.19E-05	0.00267282	3.637160387
4232	86	10	6532	0	A_24_P532330	LOC254128	BC036624	"Homo sapiens hypothetical protein LOC254128, mRNA (cDNA clone IMAGE:5288009). [BC036624]"	-0.754217023	8.218677003	-6.008001236	4.33E-05	0.005763131	2.393877132
24035	450	71	34979	0	A_32_P31165	BC000986	BC000986	"Homo sapiens cDNA clone IMAGE:3446313, complete cds. [BC000986]"	-0.762053825	10.2916611	-5.999457995	4.39E-05	0.005789699	2.380334224
25978	485	73	37762	0	A_23_P410312	FLJ40142	NM_207435	"Homo sapiens FLJ40142 protein (FLJ40142), mRNA [NM_207435]"	-0.763604631	9.896842133	-5.581023938	8.79E-05	0.008880375	1.703371805
27757	519	26	40227	0	A_24_P170927	LOC644613	BC025792	"Homo sapiens hypothetical protein LOC644613, mRNA (cDNA clone IMAGE:4177475), partial cds. [BC025792]"	-0.765973602	9.566559615	-5.041890643	0.000223322	0.016303248	0.792653861
10803	206	21	15891	0	A_23_P167269	FLJ11184	NM_018352	"Homo sapiens hypothetical protein FLJ11184 (FLJ11184), mRNA [NM_018352]"	-0.766950338	11.82359824	-3.082661028	0.008703281	0.154728639	-2.777306821
27681	517	72	40176	0	A_23_P430181	ZBTB3	NM_024784	"Homo sapiens zinc finger and BTB domain containing 3 (ZBTB3), mRNA [NM_024784]"	-0.770963004	10.61837624	-3.426261491	0.004488872	0.103395056	-2.138884742
10810	206	31	15908	0	A_32_P200669	THC2408235	THC2408235	Unknown	-0.77389278	7.448317208	-5.426069745	0.000114488	0.010266898	1.445966992
13704	259	3	20056	0	A_23_P22352	FRMD4A	AK001072	"Homo sapiens cDNA FLJ10210 fis, clone HEMBA1006344, weakly similar to RADIXIN. [AK001072]"	-0.774920339	9.987076319	-3.1373413	0.007832547	0.144867609	-2.676085704
15772	296	43	22928	0	A_24_P313354	NR2F2	NM_021005	"Homo sapiens nuclear receptor subfamily 2, group F, member 2 (NR2F2), mRNA [NM_021005]"	-0.781933648	13.52116609	-5.463738914	0.000107345	0.009888958	1.508870634
15365	288	51	22333	0	A_23_P313512	DCP1B	NM_152640	"Homo sapiens DCP1 decapping enzyme homolog B (S. cerevisiae) (DCP1B), mRNA [NM_152640]"	-0.782466501	11.36550697	-5.327205353	0.000135704	0.011382604	1.279878818
13127	248	79	19253	0	A_32_P12355	BC065757	BC065757	"Homo sapiens cDNA clone IMAGE:4556546, partial cds. [BC065757]"	-0.784114669	9.802062366	-4.108257537	0.001225556	0.047703411	-0.874481248
5028	100	76	7746	0	A_23_P42997	CPSF4	NM_006693	"Homo sapiens cleavage and polyadenylation specific factor 4, 30kDa (CPSF4), mRNA [NM_006693]"	-0.786378135	13.41092878	-10.43397897	1.06E-07	0.000182318	8.014426386
3896	79	70	6171	0	A_24_P46377	ENST00000231198	ENST00000231198	"Homo sapiens cDNA FLJ13293 fis, clone OVARC1001188. [AK023355]"	-0.78930732	9.0149001	-9.966342104	1.82E-07	0.00025773	7.537291959
11522	219	49	17036	0	A_23_P129458	ENST00000328945	ENST00000328945	"Homo sapiens cDNA: FLJ23087 fis, clone LNG06994, highly similar to AF161368 Homo sapiens HSPC105 mRNA. [AK026740]"	-0.790179366	9.398937958	-5.563300128	9.06E-05	0.008932688	1.674111268
20696	388	25	30081	0	A_23_P146865	JMJD5	NM_024773	"Homo sapiens jumonji domain containing 5 (JMJD5), mRNA [NM_024773]"	-0.794916216	7.909667496	-5.200781439	0.00016899	0.01346889	1.06541848
16992	319	19	24763	0	A_24_P920366	AK023574	AK023574	"Homo sapiens cDNA FLJ13512 fis, clone PLACE1005453. [AK023574]"	-0.798234985	7.029790897	-3.632724186	0.003020304	0.080543334	-1.754320688
22970	430	60	33399	0	A_23_P413693	C21orf129	NM_152506	"Homo sapiens chromosome 21 open reading frame 129 (C21orf129), mRNA [NM_152506]"	-0.810460514	11.84256524	-4.180584558	0.001070303	0.044528998	-0.741993462
6732	131	22	10148	0	A_23_P86100	KARCA1	NM_001007255	"Homo sapiens kelch/ankyrin repeat containing cyclin A1 interacting protein (KARCA1), transcript variant 2, mRNA [NM_001007255]"	-0.815256318	8.180561275	-4.399951477	0.000712099	0.034072664	-0.343114223
15781	296	54	22948	0	A_23_P159395	AXIN2	AF078165	"Homo sapiens conductin mRNA, complete cds. [AF078165]"	-0.820009823	9.258923532	-7.062412469	8.36E-06	0.002116882	3.979482017
20554	385	69	30002	0	A_23_P168019	ZNF306	NM_024493	"Homo sapiens zinc finger protein 306 (ZNF306), mRNA [NM_024493]"	-0.821077367	7.70847708	-6.533253417	1.87E-05	0.003331679	3.204960893
24994	467	81	36383	0	A_23_P354175	TMEM129	NM_138385	"Homo sapiens transmembrane protein 129 (TMEM129), mRNA [NM_138385]"	-0.824327202	11.88224787	-7.541694291	4.15E-06	0.001306288	4.645003015
9581	183	49	14226	0	A_32_P192594	CR624390	CR624390	full-length cDNA clone CS0DC018YB19 of Neuroblastoma Cot 25-normalized of Homo sapiens (human). [CR624390]	-0.825463797	12.33760594	-8.058736952	2.02E-06	0.000986894	5.326036154
22809	427	67	33258	0	A_32_P224449	THC2375353	THC2375353	Unknown	-0.825970396	10.85210377	-4.940850008	0.000267107	0.017894438	0.617378635
5614	111	25	8601	0	A_23_P217968	SUV420H1	NM_016028	"Homo sapiens suppressor of variegation 4-20 homolog 1 (Drosophila) (SUV420H1), transcript variant 2, mRNA [NM_016028]"	-0.832808869	11.64058141	-3.393882723	0.004777432	0.106904452	-2.199201477
16684	313	51	24349	0	A_32_P167208	THC2379561	THC2379561	"Q6YAI6 (Q6YAI6) Gag-pol fusion polyprotein (Fragment), partial (5%) [THC2379561]"	-0.836899614	7.955335312	-7.070304306	8.26E-06	0.002111011	3.990714305
8676	166	50	12853	0	A_23_P553	TARSL1	NM_025150	"Homo sapiens threonyl-tRNA synthetase-like 1 (TARSL1), mRNA [NM_025150]"	-0.840529213	10.96308028	-5.736873863	6.77E-05	0.007557741	1.958627516
441	12	68	800	0	A_23_P413051	NOXO1	NM_144603	"Homo sapiens NADPH oxidase organizer 1 (NOXO1), transcript variant a, mRNA [NM_144603]"	-0.843140492	8.52535216	-3.140518982	0.007784706	0.144743349	-2.670197168
27829	520	72	40313	0	A_24_P810084	BC033983	BC033983	Homo sapiens cDNA clone IMAGE:5295564. [BC033983]	-0.843901594	9.842482506	-3.900990105	0.00181175	0.059636413	-1.256385351
17067	320	51	24823	0	A_23_P151159	TCHP	NM_032300	"Homo sapiens trichoplein, keratin filament binding (TCHP), mRNA [NM_032300]"	-0.846814667	9.581164084	-4.505173154	0.000586791	0.029678468	-0.15354271
26118	488	42	37862	0	A_32_P52251	CR612065	CR612065	full-length cDNA clone CS0DC012YI02 of Neuroblastoma Cot 25-normalized of Homo sapiens (human). [CR612065]	-0.849595715	8.373278145	-7.034271141	8.71E-06	0.002163726	3.939353505
20922	392	50	30434	0	A_23_P19802	KIAA1285	NM_015694	"Homo sapiens KIAA1285 protein (KIAA1285), mRNA [NM_015694]"	-0.851917862	11.32734758	-5.113856779	0.000196749	0.014807837	0.916636078
3871	79	27	6088	0	A_23_P76718	NEK3	NM_002498	"Homo sapiens NIMA (never in mitosis gene a)-related kinase 3 (NEK3), transcript variant 1, mRNA [NM_002498]"	-0.854059753	11.5324546	-6.093446918	3.77E-05	0.005211396	2.528710093
16577	311	51	24191	0	A_32_P85978	ZNF414	AK074191	"Homo sapiens cDNA FLJ23611 fis, clone ADKA02380. [AK074191]"	-0.867173255	11.54794036	-6.232807048	3.01E-05	0.004512469	2.746210185
8086	155	55	12074	0	A_32_P110872	RP11-151A6.2	BC001077	"Homo sapiens hypothetical protein BC004360, mRNA (cDNA clone IMAGE:2822295), complete cds. [BC001077]"	-0.874907892	8.345114037	-6.370385387	2.42E-05	0.003987153	2.957998606
11809	224	72	17392	0	A_23_P160518	TRIM45	NM_025188	"Homo sapiens tripartite motif-containing 45 (TRIM45), mRNA [NM_025188]"	-0.877223793	8.637880123	-8.158138549	1.76E-06	0.000943791	5.452715943
445	12	73	810	0	A_23_P31041	MYLIP	NM_013262	"Homo sapiens myosin regulatory light chain interacting protein (MYLIP), mRNA [NM_013262]"	-0.897258187	10.44389206	-5.950759547	4.75E-05	0.006061749	2.302922508
23094	432	80	33583	0	A_23_P1374	PRKCQ	NM_006257	"Homo sapiens protein kinase C, theta (PRKCQ), mRNA [NM_006257]"	-0.91307336	7.258306654	-8.076228406	1.97E-06	0.000986894	5.348425318
22822	427	85	33290	0	A_24_P416411	PEX12	NM_000286	"Homo sapiens peroxisomal biogenesis factor 12 (PEX12), mRNA [NM_000286]"	-0.916260954	9.087010732	-9.158311663	4.81E-07	0.000487535	6.65518677
21399	401	58	31224	0	A_24_P38276	FZD1	NM_003505	"Homo sapiens frizzled homolog 1 (Drosophila) (FZD1), mRNA [NM_003505]"	-0.91679532	8.945302076	-6.613435266	1.65E-05	0.003104722	3.325051652
27188	508	13	39355	0	A_24_P361158	C14orf131	NM_018335	"Homo sapiens chromosome 14 open reading frame 131 (C14orf131), mRNA [NM_018335]"	-0.919869969	9.170723222	-8.007927023	2.16E-06	0.000986894	5.260761473
11741	223	55	17360	0	A_23_P77714	CLUAP1	NM_024793	"Homo sapiens clusterin associated protein 1 (CLUAP1), transcript variant 2, mRNA [NM_024793]"	-0.921963417	11.12029057	-4.740183626	0.00038267	0.022158915	0.265252753
20215	379	21	29448	0	A_23_P88589	NR2F2	NM_021005	"Homo sapiens nuclear receptor subfamily 2, group F, member 2 (NR2F2), mRNA [NM_021005]"	-0.93656075	14.14454542	-4.474091477	0.000621234	0.031033267	-0.209414173
7850	151	46	11735	0	A_24_P374741	FRMD4A	AK057828	"Homo sapiens cDNA FLJ25099 fis, clone CBR01272. [AK057828]"	-0.953195348	9.324832244	-4.590091913	0.000502411	0.026758065	-0.001456223
20364	382	25	29616	0	A_32_P55979	THC2439252	THC2439252	"BC018029 6-pyruvoyltetrahydropterin synthase {Homo sapiens;} , partial (25%) [THC2439252]"	-1.01843307	6.400209721	-3.044268014	0.00937166	0.160884201	-2.848245013
5349	106	63	8200	0	A_23_P129778	MKS1	AK000352	"Homo sapiens cDNA FLJ20345 fis, clone HEP13723. [AK000352]"	-1.021538653	9.516632575	-4.364520709	0.00076027	0.035597216	-0.407215059
11262	214	53	16576	0	A_24_P886336	BC029907	BC029907	"Homo sapiens, clone IMAGE:5175565, mRNA. [BC029907]"	-1.033110721	7.240671456	-7.250609524	6.33E-06	0.001822709	4.244823301
13326	252	51	19520	0	A_23_P163402	CYP1A1	NM_000499	"Homo sapiens cytochrome P450, family 1, subfamily A, polypeptide 1 (CYP1A1), mRNA [NM_000499]"	-1.076167493	12.655344	-4.040024081	0.001393263	0.051407605	-0.9998624
18525	348	20	26951	0	A_24_P929946	NP111687	NP111687	GB|L33988.1|AAA74365.1 ORF [NP111687]	-1.078957561	8.429178168	-5.593688218	8.61E-05	0.00872333	1.724250578
14704	276	75	21450	0	A_23_P501193	KCNJ16	NM_170741	"Homo sapiens potassium inwardly-rectifying channel, subfamily J, member 16 (KCNJ16), transcript variant 2, mRNA [NM_170741]"	-1.083865486	10.54690395	-4.867314564	0.000304538	0.019638531	0.488951276
5940	117	11	9042	0	A_23_P301360	ZNF572	NM_152412	"Homo sapiens zinc finger protein 572 (ZNF572), mRNA [NM_152412]"	-1.105393333	9.212080815	-3.431865303	0.004440747	0.103245644	-2.128444696
26276	491	35	38163	0	A_23_P395426	DIDO1	NM_022105	"Homo sapiens death inducer-obliterator 1 (DIDO1), transcript variant 1, mRNA [NM_022105]"	-1.142538733	10.33806984	-11.17640313	4.72E-08	0.000133881	8.725593401
23984	449	77	34990	0	A_32_P181297	ST7OT1	NR_002330	Homo sapiens ST7 overlapping transcript 1 (antisense non-coding RNA) (ST7OT1) on chromosome 7 [NR_002330]	-1.153341138	9.76927831	-8.9076402	6.59E-07	0.000537706	6.365769391
10171	194	61	15024	0	A_32_P204691	BC038747	BC038747	Homo sapiens cDNA clone IMAGE:5268658. [BC038747]	-1.26426109	8.71688321	-8.921898889	6.48E-07	0.000537706	6.382440472
26606	497	26	38622	0	A_23_P97700	TXNIP	NM_006472	"Homo sapiens thioredoxin interacting protein (TXNIP), mRNA [NM_006472]"	-1.382576671	12.90359238	-13.09886331	6.98E-09	3.96E-05	10.33402652
9628	184	45	14220	0	A_23_P145247	ZNF187	NM_152736	"Homo sapiens zinc finger protein 187 (ZNF187), transcript variant 3, mRNA [NM_152736]"	-1.388762305	8.466592842	-14.00933918	3.07E-09	2.96E-05	10.9941922
3311	68	68	5220	0	A_23_P405216	ZNF619	NM_173656	"Homo sapiens zinc finger protein 619 (ZNF619), mRNA [NM_173656]"	-1.502025911	7.988366284	-6.001450334	4.37E-05	0.005789699	2.383493521
9715	186	8	14304	0	A_24_P144104	C11orf37	NM_001007543	"Homo sapiens chromosome 11 open reading frame 37 (C11orf37), mRNA [NM_001007543]"	-4.275565341	8.18353307	-3.764816147	0.002346858	0.070069727	-1.508752735
