# Supplementary material for: Gene Expression Profiling of Gliadin Effects on Intestinal Epithelial Cells Suggests Novel Non-Enzymatic Functions of Pepsin and Trypsin
Source: PLoS One. 2013 Jun 18;8(6):e66307. doi: 10.1371/journal.pone.0066307 (PMC3688875; doi:10.1371/journal.pone.0066307)
Supplement: Table S2 — p31-43 vs. MED-CTL differentially expressed probes. (TXT) [file pone.0066307.s002.txt]

nrow	Row	Col	ProbeUID	ControlType	ProbeName	GeneName	SystematicName	Description	logFC	AveExpr	t	P.Value	adj.P.Val	B
8421	162	8	12455	0	A_24_P179033	THC2270926	THC2270926	"RS2_HUMAN (P15880) 40S ribosomal protein S2 (S4) (LLRep3 protein), partial (85%) [THC2270926]"	2.182293734	11.60555864	3.135164385	0.00786549	0.999686697	-3.248087553
6026	118	40	9094	0	A_24_P375932	A_24_P375932	A_24_P375932	Unknown	1.584027737	13.8688118	3.04170337	0.009418085	0.999686697	-3.313516374
1639	38	8	2694	0	A_24_P349547	A_24_P349547	A_24_P349547	Unknown	1.381115886	11.66954725	3.265208581	0.006121236	0.999686697	-3.158378103
9607	184	8	14151	0	A_23_P347131	TTC15	AK094181	"Homo sapiens cDNA FLJ36862 fis, clone ASTRO2015529. [AK094181]"	1.067020168	9.756105767	3.625247786	0.00306384	0.999686697	-2.919299274
13875	262	4	20215	0	A_24_P75708	A_24_P75708	A_24_P75708	Unknown	1.035179053	11.01722606	3.301759665	0.005704879	0.999686697	-3.133463356
26891	502	36	38945	0	A_24_P771278	A_24_P771278	A_24_P771278	Unknown	1.030383915	9.66312884	3.087305612	0.008625713	0.999686697	-3.281497489
7901	152	32	11712	0	A_32_P98502	COX5A	NM_004255	"Homo sapiens cytochrome c oxidase subunit Va (COX5A), nuclear gene encoding mitochondrial protein, mRNA [NM_004255]"	1.004562753	14.1776357	3.386155678	0.004849017	0.999686697	-3.07646759
16605	312	12	24121	0	A_32_P199292	ENST00000337682	ENST00000337682	"Homo sapiens family with sequence similarity 60, member A, mRNA (cDNA clone MGC:88660 IMAGE:5924274), complete cds. [BC071966]"	0.933522664	10.12526779	3.752695628	0.002401703	0.999686697	-2.838281206
2405	52	20	3848	0	A_23_P156739	C6orf125	NM_032340	"Homo sapiens chromosome 6 open reading frame 125 (C6orf125), mRNA [NM_032340]"	0.932357071	13.08248035	3.638980712	0.002984355	0.999686697	-2.910474444
6014	118	20	9059	0	A_23_P33752	SLC25A6	NM_001636	"Homo sapiens solute carrier family 25 (mitochondrial carrier; adenine nucleotide translocator), member 6 (SLC25A6), mRNA [NM_001636]"	0.779890709	14.93133859	3.410783748	0.004624549	0.999686697	-3.059979398
18858	354	16	2642	0	A_23_P28886	PCNA	NM_002592	"Homo sapiens proliferating cell nuclear antigen (PCNA), transcript variant 1, mRNA [NM_002592]"	0.719273723	14.87439861	3.959826604	0.001620834	0.999686697	-2.710923946
1444	34	8	2372	0	A_23_P67360	PLEKHA4	NM_020904	"Homo sapiens pleckstrin homology domain containing, family A (phosphoinositide binding specific) member 4 (PLEKHA4), mRNA [NM_020904]"	0.709229469	9.065970808	3.83383517	0.002058003	0.999686697	-2.78774608
10258	196	12	15093	0	A_23_P40588	RP3-366L4.2	NM_172002	"Homo sapiens J-type co-chaperone HSC20 (HSC20), mRNA [NM_172002]"	0.691703954	10.31592696	3.170940597	0.007341222	0.999686697	-3.2232474
181	6	44	329	0	A_23_P109235	RALY	NM_016732	"Homo sapiens RNA binding protein, autoantigenic (hnRNP-associated with lethal yellow homolog (mouse)) (RALY), transcript variant 1, mRNA [NM_016732]"	0.679066988	12.68286643	3.411204481	0.004620806	0.999686697	-3.059698299
3713	76	24	5774	0	A_24_P296907	THAP8	NM_152658	"Homo sapiens THAP domain containing 8 (THAP8), mRNA [NM_152658]"	0.657925295	8.771507503	3.382821857	0.004880235	0.999686697	-3.07870462
20576	386	20	29912	0	A_23_P382148	RAB1A	NM_004161	"Homo sapiens RAB1A, member RAS oncogene family (RAB1A), mRNA [NM_004161]"	0.635690451	14.35695749	5.195024487	0.000170695	0.776930608	-2.065713415
27592	516	8	39919	0	A_32_P133213	THC2280062	THC2280062	Unknown	0.621350291	7.006729698	3.443681539	0.004340969	0.999686697	-3.03805888
2179	48	20	3526	0	A_23_P100602	TBCD	NM_005993	"Homo sapiens tubulin-specific chaperone d (TBCD), transcript variant 1, mRNA [NM_005993]"	0.614846275	10.75885538	3.920425894	0.001746261	0.999686697	-2.734730873
15556	292	8	22567	0	A_24_P901084	A_24_P901084	A_24_P901084	Unknown	0.603794664	10.31192587	3.09353267	0.008522795	0.999686697	-3.277139007
27455	513	24	39809	0	A_24_P41551	A_24_P41551	A_24_P41551	Unknown	0.598368906	15.48327369	3.111610536	0.008230897	0.999686697	-3.264505016
25443	476	8	36867	0	A_23_P119295	SITPEC	NM_016581	"Homo sapiens signaling intermediate in Toll pathway, evolutionarily conserved (SITPEC), mRNA [NM_016581]"	0.585453504	12.52036125	4.386263932	0.000730323	0.999686697	-2.466111844
13695	258	75	20031	0	A_24_P895028	AI818976	AI818976	"wj89h07.x1 NCI_CGAP_Lym12 Homo sapiens cDNA clone IMAGE:2410045 3', mRNA sequence [AI818976]"	0.557224512	6.304762185	3.303495349	0.00568583	0.999686697	-3.132283645
20457	384	4	29731	0	A_24_P81691	SNX19	NM_014758	"Homo sapiens sorting nexin 19 (SNX19), mRNA [NM_014758]"	0.555105039	8.246040749	3.490933077	0.00396409	0.999686697	-3.00678614
9341	179	16	13858	0	A_24_P238266	A_24_P238266	A_24_P238266	Unknown	0.550703739	13.79710616	3.270535073	0.006058713	0.999686697	-3.154738887
27794	520	8	40197	0	A_23_P143662	PISD	NM_014338	"Homo sapiens phosphatidylserine decarboxylase (PISD), mRNA [NM_014338]"	0.542236288	10.65344461	3.106428887	0.008313529	0.999686697	-3.268123353
5604	111	12	8577	0	A_23_P420782	TULP3	NM_003324	"Homo sapiens tubby like protein 3 (TULP3), mRNA [NM_003324]"	0.538034432	7.838665577	3.173228727	0.007308906	0.999686697	-3.221662741
4335	88	4	6676	0	A_32_P224149	ENST00000238256	ENST00000238256	"Homo sapiens mRNA for KIAA0674 protein, partial cds. [AB014574]"	0.535316041	10.69980851	4.135016281	0.001165582	0.999686697	-2.607491131
24437	458	4	35479	0	A_32_P111507	A_32_P111507	A_32_P111507	Unknown	0.51465272	15.92744878	3.152789503	0.007602694	0.999686697	-3.235835342
1844	42	16	3033	0	A_23_P104109	RPS6KC1	NM_012424	"Homo sapiens ribosomal protein S6 kinase, 52kDa, polypeptide 1 (RPS6KC1), mRNA [NM_012424]"	0.51458074	9.921116723	3.987547957	0.001538148	0.999686697	-2.69429328
11039	210	28	16218	0	A_23_P329133	GOT2	M22632	"Human mitochondrial aspartate aminotransferase mRNA, complete cds. [M22632]"	0.513659864	11.72878012	3.756041649	0.002386433	0.999686697	-2.836181013
1975	44	48	3257	0	A_23_P107653	ETFB	NM_001014763	"Homo sapiens electron-transfer-flavoprotein, beta polypeptide (ETFB), transcript variant 2, mRNA [NM_001014763]"	0.506796222	15.79806	3.813845514	0.00213772	0.999686697	-2.800119464
11346	216	8	16642	0	A_23_P117198	MRP63	NM_024026	"Homo sapiens mitochondrial ribosomal protein 63 (MRP63), nuclear gene encoding mitochondrial protein, mRNA [NM_024026]"	0.504348563	14.32579274	3.099743044	0.008421372	0.999686697	-3.272795561
12457	236	20	18231	0	A_23_P143016	ARID5A	NM_006673	"Homo sapiens AT rich interactive domain 5A (MRF1-like) (ARID5A), transcript variant 2, mRNA [NM_006673]"	0.501831176	9.016669281	3.162982964	0.007454729	0.999686697	-3.228762322
15002	282	12	21792	0	A_23_P131526	FLJ22555	NM_024520	"Homo sapiens hypothetical protein FLJ22555 (FLJ22555), mRNA [NM_024520]"	0.490626322	13.69960735	3.829867998	0.002073579	0.999686697	-2.790197719
22406	420	16	32549	0	A_23_P54540	EIF2AK4	NM_001013703	"Homo sapiens eukaryotic translation initiation factor 2 alpha kinase 4 (EIF2AK4), mRNA [NM_001013703]"	0.49053768	11.23940243	3.37748643	0.004930619	0.999686697	-3.082287252
6022	118	32	9080	0	A_23_P207783	TBC1D16	AK091923	"Homo sapiens cDNA FLJ34604 fis, clone KIDNE2013413. [AK091923]"	0.489987369	8.462734121	4.132229702	0.001171684	0.999686697	-2.609105227
17863	336	8	26000	0	A_24_P332806	INPP5B	BC062317	"Homo sapiens inositol polyphosphate-5-phosphatase, 75kDa, mRNA (cDNA clone MGC:71303 IMAGE:4871076), complete cds. [BC062317]"	0.487991772	6.576095001	3.128626847	0.007965257	0.999686697	-3.252639344
9924	190	8	14623	0	A_23_P85952	DENND2D	NM_024901	"Homo sapiens DENN/MADD domain containing 2D (DENND2D), mRNA [NM_024901]"	0.484467013	11.80666964	4.733542707	0.000387284	0.999686697	-2.284144668
3512	72	28	5461	0	A_24_P54083	CR610205	CR610205	full-length cDNA clone CS0DC020YH17 of Neuroblastoma Cot 25-normalized of Homo sapiens (human). [CR610205]	0.478170317	7.845582525	4.09640852	0.001253118	0.999686697	-2.629944075
27709	518	32	40103	0	A_23_P170908	NUBPL	NM_025152	"Homo sapiens nucleotide binding protein-like (NUBPL), mRNA [NM_025152]"	0.475542417	8.32341071	4.382830285	0.00073497	0.999686697	-2.467988631
10574	202	16	15571	0	A_23_P258689	HEATR2	NM_017802	"Homo sapiens HEAT repeat containing 2 (HEATR2), mRNA [NM_017802]"	0.473688444	12.37750941	5.246626754	0.000156029	0.776930608	-2.042878748
24213	454	8	35178	0	A_23_P74740	PARK7	NM_007262	"Homo sapiens Parkinson disease (autosomal recessive, early onset) 7 (PARK7), mRNA [NM_007262]"	0.472106454	16.23856676	4.059262416	0.001343721	0.999686697	-2.651729488
2057	46	8	3342	0	A_24_P184769	WDR20	NM_181291	"Homo sapiens WD repeat domain 20 (WDR20), transcript variant 1, mRNA [NM_181291]"	0.463767019	9.294904368	3.888235657	0.001856086	0.999686697	-2.754328199
22284	418	8	32372	0	A_23_P39125	GLTSCR2	NM_015710	"Homo sapiens glioma tumor suppressor candidate region gene 2 (GLTSCR2), mRNA [NM_015710]"	0.456839668	17.05119363	3.786689028	0.002251094	0.999686697	-2.817009369
28260	530	24	40878	0	A_23_P39561	UBE2F	NM_080678	"Homo sapiens ubiquitin-conjugating enzyme E2F (putative) (UBE2F), mRNA [NM_080678]"	0.456456737	11.21171689	3.407345075	0.004655249	0.999686697	-3.062277563
12867	244	12	18821	0	A_23_P78557	FBXL12	NM_017703	"Homo sapiens F-box and leucine-rich repeat protein 12 (FBXL12), mRNA [NM_017703]"	0.452750132	10.41162483	3.173210604	0.007309161	0.999686697	-3.22167529
11446	218	8	16801	0	A_23_P168229	TXNDC5	NM_022085	"Homo sapiens thioredoxin domain containing 5 (TXNDC5), transcript variant 2, mRNA [NM_022085]"	0.449742584	15.06709809	3.818272922	0.002119796	0.999686697	-2.797374614
6318	124	4	9490	0	A_23_P132285	MPST	NM_001013440	"Homo sapiens mercaptopyruvate sulfurtransferase (MPST), transcript variant 1, mRNA [NM_001013440]"	0.445604289	14.48262122	3.730950977	0.002503393	0.999686697	-2.851963419
9390	180	4	13838	0	A_23_P133770	C6orf129	NM_138493	"Homo sapiens chromosome 6 open reading frame 129 (C6orf129), mRNA [NM_138493]"	0.439301948	11.94659911	3.592150604	0.003264353	0.999686697	-2.940660347
21653	406	12	31448	0	A_23_P216655	TRIM14	NM_014788	"Homo sapiens tripartite motif-containing 14 (TRIM14), transcript variant 1, mRNA [NM_014788]"	0.423407372	10.88359272	3.852008881	0.001988165	0.999686697	-2.776540437
27234	509	8	39484	0	A_24_P66528	SRP9	NM_003133	"Homo sapiens signal recognition particle 9kDa (SRP9), mRNA [NM_003133]"	0.42147403	13.77644991	3.90996814	0.001781192	0.999686697	-2.741083044
16392	308	24	23834	0	A_24_P82419	H3F3B	NM_005324	"Homo sapiens H3 histone, family 3B (H3.3B) (H3F3B), mRNA [NM_005324]"	0.414889836	16.80296302	3.617028965	0.003112434	0.999686697	-2.924591539
21325	400	18	30992	0	A_23_P425917	C6orf188	NM_153711	"Homo sapiens chromosome 6 open reading frame 188 (C6orf188), mRNA [NM_153711]"	0.407540472	6.426678395	3.048782916	0.009290484	0.999686697	-3.308534157
26837	501	40	38951	0	A_23_P376870	C14orf79	NM_174891	"Homo sapiens chromosome 14 open reading frame 79 (C14orf79), mRNA [NM_174891]"	0.402831877	6.763698303	3.399107748	0.004729631	0.999686697	-3.067788078
18079	340	24	3009	0	A_23_P104689	RELA	BC014095	"Homo sapiens v-rel reticuloendotheliosis viral oncogene homolog A, nuclear factor of kappa light polypeptide gene enhancer in B-cells 3, p65 (avian), mRNA (cDNA clone IMAGE:4547184), complete cds. [BC014095]"	0.394997646	10.25395514	4.444182184	0.000656355	0.999686697	-2.434685
18741	352	16	27250	0	A_24_P314179	ETS2	NM_005239	"Homo sapiens v-ets erythroblastosis virus E26 oncogene homolog 2 (avian) (ETS2), mRNA [NM_005239]"	0.392949747	10.3334897	3.47982705	0.004049587	0.999686697	-3.014113791
4445	90	3	6834	0	A_24_P918926	A_24_P918926	A_24_P918926	Unknown	0.388359908	6.270992665	3.093642348	0.008520994	0.999686697	-3.27706227
8967	172	8	13240	0	A_24_P97257	BQ772694	BQ772694	"UI-H-FE0-bbr-c-24-0-UI.s1 NCI_CGAP_FE0 Homo sapiens cDNA clone UI-H-FE0-bbr-c-24-0-UI 3', mRNA sequence [BQ772694]"	0.388222118	8.397282347	3.305605025	0.005662764	0.999686697	-3.130850159
108	4	40	188	0	A_23_P348138	MKL1	NM_020831	"Homo sapiens megakaryoblastic leukemia (translocation) 1 (MKL1), mRNA [NM_020831]"	0.38431789	10.00860077	4.483269329	0.000610851	0.999686697	-2.41372161
14137	266	40	2642	0	A_23_P28886	PCNA	NM_002592	"Homo sapiens proliferating cell nuclear antigen (PCNA), transcript variant 1, mRNA [NM_002592]"	0.384255486	15.09392565	3.749153518	0.002417977	0.999686697	-2.84050599
14882	279	79	21759	0	A_24_P912204	MIDN	NM_177401	"Homo sapiens midnolin (MIDN), mRNA [NM_177401]"	0.372419823	6.779169798	3.445527332	0.004325588	0.999686697	-3.036832552
27814	520	44	40262	0	A_23_P80891	USP4	NM_003363	"Homo sapiens ubiquitin specific peptidase 4 (proto-oncogene) (USP4), transcript variant 1, mRNA [NM_003363]"	0.371500864	9.508371221	3.280537664	0.005943028	0.999686697	-3.14791258
1837	42	3	3009	0	A_23_P104689	RELA	BC014095	"Homo sapiens v-rel reticuloendotheliosis viral oncogene homolog A, nuclear factor of kappa light polypeptide gene enhancer in B-cells 3, p65 (avian), mRNA (cDNA clone IMAGE:4547184), complete cds. [BC014095]"	0.370309229	9.730592	3.645489879	0.002947416	0.999686697	-2.906299552
20888	392	2	30343	0	A_24_P850069	A_24_P850069	A_24_P850069	Unknown	0.356793538	6.675875656	3.543858527	0.003581072	0.999686697	-2.972060898
25171	471	8	36561	0	A_23_P403898	PTPN3	NM_002829	"Homo sapiens protein tyrosine phosphatase, non-receptor type 3 (PTPN3), mRNA [NM_002829]"	0.354602857	10.38795933	3.945840846	0.001664264	0.999686697	-2.71935175
5823	115	4	8873	0	A_23_P204472	RPLP0	NM_053275	"Homo sapiens ribosomal protein, large, P0 (RPLP0), transcript variant 2, mRNA [NM_053275]"	0.354119232	17.01402316	4.369381746	0.000753467	0.999686697	-2.475354176
752	20	16	1294	0	A_32_P98975	CCDC32	NM_052849	"Homo sapiens coiled-coil domain containing 32 (CCDC32), mRNA [NM_052849]"	0.353874803	9.007359208	3.420836548	0.004535964	0.999686697	-3.053268285
3154	66	8	4947	0	A_23_P78405	LIPG	NM_006033	"Homo sapiens lipase, endothelial (LIPG), mRNA [NM_006033]"	0.342962202	11.43296756	3.771884521	0.002315465	0.999686697	-2.826255814
27594	516	12	39924	0	A_23_P151297	TENC1	NM_015319	"Homo sapiens tensin like C1 domain containing phosphatase (tensin 2) (TENC1), transcript variant 1, mRNA [NM_015319]"	0.33832219	6.879202219	3.643273148	0.002959943	0.999686697	-2.90772076
20356	382	16	29600	0	A_23_P500799	CASP6	NM_001226	"Homo sapiens caspase 6, apoptosis-related cysteine peptidase (CASP6), transcript variant alpha, mRNA [NM_001226]"	0.335589664	12.67597067	3.313565484	0.005576571	0.999686697	-3.125445324
4012	82	4	6207	0	A_24_P26496	NOTCH4	NM_004557	"Homo sapiens Notch homolog 4 (Drosophila) (NOTCH4), mRNA [NM_004557]"	0.33555224	6.426307643	3.331650158	0.005385627	0.999686697	-3.113191099
14255	268	44	20760	0	A_24_P7380	A_24_P7380	A_24_P7380	Unknown	0.332884587	13.93400532	3.220576157	0.006671231	0.999686697	-3.188983536
2231	49	16	3680	0	A_23_P104607	PSMC3	NM_002804	"Homo sapiens proteasome (prosome, macropain) 26S subunit, ATPase, 3 (PSMC3), mRNA [NM_002804]"	0.327512928	14.06924662	3.395682727	0.00476091	0.999686697	-3.070081494
623	17	24	1157	0	A_24_P213396	A_24_P213396	A_24_P213396	Unknown	0.3246803	13.97816431	3.205015031	0.006874414	0.999686697	-3.199700124
964	24	40	1645	0	A_24_P261724	RNF10	NM_014868	"Homo sapiens ring finger protein 10 (RNF10), mRNA [NM_014868]"	0.323440718	12.50199235	3.892989729	0.001839432	0.999686697	-2.751425629
23164	434	20	4619	0	A_23_P99027	PTPN11	NM_002834	"Homo sapiens protein tyrosine phosphatase, non-receptor type 11 (Noonan syndrome 1) (PTPN11), mRNA [NM_002834]"	0.314500748	13.07617356	3.175000406	0.007283981	0.999686697	-3.220436089
14498	273	1	21144	0	A_23_P2097	TRIM68	NM_018073	"Homo sapiens tripartite motif-containing 68 (TRIM68), mRNA [NM_018073]"	0.312853184	8.635005255	3.778404325	0.002286888	0.999686697	-2.822180375
5894	116	28	8916	0	A_23_P102517	PDE6D	NM_002601	"Homo sapiens phosphodiesterase 6D, cGMP-specific, rod, delta (PDE6D), mRNA [NM_002601]"	0.310419302	9.488654734	3.049403716	0.009279377	0.999686697	-3.308097467
200	7	9	397	0	A_23_P44363	CASKIN2	NM_020753	"Homo sapiens CASK interacting protein 2 (CASKIN2), mRNA [NM_020753]"	0.308207814	7.710893753	3.927536837	0.001722911	0.999686697	-2.730419571
6439	126	12	9665	0	A_23_P165984	ZSWIM3	NM_080752	"Homo sapiens zinc finger, SWIM-type containing 3 (ZSWIM3), mRNA [NM_080752]"	0.306237543	10.00172625	3.314817578	0.005563134	0.999686697	-3.124595801
13591	257	16	3009	0	A_23_P104689	RELA	BC014095	"Homo sapiens v-rel reticuloendotheliosis viral oncogene homolog A, nuclear factor of kappa light polypeptide gene enhancer in B-cells 3, p65 (avian), mRNA (cDNA clone IMAGE:4547184), complete cds. [BC014095]"	0.305639182	10.24465284	3.298800887	0.005737497	0.999686697	-3.135475097
4015	82	8	6215	0	A_23_P83436	PEPD	NM_000285	"Homo sapiens peptidase D (PEPD), mRNA [NM_000285]"	0.305200031	14.74981867	3.106022622	0.008320043	0.999686697	-3.268407148
19294	362	16	28025	0	A_24_P89718	TTC26	NM_024926	"Homo sapiens tetratricopeptide repeat domain 26 (TTC26), mRNA [NM_024926]"	0.295465062	8.69908402	3.187814524	0.00710622	0.999686697	-3.211572827
9393	180	8	13844	0	A_23_P400435	CRLS1	NM_019095	"Homo sapiens cardiolipin synthase 1 (CRLS1), mRNA [NM_019095]"	0.29490143	14.9282044	5.51923878	9.77E-05	0.776930608	-1.927297448
4228	86	4	6521	0	A_23_P129038	EVL	NM_016337	"Homo sapiens Enah/Vasp-like (EVL), mRNA [NM_016337]"	0.29380232	6.358528596	3.266850299	0.006101897	0.999686697	-3.157256128
23471	440	4	34067	0	A_23_P204745	SMARCD1	NM_139071	"Homo sapiens SWI/SNF related, matrix associated, actin dependent regulator of chromatin, subfamily d, member 1 (SMARCD1), transcript variant 2, mRNA [NM_139071]"	0.292412601	8.595014901	3.012943829	0.009954608	0.999686697	-3.33379782
15391	289	8	8873	0	A_23_P204472	RPLP0	NM_053275	"Homo sapiens ribosomal protein, large, P0 (RPLP0), transcript variant 2, mRNA [NM_053275]"	0.286011136	17.13350254	3.724733167	0.00253327	0.999686697	-2.85588654
2397	52	12	3834	0	A_23_P12911	C11orf24	NM_022338	"Homo sapiens chromosome 11 open reading frame 24 (C11orf24), mRNA [NM_022338]"	0.284890698	14.54353297	3.024671114	0.009732257	0.999686697	-3.325519595
22379	419	59	32627	0	A_24_P19810	PPCS	NM_024664	"Homo sapiens phosphopantothenoylcysteine synthetase (PPCS), mRNA [NM_024664]"	0.283171087	11.10735336	3.381007284	0.004897312	0.999686697	-3.079922723
23275	436	23	33791	0	A_23_P123666	TBC1D2	NM_018421	"Homo sapiens TBC1 domain family, member 2 (TBC1D2), mRNA [NM_018421]"	0.280131282	8.984604711	3.351243929	0.005186165	0.999686697	-3.099953144
27394	512	4	39624	0	A_23_P51966	A_23_P51966	A_23_P51966	Unknown	0.278117749	10.07038191	3.594232938	0.003251354	0.999686697	-2.939312555
3915	80	20	6077	0	A_23_P152353	EARS2	NM_133451	"Homo sapiens glutamyl-tRNA synthetase 2 (mitochondrial)(putative) (EARS2), mRNA [NM_133451]"	0.276726759	11.22583881	3.356731332	0.005131649	0.999686697	-3.096253045
13082	248	8	19121	0	A_23_P112412	TEX10	NM_017746	"Homo sapiens testis expressed sequence 10 (TEX10), mRNA [NM_017746]"	0.275887738	13.36000547	3.508486976	0.003832663	0.999686697	-2.995232972
5905	116	44	8945	0	A_23_P6980	ENST00000329536	ENST00000329536	Sequence 120 from Patent WO0220754. [AX721160]	0.275781534	7.753765632	3.158561067	0.007518559	0.999686697	-3.231829399
22615	424	20	32863	0	A_23_P421465	EP400	NM_015409	"Homo sapiens E1A binding protein p400 (EP400), mRNA [NM_015409]"	0.269609367	10.99646825	3.259420568	0.006189911	0.999686697	-3.162335884
23221	435	23	33790	0	A_24_P18137	NEFL	NM_006158	"Homo sapiens neurofilament, light polypeptide 68kDa (NEFL), mRNA [NM_006158]"	0.267059406	5.9685962	3.406546026	0.004662412	0.999686697	-3.062811776
24838	465	7	36099	0	A_23_P217958	HK1	NM_033500	"Homo sapiens hexokinase 1 (HK1), nuclear gene encoding mitochondrial protein, transcript variant 5, mRNA [NM_033500]"	0.265587789	10.59426879	3.108625341	0.008278402	0.999686697	-3.266589283
3291	68	44	746	0	A_23_P13899	GAPDH	NM_002046	"Homo sapiens glyceraldehyde-3-phosphate dehydrogenase (GAPDH), mRNA [NM_002046]"	0.262037753	16.32815872	4.060308416	0.00134108	0.999686697	-2.651113584
631	17	36	1181	0	A_23_P69491	RHOA	NM_001664	"Homo sapiens ras homolog gene family, member A (RHOA), mRNA [NM_001664]"	0.260918239	15.03485281	3.501643301	0.003883369	0.999686697	-2.999732965
17346	326	8	25219	0	A_23_P21485	FLJ20701	NM_017933	"Homo sapiens hypothetical protein FLJ20701 (FLJ20701), mRNA [NM_017933]"	0.249524066	10.05345163	3.767961516	0.002332835	0.999686697	-2.828710581
23802	446	40	34606	0	A_24_P245358	ATP5A1	NM_001001937	"Homo sapiens ATP synthase, H+ transporting, mitochondrial F1 complex, alpha subunit 1, cardiac muscle (ATP5A1), nuclear gene encoding mitochondrial protein, transcript variant 1, mRNA [NM_001001937]"	0.247479289	16.11928604	3.180249392	0.007210634	0.999686697	-3.216803599
17452	328	12	9415	0	A_23_P7582	TCF7	NM_003202	"Homo sapiens transcription factor 7 (T-cell specific, HMG-box) (TCF7), transcript variant 1, mRNA [NM_003202]"	0.242128892	10.74542106	3.139725307	0.007796628	0.999686697	-3.244914281
3824	78	31	1487	0	A_23_P74081	TP73	NM_005427	"Homo sapiens tumor protein p73 (TP73), mRNA [NM_005427]"	0.237988085	6.742052046	3.341231167	0.005287147	0.999686697	-3.106712897
2230	49	14	3676	0	A_23_P350451	PRDM1	NM_001198	"Homo sapiens PR domain containing 1, with ZNF domain (PRDM1), transcript variant 1, mRNA [NM_001198]"	0.235859998	7.161044285	3.071307583	0.008895832	0.999686697	-3.292710237
7695	148	70	11479	0	A_24_P302506	ENST00000369864	ENST00000369864	"Homo sapiens mRNA for KIAA1163 protein, partial cds. [AB032989]"	0.226782164	6.325554997	3.063556618	0.009029716	0.999686697	-3.298150599
2142	47	52	3586	0	A_23_P29318	SAMM50	NM_015380	"Homo sapiens sorting and assembly machinery component 50 homolog (S. cerevisiae) (SAMM50), mRNA [NM_015380]"	0.224492035	13.97982451	3.120160119	0.008096343	0.999686697	-3.258540059
9804	187	74	14586	0	A_23_P251324	WDR31	NM_001012361	"Homo sapiens WD repeat domain 31 (WDR31), transcript variant 1, mRNA [NM_001012361]"	0.223347155	6.208679279	3.270287444	0.006061605	0.999686697	-3.154908011
5955	117	28	9072	0	A_32_P136402	THOC7	NM_025075	"Homo sapiens THO complex 7 homolog (Drosophila) (THOC7), mRNA [NM_025075]"	0.222160642	13.58665119	3.488138333	0.003985431	0.999686697	-3.008628763
15575	292	48	22639	0	A_23_P66658	TADA2L	NM_001488	"Homo sapiens transcriptional adaptor 2 (ADA2 homolog, yeast)-like (TADA2L), transcript variant 1, mRNA [NM_001488]"	0.205496371	8.756855032	3.213299985	0.006765477	0.999686697	-3.193991547
10570	202	10	15561	0	A_23_P125579	MID1IP1	NM_021242	"Homo sapiens MID1 interacting protein 1 (gastrulation specific G12-like (zebrafish)) (MID1IP1), mRNA [NM_021242]"	0.198012002	10.30241677	3.127093624	0.007988837	0.999686697	-3.253707416
11238	214	16	16507	0	A_23_P167479	IL17B	NM_014443	"Homo sapiens interleukin 17B (IL17B), mRNA [NM_014443]"	0.183939194	6.079812414	3.315993562	0.005550544	0.999686697	-3.123798066
3294	68	49	5184	0	A_23_P68942	RPL3	NM_000967	"Homo sapiens ribosomal protein L3 (RPL3), transcript variant 1, mRNA [NM_000967]"	0.17820222	17.35295918	3.127426471	0.007983712	0.999686697	-3.253475531
21608	405	30	31480	0	A_23_P370544	ANKAR	NM_144708	"Homo sapiens hypothetical protein FLJ25415 (FLJ25415), mRNA [NM_144708]"	-0.14007827	6.611763555	-3.132607995	0.007904353	0.999686697	-3.249866992
2523	54	31	4031	0	A_24_P385942	MYOZ3	NM_133371	"Homo sapiens myozenin 3 (MYOZ3), mRNA [NM_133371]"	-0.155960707	6.547629802	-3.06187263	0.009059068	0.999686697	-3.299333251
23125	433	44	33669	0	A_24_P42285	FLJ12151	AK022213	"Homo sapiens cDNA FLJ12151 fis, clone MAMMA1000431. [AK022213]"	-0.160694218	5.879407589	-3.090584157	0.008571373	0.999686697	-3.27920233
128	4	68	244	0	A_23_P420218	CACNG8	NM_031895	"Homo sapiens calcium channel, voltage-dependent, gamma subunit 8 (CACNG8), mRNA [NM_031895]"	-0.176351372	6.158757563	-3.484334884	0.004014662	0.999686697	-3.011137872
3540	72	73	5546	0	A_24_P230981	LOC643648	BC032596	"Homo sapiens hypothetical protein LOC643648, mRNA (cDNA clone IMAGE:5528612), partial cds. [BC032596]"	-0.177117376	5.985472559	-3.065499146	0.008995975	0.999686697	-3.296786672
25206	471	79	36687	0	A_23_P100022	SV2B	NM_014848	"Homo sapiens synaptic vesicle glycoprotein 2B (SV2B), mRNA [NM_014848]"	-0.190214407	6.130156811	-3.17212598	0.007324463	0.999686697	-3.222426394
329	10	32	583	0	A_23_P42112	GPR31	NM_005299	"Homo sapiens G protein-coupled receptor 31 (GPR31), mRNA [NM_005299]"	-0.197836389	6.183724701	-3.610058589	0.00315426	0.999686697	-2.929086233
23824	446	71	34664	0	A_24_P527274	THC2379148	THC2379148	Unknown	-0.205289327	6.105652927	-3.470750688	0.004120843	0.999686697	-3.020112694
725	19	40	1338	0	A_23_P40174	MMP9	NM_004994	"Homo sapiens matrix metallopeptidase 9 (gelatinase B, 92kDa gelatinase, 92kDa type IV collagenase) (MMP9), mRNA [NM_004994]"	-0.206946124	7.703966762	-3.106041165	0.008319746	0.999686697	-3.268394194
7519	145	50	11281	0	A_24_P932418	AP2A2	NM_012305	"Homo sapiens adaptor-related protein complex 2, alpha 2 subunit (AP2A2), mRNA [NM_012305]"	-0.212458699	12.42121029	-3.105607267	0.008326708	0.999686697	-3.268697307
1217	29	60	2149	0	A_24_P381901	CX3CL1	NM_002996	"Homo sapiens chemokine (C-X3-C motif) ligand 1 (CX3CL1), mRNA [NM_002996]"	-0.22442336	6.540635953	-3.443487679	0.004342587	0.999686697	-3.038187701
28063	525	72	1338	0	A_23_P40174	MMP9	NM_004994	"Homo sapiens matrix metallopeptidase 9 (gelatinase B, 92kDa gelatinase, 92kDa type IV collagenase) (MMP9), mRNA [NM_004994]"	-0.236768314	7.676406617	-3.241034169	0.006413235	0.999686697	-3.17493053
1283	30	77	2184	0	A_23_P39277	A_23_P39277	A_23_P39277	Unknown	-0.242163527	7.437689369	-3.141782339	0.007765767	0.999686697	-3.243483716
25455	476	23	1338	0	A_23_P40174	MMP9	NM_004994	"Homo sapiens matrix metallopeptidase 9 (gelatinase B, 92kDa gelatinase, 92kDa type IV collagenase) (MMP9), mRNA [NM_004994]"	-0.245275062	7.743765679	-3.387075554	0.004840438	0.999686697	-3.075850556
23880	447	75	34826	0	A_23_P90997	OTOS	NM_148961	"Homo sapiens otospiralin (OTOS), mRNA [NM_148961]"	-0.245867431	6.744294682	-3.827722756	0.002082051	0.999686697	-2.791524264
25020	468	38	36305	0	A_23_P7535	HRH2	NM_022304	"Homo sapiens histamine receptor H2 (HRH2), mRNA [NM_022304]"	-0.249903791	6.759713616	-3.465801367	0.004160231	0.999686697	-3.023387812
18334	344	80	26754	0	A_23_P10291	CTSE	NM_001910	"Homo sapiens cathepsin E (CTSE), transcript variant 1, mRNA [NM_001910]"	-0.25087586	7.635315253	-3.101655519	0.008390382	0.999686697	-3.271458683
3698	75	82	5883	0	A_24_P409182	ENST00000303979	ENST00000303979	"PREDICTED: Homo sapiens similar to testis specific protein, Y-linked 1 (LOC650659), mRNA [XM_939743]"	-0.252782859	6.22741619	-3.389749686	0.004815588	0.999686697	-3.074057323
28117	526	74	40716	0	A_23_P306326	SLC23A3	AK055730	"Homo sapiens cDNA FLJ31168 fis, clone KIDNE1000152, moderately similar to Mus musculus yolk sac permease-like molecule 1 (YSPL-1) mRNA. [AK055730]"	-0.252799825	6.129512901	-3.08480313	0.00866742	0.999686697	-3.283249986
1262	30	45	2120	0	A_23_P169966	DNAI2	AJ295276	Homo sapiens mRNA for intermediate dynein chain (DNAI2 gene). [AJ295276]	-0.25566885	5.95547704	-3.197834712	0.006970246	0.999686697	-3.20465292
23089	432	73	33571	0	A_23_P90296	DYRK1B	NM_004714	"Homo sapiens dual-specificity tyrosine-(Y)-phosphorylation regulated kinase 1B (DYRK1B), transcript variant a, mRNA [NM_004714]"	-0.256881098	8.06489741	-3.156087667	0.007554501	0.999686697	-3.233545767
6706	130	68	10076	0	A_23_P75239	TMEM10	NM_033207	"Homo sapiens transmembrane protein 10 (TMEM10), transcript variant 1, mRNA [NM_033207]"	-0.262500151	5.979039452	-3.170171513	0.007352116	0.999686697	-3.223780145
17933	337	45	26222	0	A_23_P67288	CALR	NM_004343	"Homo sapiens calreticulin (CALR), mRNA [NM_004343]"	-0.268843948	15.67334166	-3.132176143	0.007910937	0.999686697	-3.250167651
6025	118	38	9091	0	A_24_P235338	TRPA1	NM_007332	"Homo sapiens transient receptor potential cation channel, subfamily A, member 1 (TRPA1), mRNA [NM_007332]"	-0.269226778	5.894061273	-3.646098858	0.002943984	0.999686697	-2.905909223
21983	412	31	31952	0	A_23_P157513	MOS	NM_005372	"Homo sapiens v-mos Moloney murine sarcoma viral oncogene homolog (MOS), mRNA [NM_005372]"	-0.269821311	7.957847973	-3.036476124	0.009513418	0.999686697	-3.317197684
19353	363	40	28234	0	A_32_P66517	FGF10	AK023508	"Homo sapiens cDNA FLJ13446 fis, clone PLACE1002968. [AK023508]"	-0.27551042	6.050805488	-3.958710164	0.001624258	0.999686697	-2.71159579
16177	303	83	23629	0	A_24_P257259	ENST00000354668	ENST00000354668	"Human mRNA for MOBP (myelin-associated oligodendrocytic basic protein), complete cds, clone hOPRP1. [D28113]"	-0.276266209	7.606796859	-3.476701699	0.004073982	0.999686697	-3.016178398
15967	299	83	1338	0	A_23_P40174	MMP9	NM_004994	"Homo sapiens matrix metallopeptidase 9 (gelatinase B, 92kDa gelatinase, 92kDa type IV collagenase) (MMP9), mRNA [NM_004994]"	-0.277368553	7.842098479	-3.556849191	0.00349293	0.999686697	-2.963587161
5406	107	69	8370	0	A_23_P27424	ZNF418	NM_133460	"Homo sapiens zinc finger protein 418 (ZNF418), mRNA [NM_133460]"	-0.282006104	7.274264624	-3.195498048	0.00700172	0.999686697	-3.206265756
9385	179	79	13974	0	A_32_P107125	THC2294909	THC2294909	Unknown	-0.282809458	6.838031727	-3.429845008	0.004458037	0.999686697	-3.047263842
15036	282	56	21873	0	A_23_P125056	BAI1	NM_001702	"Homo sapiens brain-specific angiogenesis inhibitor 1 (BAI1), mRNA [NM_001702]"	-0.286057781	7.220689614	-3.560921862	0.003465752	0.999686697	-2.960934646
19408	364	35	28225	0	A_24_P937710	AK000861	AK000861	"Homo sapiens cDNA FLJ20854 fis, clone ADKA01341. [AK000861]"	-0.287948397	5.969804916	-3.032163056	0.0095928	0.999686697	-3.320236859
3649	74	85	5727	0	A_23_P42241	OR5V1	NM_030876	"Homo sapiens olfactory receptor, family 5, subfamily V, member 1 (OR5V1), mRNA [NM_030876]"	-0.290093393	6.951861557	-4.467897717	0.000628344	0.999686697	-2.421942208
12467	236	34	18258	0	A_24_P324301	ENST00000329367	ENST00000329367	"Homo sapiens mRNA for hypothetical protein, partial. [AJ011409]"	-0.290719824	8.829307956	-3.126788447	0.007993539	0.999686697	-3.253920033
11851	225	56	17519	0	A_32_P149967	BX105952	BX105952	"BX105952 Soares placenta Nb2HP Homo sapiens cDNA clone IMAGp998D01212, mRNA sequence [BX105952]"	-0.294359436	8.967059509	-3.405097161	0.004675429	0.999686697	-3.06378061
24717	462	84	35931	0	A_32_P47107	CR610759	CR610759	full-length cDNA clone CS0DI026YO05 of Placenta Cot 25-normalized of Homo sapiens (human). [CR610759]	-0.29565057	7.527023597	-3.208904667	0.006823053	0.999686697	-3.197019224
17978	338	30	1338	0	A_23_P40174	MMP9	NM_004994	"Homo sapiens matrix metallopeptidase 9 (gelatinase B, 92kDa gelatinase, 92kDa type IV collagenase) (MMP9), mRNA [NM_004994]"	-0.298691035	7.81856528	-5.080600369	0.000208593	0.776930608	-2.117465542
14949	281	12	21791	0	A_23_P411246	TMC8	NM_152468	"Homo sapiens transmembrane channel-like 8 (TMC8), mRNA [NM_152468]"	-0.301842886	6.530632142	-4.029703135	0.00142061	0.999686697	-2.669193008
12631	239	56	18593	0	A_32_P15706	LOC643504	XM_931588	"PREDICTED: Homo sapiens hypothetical protein LOC643504 (LOC643504), mRNA [XM_931588]"	-0.302200953	7.451079399	-3.125394494	0.00801505	0.999686697	-3.254891308
11486	218	71	16917	0	A_24_P32935	FOLR2	NM_000803	"Homo sapiens folate receptor 2 (fetal) (FOLR2), mRNA [NM_000803]"	-0.315321364	6.643809288	-3.44122596	0.004361516	0.999686697	-3.039690935
17924	337	32	1338	0	A_23_P40174	MMP9	NM_004994	"Homo sapiens matrix metallopeptidase 9 (gelatinase B, 92kDa gelatinase, 92kDa type IV collagenase) (MMP9), mRNA [NM_004994]"	-0.315610148	7.807068609	-4.565646417	0.000525328	0.999686697	-2.370186356
5441	108	34	8305	0	A_24_P918863	S72604	S72604	"AF17...ALL-1 {reciprocal translocation} [human, acute myeloid leukemia patient, mRNA Partial Mutant, 3 genes, 228 nt]. [S72604]"	-0.328296559	6.913876462	-3.079357683	0.008758873	0.999686697	-3.287065317
5721	113	20	8746	0	A_32_P114866	LOC284570	BC040156	"Homo sapiens, clone IMAGE:4941949, mRNA. [BC040156]"	-0.32938875	7.366486311	-3.99684074	0.001511408	0.999686697	-2.688740442
2649	56	76	4272	0	A_32_P75888	CD243286	CD243286	"AGENCOURT_14121941 NIH_MGC_179 Homo sapiens cDNA clone IMAGE:30384715 5', mRNA sequence [CD243286]"	-0.330305508	7.253609147	-3.664846883	0.002840287	0.999686697	-2.89391446
23754	445	48	34620	0	A_32_P230736	LOC389033	XM_374010	"PREDICTED: Homo sapiens hypothetical LOC389033 (LOC389033), mRNA [XM_374010]"	-0.333438541	8.538568244	-3.054975556	0.009180278	0.999686697	-3.3041795
25145	470	57	36496	0	A_32_P214611	THC2443466	THC2443466	Unknown	-0.333987266	9.219902291	-3.409003681	0.004640415	0.999686697	-3.061168906
27316	510	56	39574	0	A_24_P76854	KRTAP2-1	AJ296345	Homo sapiens partial mRNA for keratin associated protein (KRTAP2.1A gene). [AJ296345]	-0.337600232	7.072614985	-3.78886059	0.002241806	0.999686697	-2.815655377
17501	329	8	25536	0	A_24_P857002	THC2438245	THC2438245	"ALU1_HUMAN (P39188) Alu subfamily J sequence contamination warning entry, partial (20%) [THC2438245]"	-0.339074976	6.08347192	-3.014883012	0.009917496	0.999686697	-3.332428204
17474	328	45	25446	0	A_24_P913716	M74509	M74509	Human endogenous retrovirus type C oncovirus sequence. [M74509]	-0.34366179	9.855451066	-3.415141817	0.004585933	0.999686697	-3.057068643
9327	178	72	13808	0	A_24_P178011	MYC	M13930	"Human c-myc-P64 mRNA, initiating from promoter P0, (HLmyc3.1) partial cds. [M13930]"	-0.347039988	7.185825769	-3.685606796	0.002729788	0.999686697	-2.880682259
8233	158	32	12189	0	A_23_P131909	C20orf141	BC021178	"Homo sapiens chromosome 20 open reading frame 141, mRNA (cDNA clone MGC:33216 IMAGE:5265299), complete cds. [BC021178]"	-0.347800823	7.751976283	-3.103206319	0.008365337	0.999686697	-3.270374862
15296	287	34	22299	0	A_24_P250666	SFTPC	NM_003018	"Homo sapiens surfactant, pulmonary-associated protein C (SFTPC), mRNA [NM_003018]"	-0.350412532	7.829881197	-3.062901024	0.009041131	0.999686697	-3.298610989
17956	337	79	26288	0	A_32_P233155	BX105253	BX105253	"BX105253 Soares_testis_NHT Homo sapiens cDNA clone IMAGp998E224410, mRNA sequence [BX105253]"	-0.350853021	7.066660538	-3.820900849	0.00210923	0.999686697	-2.795746549
24176	453	31	35217	0	A_23_P27473	CNFN	NM_032488	"Homo sapiens cornifelin (CNFN), mRNA [NM_032488]"	-0.352257775	11.14841999	-3.072468679	0.008875947	0.999686697	-3.291895708
2437	52	79	3961	0	A_23_P167537	CPLX2	NM_006650	"Homo sapiens complexin 2 (CPLX2), transcript variant 1, mRNA [NM_006650]"	-0.353402492	9.795709591	-3.445011064	0.004329885	0.999686697	-3.037175518
5058	101	43	7843	0	A_32_P97547	AK027393	AK027393	"Homo sapiens cDNA FLJ14487 fis, clone MAMMA1002721. [AK027393]"	-0.353761078	6.089185533	-3.579001874	0.003347663	0.999686697	-2.949182731
24131	452	51	35102	0	A_23_P131924	ADRA1D	NM_000678	"Homo sapiens adrenergic, alpha-1D-, receptor (ADRA1D), mRNA [NM_000678]"	-0.355810829	8.363730809	-3.929700595	0.001715869	0.999686697	-2.729108986
8408	161	74	12580	0	A_23_P393627	KLF14	NM_138693	"Homo sapiens Kruppel-like factor 14 (KLF14), mRNA [NM_138693]"	-0.357926728	8.883515255	-3.517413433	0.00376753	0.999686697	-2.989371559
11092	211	37	16390	0	A_24_P384469	A_24_P384469	A_24_P384469	Unknown	-0.363185646	7.417720335	-3.467030952	0.00415041	0.999686697	-3.022573899
14093	265	67	20645	0	A_24_P499481	A_24_P499481	A_24_P499481	Unknown	-0.389320699	8.107286427	-3.642408375	0.002964845	0.999686697	-2.908275351
18746	352	23	27263	0	A_32_P79115	BX093077	BX093077	"BX093077 BX093077 Soares breast 2NbHBst Homo sapiens cDNA clone IMAGp998O23240 ; IMAGE:153838, mRNA sequence [BX093077]"	-0.39011493	7.952628784	-3.489490504	0.003975092	0.999686697	-3.007737142
24608	460	84	35781	0	A_24_P308096	JAK3	NM_000215	"Homo sapiens Janus kinase 3 (a protein tyrosine kinase, leukocyte) (JAK3), mRNA [NM_000215]"	-0.390814413	7.500522582	-3.205071293	0.006873668	0.999686697	-3.199661335
27179	507	80	39468	0	A_24_P153734	LZTR2	BC009106	"Homo sapiens leucine zipper transcription regulator 2, mRNA (cDNA clone MGC:17455 IMAGE:3448742), complete cds. [BC009106]"	-0.393672092	7.770799219	-4.111649847	0.001217781	0.999686697	-2.621057124
9116	175	8	13545	0	A_23_P52362	SLC18A3	NM_003055	"Homo sapiens solute carrier family 18 (vesicular acetylcholine), member 3 (SLC18A3), mRNA [NM_003055]"	-0.410800963	6.358127589	-3.074054242	0.008848864	0.999686697	-3.290783594
7632	147	59	11457	0	A_23_P501634	BTN2A1	NM_078476	"Homo sapiens butyrophilin, subfamily 2, member A1 (BTN2A1), transcript variant 2, mRNA [NM_078476]"	-0.410872443	9.643072331	-3.441885489	0.004355988	0.999686697	-3.039252525
16993	319	22	24768	0	A_24_P33217	A_24_P33217	A_24_P33217	Unknown	-0.413308827	8.294401433	-3.297925098	0.005747188	0.999686697	-3.136070739
3638	74	66	5691	0	A_23_P256784	MUC2	NM_002457	"Homo sapiens mucin 2, oligomeric mucus/gel-forming (MUC2), mRNA [NM_002457]"	-0.41828471	7.476851241	-3.456482203	0.004235431	0.999686697	-3.029562087
22725	426	24	33028	0	A_32_P19101	THC2380963	THC2380963	"Q7SG75 (Q7SG75) Predicted protein, partial (3%) [THC2380963]"	-0.431379184	6.816855367	-3.244298205	0.006373008	0.999686697	-3.172692216
26592	497	7	38585	0	A_24_P79070	GNG8	NM_033258	"Homo sapiens guanine nucleotide binding protein (G protein), gamma 8 (GNG8), mRNA [NM_033258]"	-0.43331954	6.465972981	-3.661609422	0.002857925	0.999686697	-2.895982711
1979	44	52	3265	0	A_23_P218505	LHB	NM_000894	"Homo sapiens luteinizing hormone beta polypeptide (LHB), mRNA [NM_000894]"	-0.436847691	8.857760409	-3.360754672	0.005092045	0.999686697	-3.09354219
17415	327	38	25431	0	A_24_P239177	ENST00000381924	ENST00000381924	"Homo sapiens mucin 4 (MUC4) mRNA, partial cds. [AF177925]"	-0.443450283	8.440443127	-3.832961557	0.002061423	0.999686697	-2.788285787
13312	252	28	1338	0	A_23_P40174	MMP9	NM_004994	"Homo sapiens matrix metallopeptidase 9 (gelatinase B, 92kDa gelatinase, 92kDa type IV collagenase) (MMP9), mRNA [NM_004994]"	-0.444105271	7.873910438	-4.852790467	0.000312555	0.985382079	-2.225197062
18883	354	54	27472	0	A_24_P923832	ADAMTS13	NM_139027	"Homo sapiens ADAM metallopeptidase with thrombospondin type 1 motif, 13 (ADAMTS13), transcript variant 2, mRNA [NM_139027]"	-0.444338964	7.168632224	-5.052826812	0.000219054	0.776930608	-2.130262265
12156	231	4	17889	0	A_32_P178503	LOC388284	BC032064	"Homo sapiens hypothetical gene supported by BC032064; BC041612, mRNA (cDNA clone IMAGE:5163879). [BC032064]"	-0.445434822	7.170813353	-3.764633255	0.002347676	0.999686697	-2.830794695
21229	398	39	30877	0	A_32_P27046	CHGA	NM_001275	"Homo sapiens chromogranin A (parathyroid secretory protein 1) (CHGA), mRNA [NM_001275]"	-0.446671782	7.548882724	-5.167673043	0.000179047	0.776930608	-2.077943171
9239	177	24	13723	0	A_23_P78750	SLC17A7	NM_020309	"Homo sapiens solute carrier family 17 (sodium-dependent inorganic phosphate cotransporter), member 7 (SLC17A7), mRNA [NM_020309]"	-0.446867693	7.552718335	-3.350121066	0.005197392	0.999686697	-3.100710675
22943	430	23	33332	0	A_24_P478153	THC2250454	THC2250454	Unknown	-0.450254687	10.21397698	-3.407933665	0.00464998	0.999686697	-3.061884098
14032	264	69	20492	0	A_24_P131580	ALPPL2	NM_031313	"Homo sapiens alkaline phosphatase, placental-like 2 (ALPPL2), mRNA [NM_031313]"	-0.461091737	11.47397721	-3.49825436	0.00390873	0.999686697	-3.001963319
17815	335	12	26007	0	A_32_P122240	LOC647219	XM_930260	"PREDICTED: Homo sapiens similar to Achaete-scute homolog 3 (bHLH transcriptional regulator Sgn-1) (Mash-3) (LOC647219), mRNA [XM_930260]"	-0.462760562	7.583177739	-3.363560531	0.005064607	0.999686697	-3.091652677
18473	347	30	26970	0	A_24_P279121	MESP1	NM_018670	"Homo sapiens mesoderm posterior 1 homolog (mouse) (MESP1), mRNA [NM_018670]"	-0.463053098	9.492236339	-4.675291807	0.000430322	0.999686697	-2.313590205
9788	187	44	14530	0	A_23_P162314	DHH	NM_021044	"Homo sapiens desert hedgehog homolog (Drosophila) (DHH), mRNA [NM_021044]"	-0.463337513	7.792881563	-3.143816481	0.00773537	0.999686697	-3.242069449
22306	418	42	32437	0	A_24_P349207	FLJ40092	AK097411	"Homo sapiens cDNA FLJ40092 fis, clone TESTI2003756. [AK097411]"	-0.463521045	8.579565232	-4.040911991	0.001390936	0.999686697	-2.662557559
27818	520	52	40277	0	A_24_P764866	A_24_P764866	A_24_P764866	Unknown	-0.494116761	7.378382929	-3.326545588	0.005438847	0.999686697	-3.116646501
10934	208	48	16101	0	A_24_P31676	INSM1	NM_002196	"Homo sapiens insulinoma-associated 1 (INSM1), mRNA [NM_002196]"	-0.495265689	6.728544376	-3.704421893	0.00263342	0.999686697	-2.868735066
20478	384	32	29781	0	A_23_P4335	KRT14	NM_000526	"Homo sapiens keratin 14 (epidermolysis bullosa simplex, Dowling-Meara, Koebner) (KRT14), mRNA [NM_000526]"	-0.514362672	7.523212726	-5.134359302	0.000189799	0.776930608	-2.092957998
17118	321	48	24973	0	A_23_P129989	HCRT	NM_001524	"Homo sapiens hypocretin (orexin) neuropeptide precursor (HCRT), mRNA [NM_001524]"	-0.516440813	10.98871442	-3.727037781	0.002522154	0.999686697	-2.854431891
6949	135	24	10462	0	A_24_P936692	BC033528	BC033528	Homo sapiens cDNA clone IMAGE:4822684. [BC033528]	-0.563373372	9.496227438	-3.873337395	0.001909282	0.999686697	-2.76344284
19429	364	67	28283	0	A_23_P421526	ODF4	NM_153007	"Homo sapiens outer dense fiber of sperm tails 4 (ODF4), mRNA [NM_153007]"	-0.576690129	6.506785297	-3.406468817	0.004663105	0.999686697	-3.062863398
25516	477	20	37048	0	A_23_P427768	LCE2C	NM_178429	"Homo sapiens late cornified envelope 2C (LCE2C), mRNA [NM_178429]"	-0.579804712	7.918907126	-3.825343918	0.002091488	0.999686697	-2.792995934
13545	256	24	19783	0	A_23_P96833	SLAMF9	NM_033438	"Homo sapiens SLAM family member 9 (SLAMF9), mRNA [NM_033438]"	-0.611914716	8.325112358	-3.243694812	0.006380425	0.999686697	-3.173105914
5747	113	55	8811	0	A_24_P913593	ENST00000367588	ENST00000367588	"AA779340 zj63b04.s1 Soares_fetal_liver_spleen_1NFLS_S1 Homo sapiens cDNA clone IMAGE:454927 3', mRNA sequence [AA779340]"	-0.626294085	6.261088201	-3.920389004	0.001746383	0.999686697	-2.734753256
12176	231	33	17944	0	A_24_P247408	LOC399851	AY129010	Homo sapiens clone FP17388 unknown mRNA. [AY129010]	-0.669527924	8.257839148	-3.062699307	0.009044647	0.999686697	-3.298752652
20842	391	16	30369	0	A_24_P709949	BM351936	BM351936	"BM351936 ig84d05.x1 HR85 islet Homo sapiens cDNA 3', mRNA sequence [BM351936]"	-0.702335001	6.957394546	-3.262801877	0.006149698	0.999686697	-3.160023372
2829	60	8	4464	0	A_23_P50799	OR10H2	NM_013939	"Homo sapiens olfactory receptor, family 10, subfamily H, member 2 (OR10H2), mRNA [NM_013939]"	-0.724330317	8.320318115	-3.27752501	0.005977636	0.999686697	-3.149967509
13909	262	59	20315	0	A_24_P776784	CN304251	CN304251	"17000532640995 GRN_ES Homo sapiens cDNA 5', mRNA sequence [CN304251]"	-0.727602616	10.07975815	-3.154014638	0.007584756	0.999686697	-3.23498474
18304	344	36	26674	0	A_32_P30075	THC2321023	THC2321023	"BPAP_BOVIN (P84291) Pregnancy associated protein bPAP (Fragments), partial (10%) [THC2321023]"	-0.982498365	10.14158921	-3.604124943	0.003190315	0.999686697	-2.932916983
18525	348	20	26951	0	A_24_P929946	NP111687	NP111687	GB|L33988.1|AAA74365.1 ORF [NP111687]	-1.23497335	8.429178168	-6.402527891	2.30E-05	0.651845113	-1.606122907
23293	436	48	33835	0	A_23_P166548	TRABD	NM_025204	"Homo sapiens TraB domain containing (TRABD), mRNA [NM_025204]"	-1.520372624	10.85875282	-3.022139524	0.009779835	0.999686697	-3.327305699
9715	186	8	14304	0	A_24_P144104	C11orf37	NM_001007543	"Homo sapiens chromosome 11 open reading frame 37 (C11orf37), mRNA [NM_001007543]"	-4.00416033	8.18353307	-3.525832554	0.003707126	0.999686697	-2.983851703
