# Supplementary material for: Gene Expression Profiling of Gliadin Effects on Intestinal Epithelial Cells Suggests Novel Non-Enzymatic Functions of Pepsin and Trypsin
Source: PLoS One. 2013 Jun 18;8(6):e66307. doi: 10.1371/journal.pone.0066307 (PMC3688875; doi:10.1371/journal.pone.0066307)
Supplement: Table S3 — PTG vs. PT differentially expressed probes. (TXT) [file pone.0066307.s003.txt]

nrow	Row	Col	ProbeUID	ControlType	ProbeName	GeneName	SystematicName	Description	logFC	AveExpr	t	P.Value	adj.P.Val	B
18122	341	1	26454	0	A_23_P8977	MGC34646	NM_173519	"Homo sapiens hypothetical protein MGC34646 (MGC34646), mRNA [NM_173519]"	0.4719794	6.168263167	3.815300304	0.002131813	0.9998352	-2.800793916
20451	383	74	29856	0	A_24_P221285	A_24_P221285	A_24_P221285	Unknown	0.470983455	7.7908274	3.149314427	0.007653805	0.9998352	-3.2393719
19976	374	64	29063	0	A_24_P292253	ITIH5	NM_030569	"Homo sapiens inter-alpha (globulin) inhibitor H5 (ITIH5), transcript variant 1, mRNA [NM_030569]"	0.456023226	5.995434656	3.378392314	0.004922027	0.9998352	-3.08296035
17859	336	1	25987	0	A_24_P148590	TACR1	NM_015727	"Homo sapiens tachykinin receptor 1 (TACR1), transcript variant short, mRNA [NM_015727]"	0.441305622	6.151829324	3.297576353	0.005751052	0.9998352	-3.137533839
21009	394	26	30544	0	A_24_P114142	CNTN2	NM_005076	"Homo sapiens contactin 2 (axonal) (CNTN2), mRNA [NM_005076]"	0.407402434	6.385856699	5.769302063	6.41E-05	0.9998352	-1.831132932
5258	105	6	8098	0	A_23_P384176	AF130107	AF130107	"Homo sapiens clone FLB5448 PRO1433 mRNA, complete cds. [AF130107]"	0.404845114	6.08298397	3.436404517	0.004402146	0.9998352	-3.044218781
4617	93	10	7155	0	A_24_P367242	KRTAP19-1	NM_181607	"Homo sapiens keratin associated protein 19-1 (KRTAP19-1), mRNA [NM_181607]"	0.402657122	6.674191442	3.153486073	0.00759249	0.9998352	-3.23647769
6733	131	24	10152	0	A_24_P910733	CCDC50	NM_178335	"Homo sapiens coiled-coil domain containing 50 (CCDC50), transcript variant 2, mRNA [NM_178335]"	0.394931618	10.29391762	3.328434963	0.005419087	0.9998352	-3.116614414
18765	352	55	27322	0	A_23_P433071	BECN1	NM_003766	"Homo sapiens beclin 1 (coiled-coil, myosin-like BCL2 interacting protein) (BECN1), mRNA [NM_003766]"	0.376767501	12.09259876	3.407421894	0.004654561	0.9998352	-3.063527747
1086	26	80	1877	0	A_23_P171324	L1CAM	NM_024003	"Homo sapiens L1 cell adhesion molecule (L1CAM), transcript variant 2, mRNA [NM_024003]"	0.366604834	6.608361622	3.168891144	0.007370289	0.9998352	-3.225803877
1222	29	66	2161	0	A_23_P134147	ZBTB24	NM_014797	"Homo sapiens zinc finger and BTB domain containing 24 (ZBTB24), mRNA [NM_014797]"	0.352795481	10.42047611	3.452533005	0.004267711	0.9998352	-3.033513965
26536	496	15	38444	0	A_23_P364478	KIAA0157	NM_032182	"Homo sapiens KIAA0157 (KIAA0157), mRNA [NM_032182]"	0.351397975	8.45078608	3.024718138	0.009731376	0.9998352	-3.326522711
19670	369	27	28678	0	A_24_P176255	GABPB2	NM_005254	"Homo sapiens GA binding protein transcription factor, beta subunit 2 (GABPB2), transcript variant beta-1, mRNA [NM_005254]"	0.348453099	10.23491615	3.224467523	0.006621369	0.9998352	-3.187482602
19478	365	72	28448	0	A_24_P116233	C13orf1	NM_020456	"Homo sapiens chromosome 13 open reading frame 1 (C13orf1), mRNA [NM_020456]"	0.306204091	10.71838577	3.340956934	0.005289941	0.9998352	-3.108154012
20449	383	69	29847	0	A_23_P103996	GCLM	NM_002061	"Homo sapiens glutamate-cysteine ligase, modifier subunit (GCLM), mRNA [NM_002061]"	0.306124444	9.872762771	3.270720789	0.006056545	0.9998352	-3.155819373
17915	337	13	26165	0	A_24_P640045	THC2296649	THC2296649	"ATPO_MOUSE (Q9DB20) ATP synthase oligomycin sensitivity conferral protein, mitochondrial precursor  (OSCP) , partial (54%) [THC2296649]"	0.302389214	6.09136506	3.09499601	0.008498788	0.9998352	-3.277200543
24837	465	6	36097	0	A_23_P19816	RNF32	NM_030936	"Homo sapiens ring finger protein 32 (RNF32), mRNA [NM_030936]"	0.278332095	7.611204343	3.340761153	0.005291936	0.9998352	-3.108286163
2737	58	42	4369	0	A_23_P24244	ENST00000263123	ENST00000263123	"Homo sapiens cDNA FLJ20360 fis, clone HEP16677. [AK000367]"	0.268598702	11.82882172	3.016995121	0.00987723	0.9998352	-3.331967694
19765	370	78	28774	0	A_23_P303087	PTN	NM_002825	"Homo sapiens pleiotrophin (heparin binding growth factor 8, neurite growth-promoting factor 1) (PTN), mRNA [NM_002825]"	0.259115926	6.597192252	3.094244073	0.008511116	0.9998352	-3.277726045
4960	99	57	7712	0	A_32_P191648	NIN	AA742651	"AA742651 ny91d02.s1 NCI_CGAP_GCB1 Homo sapiens cDNA clone IMAGE:1285635 3', mRNA sequence [AA742651]"	0.257008923	5.967352003	3.159816337	0.007500384	0.9998352	-3.232088935
26034	486	74	37765	0	A_24_P911928	ENST00000331406	ENST00000331406	"Homo sapiens, clone IMAGE:5222754, mRNA, partial cds. [BC032233]"	0.254161254	6.922947073	3.04706747	0.009321244	0.9998352	-3.310792893
21689	406	67	31548	0	A_23_P100872	HOXB3	NM_002146	"Homo sapiens homeobox B3 (HOXB3), mRNA [NM_002146]"	0.244731977	6.406052631	3.332226638	0.00537965	0.9998352	-3.114050846
19114	358	76	27824	0	A_32_P212897	LOC643406	BC031676	"Homo sapiens hypothetical protein LOC643406, mRNA (cDNA clone IMAGE:5164807), complete cds. [BC031676]"	0.22645253	6.140979544	3.417375384	0.004566268	0.9998352	-3.056886021
23461	439	75	34195	0	A_23_P25403	HCFC2	NM_013320	"Homo sapiens host cell factor C2 (HCFC2), mRNA [NM_013320]"	0.225921371	8.643851101	3.071926747	0.008885222	0.9998352	-3.293345073
9214	176	68	13653	0	A_32_P99549	HNRPM	BC045573	"Homo sapiens heterogeneous nuclear ribonucleoprotein M, mRNA (cDNA clone IMAGE:4829644). [BC045573]"	0.222353114	6.441889449	3.236666223	0.006467466	0.9998352	-3.179111239
20878	391	72	30475	0	A_24_P585430	BF433885	BF433885	"BF433885 7q56a10.x1 NCI_CGAP_Lu24 Homo sapiens cDNA clone IMAGE:3702067 3', mRNA sequence [BF433885]"	0.21157562	6.135081928	3.335189108	0.005349038	0.9998352	-3.112048961
8182	157	40	12202	0	A_23_P160751	FCRL2	NM_138738	"Homo sapiens Fc receptor-like 2 (FCRL2), transcript variant 1, mRNA [NM_138738]"	0.209425789	6.004154701	3.142120374	0.007760708	0.9998352	-3.244366749
19398	364	21	28197	0	A_23_P41476	LOC152573	BC012029	"Homo sapiens, clone IMAGE:4477067, mRNA, partial cds. [BC012029]"	0.206832676	6.081404598	3.116117581	0.008159689	0.9998352	-3.262459673
2819	59	79	4602	0	A_23_P124699	A_23_P124699	A_23_P124699	Unknown	0.197746169	6.022052792	3.1880974	0.007102345	0.9998352	-3.212527383
26201	489	85	38095	0	A_23_P28139	SCTR	NM_002980	"Homo sapiens secretin receptor (SCTR), mRNA [NM_002980]"	0.185398301	6.106646233	3.028058024	0.009668965	0.9998352	-3.324169464
23165	434	21	33628	0	A_32_P125639	AK090499	AK090499	"Homo sapiens cDNA FLJ33180 fis, clone ADRGL2003638. [AK090499]"	-0.184624853	6.014463749	-3.325788203	0.005446788	0.9998352	-3.118404793
24867	465	47	36167	0	A_23_P351232	MGC33584	NM_173680	"Homo sapiens hypothetical protein MGC33584 (MGC33584), mRNA [NM_173680]"	-0.209284767	10.57194161	-3.168086609	0.007381731	0.9998352	-3.226360774
6266	123	2	9485	0	A_23_P210811	CD93	NM_012072	"Homo sapiens CD93 molecule (CD93), mRNA [NM_012072]"	-0.259577019	6.223881293	-3.310877672	0.005605525	0.9998352	-3.128504583
20960	393	30	30550	0	A_23_P128023	OR51B4	NM_033179	"Homo sapiens olfactory receptor, family 51, subfamily B, member 4 (OR51B4), mRNA [NM_033179]"	-0.282785019	6.103312077	-3.163948956	0.007440857	0.9998352	-3.229225803
5772	114	11	8729	0	A_24_P478745	AW411241	AW411241	"fh11b09.y1 NIH_MGC_17 Homo sapiens cDNA clone IMAGE:2964448 3', mRNA sequence [AW411241]"	-0.283078992	6.054444395	-3.158283014	0.007522591	0.9998352	-3.233151643
5077	101	69	7894	0	A_23_P76071	B3GNT4	NM_030765	"Homo sapiens UDP-GlcNAc:betaGal beta-1,3-N-acetylglucosaminyltransferase 4 (B3GNT4), mRNA [NM_030765]"	-0.284759427	7.816981577	-3.16427095	0.007436239	0.9998352	-3.229002788
4708	94	66	7261	0	A_32_P97878	THC2315595	THC2315595	Unknown	-0.287508704	6.065186962	-3.230911483	0.006539618	0.9998352	-3.183058611
22990	431	13	33469	0	A_32_P781679	LOC439936	AK092155	"Homo sapiens cDNA FLJ34836 fis, clone NT2NE2010400. [AK092155]"	-0.301510963	5.915801938	-4.171702529	0.001088225	0.9998352	-2.588142132
21131	396	47	30739	0	A_23_P78493	VN1R1	NM_020633	"Homo sapiens vomeronasal 1 receptor 1 (VN1R1), mRNA [NM_020633]"	-0.397096429	5.976244038	-4.38548631	0.000731373	0.9998352	-2.468476452
19948	374	15	28970	0	A_23_P152963	C17orf59	NM_017622	"Homo sapiens chromosome 17 open reading frame 59 (C17orf59), mRNA [NM_017622]"	-0.411940196	9.867548034	-3.068929704	0.008936694	0.9998352	-3.295445832
6539	127	68	9922	0	A_24_P319088	CCL23	NM_005064	"Homo sapiens chemokine (C-C motif) ligand 23 (CCL23), transcript variant CKbeta8-1, mRNA [NM_005064]"	-0.421531809	6.264256239	-3.049659748	0.0092748	0.9998352	-3.308971057
6238	122	46	9416	0	A_24_P32527	ENST00000301701	ENST00000301701	GB|AE006465.1|AAK61264.1 unknown [Homo sapiens] [NP366239]	-0.456942589	6.150695564	-3.32833753	0.005420104	0.9998352	-3.116680308
20292	380	60	29521	0	A_23_P402319	FLJ33641	NM_152687	"Homo sapiens hypothetical protein FLJ33641 (FLJ33641), mRNA [NM_152687]"	-0.493161046	6.334914069	-3.477517104	0.004067603	0.9998352	-3.016989156
20371	382	36	29635	0	A_23_P381017	WBSCR27	NM_152559	"Homo sapiens Williams Beuren syndrome chromosome region 27 (WBSCR27), mRNA [NM_152559]"	-0.502645402	6.767446954	-3.117101276	0.00814423	0.9998352	-3.261774107
5780	114	26	8758	0	A_32_P119714	AW275823	AW275823	"xq39d11.x1 NCI_CGAP_Lu28 Homo sapiens cDNA clone IMAGE:2753013 3', mRNA sequence [AW275823]"	-0.743054449	6.312472578	-3.437025566	0.004396891	0.9998352	-3.043806041
19288	362	6	28007	0	A_24_P925505	CD36	S67044	"CD36=collagen type I/thrombospondin receptor {one exon} [human, mRNA Partial, 369 nt]. [S67044]"	-0.74544102	6.025807863	-3.753974229	0.002395857	0.9998352	-2.839014487
