# Supplementary material for: Gene Expression Profiling of Gliadin Effects on Intestinal Epithelial Cells Suggests Novel Non-Enzymatic Functions of Pepsin and Trypsin
Source: PLoS One. 2013 Jun 18;8(6):e66307. doi: 10.1371/journal.pone.0066307 (PMC3688875; doi:10.1371/journal.pone.0066307)
Supplement: Table S4 — PT vs. MED-CTL differentially expressed probes. (TXT) [file pone.0066307.s004.txt]

nrow	Row	Col	ProbeUID	ControlType	ProbeName	GeneName	SystematicName	Description	logFC	AveExpr	t	P.Value	adj.P.Val	B
11095	211	42	16399	0	A_23_P380318	EGR4	NM_001965	"Homo sapiens early growth response 4 (EGR4), mRNA [NM_001965]"	3.012398719	10.06374837	6.901959802	1.06E-05	0.00271689	3.747419495
8421	162	8	12455	0	A_24_P179033	THC2270926	THC2270926	"RS2_HUMAN (P15880) 40S ribosomal protein S2 (S4) (LLRep3 protein), partial (85%) [THC2270926]"	2.440793358	11.60555864	3.506534564	0.00384706	0.092820138	-1.969271776
24779	464	4	35940	0	A_24_P578445	A_24_P578445	A_24_P578445	Unknown	2.091561313	10.94102434	3.202420121	0.006908894	0.130679793	-2.533983576
25458	476	28	36902	0	A_24_P384210	A_24_P384210	A_24_P384210	Unknown	2.00098195	12.03768169	3.320281811	0.005504876	0.11527332	-2.315363441
9075	174	32	13437	0	A_24_P938169	RPL22	AF136171	"Homo sapiens heparin-binding protein HBp15 mRNA, complete cds. [AF136171]"	1.870789037	10.8714444	3.014142754	0.009931647	0.161120948	-2.881664876
6026	118	40	9094	0	A_24_P375932	A_24_P375932	A_24_P375932	Unknown	1.725695786	13.8688118	3.313739126	0.005574706	0.115710828	-2.327511608
26957	503	65	39149	0	A_23_P103110	MAFF	NM_012323	"Homo sapiens v-maf musculoaponeurotic fibrosarcoma oncogene homolog F (avian) (MAFF), transcript variant 1, mRNA [NM_012323]"	1.710538006	10.76654624	9.767634534	2.29E-07	0.000338049	7.299870019
9163	175	76	13665	0	A_24_P269062	SPRY4	NM_030964	"Homo sapiens sprouty homolog 4 (Drosophila) (SPRY4), mRNA [NM_030964]"	1.681944117	9.802359068	11.50149231	3.35E-08	9.51E-05	8.975181793
9621	184	32	14196	0	A_24_P379233	GJB3	NM_024009	"Homo sapiens gap junction protein, beta 3, 31kDa (connexin 31) (GJB3), transcript variant 1, mRNA [NM_024009]"	1.660355328	7.5051084	12.98693357	7.74E-09	5.49E-05	10.18806483
8551	164	32	12664	0	A_24_P808522	RPS14	NM_005617	"Homo sapiens ribosomal protein S14 (RPS14), transcript variant 3, mRNA [NM_005617]"	1.643148954	14.83081676	3.185519541	0.007137734	0.13300028	-2.565284449
7022	136	54	10517	0	A_23_P207850	TNS4	NM_032865	"Homo sapiens tensin 4 (TNS4), mRNA [NM_032865]"	1.625399053	9.699452316	4.424885219	0.000680098	0.03221554	-0.282716999
1639	38	8	2694	0	A_24_P349547	A_24_P349547	A_24_P349547	Unknown	1.585532257	11.66954725	3.748485976	0.002421056	0.070157493	-1.520163539
8038	154	70	11943	0	A_23_P38630	SSTR2	NM_001050	"Homo sapiens somatostatin receptor 2 (SSTR2), mRNA [NM_001050]"	1.570098617	8.480423901	8.305159537	1.45E-06	0.000837616	5.623977242
27989	524	30	40502	0	A_23_P114903	HSPA6	NM_002155	"Homo sapiens heat shock 70kDa protein 6 (HSP70B') (HSPA6), mRNA [NM_002155]"	1.555545454	7.673442788	10.59441081	8.88E-08	0.000193924	8.137104526
22232	417	12	32379	0	A_23_P4821	JUNB	NM_002229	"Homo sapiens jun B proto-oncogene (JUNB), mRNA [NM_002229]"	1.551472659	14.07643396	6.79405314	1.25E-05	0.00306765	3.591165337
760	20	28	1316	0	A_24_P932981	ENST00000380960	ENST00000380960	"Homo sapiens, clone IMAGE:4096273, mRNA. [BC015987]"	1.548040335	8.521886042	3.858015795	0.001965617	0.061831953	-1.317547899
8075	155	42	12048	0	A_23_P322519	FOSL1	NM_005438	"Homo sapiens FOS-like antigen 1 (FOSL1), mRNA [NM_005438]"	1.523564462	7.82741409	8.740018823	8.17E-07	0.000594621	6.150237034
23508	440	68	34183	0	A_24_P268676	BHLHB2	NM_003670	"Homo sapiens basic helix-loop-helix domain containing, class B, 2 (BHLHB2), mRNA [NM_003670]"	1.473523059	8.777445145	13.42671025	5.16E-09	4.88E-05	10.51330228
1692	39	5	2849	0	A_23_P398566	NR4A3	NM_173198	"Homo sapiens nuclear receptor subfamily 4, group A, member 3 (NR4A3), transcript variant 2, mRNA [NM_173198]"	1.472048163	7.251422162	8.222633697	1.62E-06	0.000901714	5.52127964
23367	438	8	33920	0	A_24_P289753	A_24_P289753	A_24_P289753	Unknown	1.468383997	8.749426702	3.698487683	0.002663435	0.074429282	-1.612832297
8469	163	4	12608	0	A_23_P354217	TMEM151	NM_153266	"Homo sapiens transmembrane protein 151 (TMEM151), mRNA [NM_153266]"	1.412789268	8.628406351	15.71231624	7.42E-10	1.05E-05	11.99307042
15779	296	52	13924	0	A_23_P59210	CDKN1A	NM_000389	"Homo sapiens cyclin-dependent kinase inhibitor 1A (p21, Cip1) (CDKN1A), transcript variant 1, mRNA [NM_000389]"	1.400906756	9.287953088	9.302387727	4.03E-07	0.000439276	6.79512411
16346	307	33	13924	0	A_23_P59210	CDKN1A	NM_000389	"Homo sapiens cyclin-dependent kinase inhibitor 1A (p21, Cip1) (CDKN1A), transcript variant 1, mRNA [NM_000389]"	1.398255783	9.276822633	8.997529947	5.89E-07	0.00049114	6.45039949
9578	183	43	13924	0	A_23_P59210	CDKN1A	NM_000389	"Homo sapiens cyclin-dependent kinase inhibitor 1A (p21, Cip1) (CDKN1A), transcript variant 1, mRNA [NM_000389]"	1.394200061	9.296357153	9.359854954	3.75E-07	0.000425727	6.858846333
1437	33	80	2510	0	A_23_P39237	ZFP36	NM_003407	"Homo sapiens zinc finger protein 36, C3H type, homolog (mouse) (ZFP36), mRNA [NM_003407]"	1.391127075	12.7133965	7.247142726	6.36E-06	0.002255992	4.23549413
20628	387	9	13924	0	A_23_P59210	CDKN1A	NM_000389	"Homo sapiens cyclin-dependent kinase inhibitor 1A (p21, Cip1) (CDKN1A), transcript variant 1, mRNA [NM_000389]"	1.382818664	9.204161079	9.843551011	2.10E-07	0.000330712	7.379865059
22307	418	43	13924	0	A_23_P59210	CDKN1A	NM_000389	"Homo sapiens cyclin-dependent kinase inhibitor 1A (p21, Cip1) (CDKN1A), transcript variant 1, mRNA [NM_000389]"	1.381726922	9.224154563	8.945549379	6.29E-07	0.000497044	6.390480663
22112	414	74	32183	0	A_23_P320578	RGS16	NM_002928	"Homo sapiens regulator of G-protein signalling 16 (RGS16), mRNA [NM_002928]"	1.361951735	10.93824482	7.548051525	4.12E-06	0.001668665	4.646590635
9366	179	51	13924	0	A_23_P59210	CDKN1A	NM_000389	"Homo sapiens cyclin-dependent kinase inhibitor 1A (p21, Cip1) (CDKN1A), transcript variant 1, mRNA [NM_000389]"	1.342384258	9.29239526	9.128173834	5.00E-07	0.000480554	6.599517742
10690	204	20	15733	0	A_23_P257043	GEM	NM_005261	"Homo sapiens GTP binding protein overexpressed in skeletal muscle (GEM), transcript variant 1, mRNA [NM_005261]"	1.332868634	9.864002413	7.602810734	3.81E-06	0.001612629	4.719987561
14927	280	67	13924	0	A_23_P59210	CDKN1A	NM_000389	"Homo sapiens cyclin-dependent kinase inhibitor 1A (p21, Cip1) (CDKN1A), transcript variant 1, mRNA [NM_000389]"	1.314424542	9.310892327	9.063026084	5.42E-07	0.000480554	6.525420408
21029	394	56	30599	0	A_23_P420873	NR1D1	NM_021724	"Homo sapiens nuclear receptor subfamily 1, group D, member 1 (NR1D1), mRNA [NM_021724]"	1.299515776	11.17076671	5.315994379	0.000138358	0.012268009	1.270881937
3040	64	4	4778	0	A_23_P100522	AK027211	AK027211	"Homo sapiens cDNA: FLJ23558 fis, clone LNG09703. [AK027211]"	1.298045078	11.92203695	3.786934757	0.002250041	0.067309035	-1.448972014
26891	502	36	38945	0	A_24_P771278	A_24_P771278	A_24_P771278	Unknown	1.292724675	9.66312884	3.873348645	0.001909242	0.060765517	-1.289234083
22645	424	71	13924	0	A_23_P59210	CDKN1A	NM_000389	"Homo sapiens cyclin-dependent kinase inhibitor 1A (p21, Cip1) (CDKN1A), transcript variant 1, mRNA [NM_000389]"	1.287732137	9.100850815	9.035172642	5.61E-07	0.000482587	6.493581224
16605	312	12	24121	0	A_32_P199292	ENST00000337682	ENST00000337682	"Homo sapiens family with sequence similarity 60, member A, mRNA (cDNA clone MGC:88660 IMAGE:5924274), complete cds. [BC071966]"	1.281519614	10.12526779	5.151618958	0.000184147	0.014354324	0.992395526
17676	332	42	25756	0	A_23_P128230	NR4A1	NM_002135	"Homo sapiens nuclear receptor subfamily 4, group A, member 1 (NR4A1), transcript variant 1, mRNA [NM_002135]"	1.279247869	13.72181665	7.2088434	6.73E-06	0.002272753	4.182216827
17378	326	65	25323	0	A_24_P921446	EMP1	BC017854	"Homo sapiens epithelial membrane protein 1, mRNA (cDNA clone IMAGE:4691099), partial cds. [BC017854]"	1.272952706	8.56567332	3.522174842	0.003733247	0.090973659	-1.940204974
11521	219	48	17034	0	A_23_P151915	ENST00000267857	ENST00000267857	"Homo sapiens glucosaminyl (N-acetyl) transferase 3, mucin type, mRNA (cDNA clone MGC:9086 IMAGE:3851937), complete cds. [BC017032]"	1.268799853	11.61373958	5.532202265	9.55E-05	0.009477725	1.631141536
7206	139	78	10866	0	A_32_P167176	THC2343936	THC2343936	Unknown	1.268318467	9.365124382	4.737540207	0.0003845	0.022634418	0.274133964
10629	203	12	15719	0	A_24_P298099	A_24_P298099	A_24_P298099	Unknown	1.255540006	8.543581946	3.066186693	0.008984062	0.152236703	-2.78581296
23331	437	31	13924	0	A_23_P59210	CDKN1A	NM_000389	"Homo sapiens cyclin-dependent kinase inhibitor 1A (p21, Cip1) (CDKN1A), transcript variant 1, mRNA [NM_000389]"	1.239953407	9.219042831	8.616103373	9.60E-07	0.000648313	6.002790976
12811	243	11	18818	0	A_23_P203564	THC2338825	THC2338825	"AF071771 SPH-binding factor {Homo sapiens;} , partial (31%) [THC2338825]"	1.237583569	11.6794901	12.2099612	1.64E-08	6.19E-05	9.576763443
16308	306	52	23728	0	A_32_P74409	ENST00000339446	ENST00000339446	"Homo sapiens hypothetical LOC387763, mRNA (cDNA clone IMAGE:6272440), partial cds. [BC052560]"	1.234669129	8.105269059	4.506376129	0.000585499	0.02935149	-0.136477725
25608	478	73	13924	0	A_23_P59210	CDKN1A	NM_000389	"Homo sapiens cyclin-dependent kinase inhibitor 1A (p21, Cip1) (CDKN1A), transcript variant 1, mRNA [NM_000389]"	1.207549431	8.990832625	8.17688455	1.72E-06	0.000920157	5.46395183
17688	332	58	25784	0	A_23_P51646	PLK3	NM_004073	"Homo sapiens polo-like kinase 3 (Drosophila) (PLK3), mRNA [NM_004073]"	1.202672967	11.49547269	8.942879415	6.31E-07	0.000497044	6.387393856
21727	407	44	31661	0	A_23_P151426	FOXO1A	NM_002015	"Homo sapiens forkhead box O1A (rhabdomyosarcoma) (FOXO1A), mRNA [NM_002015]"	1.194664263	12.62608472	3.999718296	0.001503225	0.052941648	-1.056434234
168	6	23	287	0	A_24_P241815	JUNB	NM_002229	"Homo sapiens jun B proto-oncogene (JUNB), mRNA [NM_002229]"	1.1862812	8.771040417	3.425287917	0.004497287	0.101678106	-2.120277956
11682	222	44	17187	0	A_24_P417036	PPARA	NM_001001930	"Homo sapiens peroxisome proliferative activated receptor, alpha (PPARA), transcript variant 6, mRNA [NM_001001930]"	1.175784028	9.018044032	6.685077091	1.48E-05	0.003412451	3.431564997
8558	164	40	12680	0	A_24_P204238	tcag7.1239	XM_926769	"PREDICTED: Homo sapiens similar to Huntingtin interacting protein K (LOC643438), mRNA [XM_926769]"	1.1742206	8.291691606	3.258600969	0.006199698	0.122928176	-2.429838779
10799	206	14	15877	0	A_23_P30315	TRIM7	NM_033342	"Homo sapiens tripartite motif-containing 7 (TRIM7), transcript variant 6, mRNA [NM_033342]"	1.171764465	8.387215228	9.687153891	2.53E-07	0.000341216	7.214351598
27204	508	40	39398	0	A_23_P213944	HBEGF	NM_001945	"Homo sapiens heparin-binding EGF-like growth factor (HBEGF), mRNA [NM_001945]"	1.170173917	8.885849533	6.520529331	1.91E-05	0.00407268	3.187133638
21548	404	25	31318	0	A_23_P43820	MFSD2	NM_032793	"Homo sapiens major facilitator superfamily domain containing 2 (MFSD2), mRNA [NM_032793]"	1.168848508	8.511446643	5.132960896	0.000190264	0.014590715	0.960539364
5599	111	5	8564	0	A_23_P63798	KLF6	NM_001300	"Homo sapiens Kruppel-like factor 6 (KLF6), transcript variant 2, mRNA [NM_001300]"	1.167826016	15.05892146	8.002587146	2.18E-06	0.001048039	5.242925002
1281	30	75	2180	0	A_32_P99444	THC2329321	THC2329321	Unknown	1.153004381	7.859009232	3.598641015	0.003224009	0.083390251	-1.79813986
1009	25	38	1794	0	A_23_P17065	CCL20	NM_004591	"Homo sapiens chemokine (C-C motif) ligand 20 (CCL20), mRNA [NM_004591]"	1.151633324	8.382835115	5.031239067	0.000227563	0.016507123	0.785998856
20376	382	41	29644	0	A_24_P252497	TRIB1	NM_025195	"Homo sapiens tribbles homolog 1 (Drosophila) (TRIB1), mRNA [NM_025195]"	1.140676308	14.7600659	9.365319055	3.73E-07	0.000425727	6.864884658
21065	395	33	30712	0	A_23_P398854	C4orf25	NM_173660	"Homo sapiens chromosome 4 open reading frame 25 (C4orf25), mRNA [NM_173660]"	1.136275033	7.584632156	9.102023067	5.16E-07	0.000480554	6.569837146
6069	119	23	9218	0	A_23_P114947	RGS2	NM_002923	"Homo sapiens regulator of G-protein signalling 2, 24kDa (RGS2), mRNA [NM_002923]"	1.136172896	12.82507512	5.616328471	8.29E-05	0.008804342	1.769425937
12492	236	74	18326	0	A_24_P69654	KLF6	NM_001300	"Homo sapiens Kruppel-like factor 6 (KLF6), transcript variant 2, mRNA [NM_001300]"	1.132109942	13.35937036	8.456540511	1.18E-06	0.000762859	5.809992775
23045	432	7	33458	0	A_23_P109655	TMEM22	NM_025246	"Homo sapiens transmembrane protein 22 (TMEM22), mRNA [NM_025246]"	1.126674118	10.73519917	8.307736387	1.44E-06	0.000837616	5.627169211
5308	105	80	8231	0	A_24_P250227	NR1D1	NM_021724	"Homo sapiens nuclear receptor subfamily 1, group D, member 1 (NR1D1), mRNA [NM_021724]"	1.099199205	8.258963354	4.457456608	0.000640521	0.031177508	-0.224177582
2863	60	60	4566	0	A_23_P143143	ID2	NM_002166	"Homo sapiens inhibitor of DNA binding 2, dominant negative helix-loop-helix protein (ID2), mRNA [NM_002166]"	1.082859755	13.14647859	3.126041085	0.008005065	0.142404834	-2.675316768
20160	378	18	29291	0	A_23_P123503	TRIB1	NM_025195	"Homo sapiens tribbles homolog 1 (Drosophila) (TRIB1), mRNA [NM_025195]"	1.082596395	9.135664552	4.795756737	0.000346224	0.021590686	0.376499957
26766	500	16	38758	0	A_24_P340891	A_24_P340891	A_24_P340891	Unknown	1.081436839	12.63779642	3.28063907	0.005941867	0.119898904	-2.388951599
14709	276	81	21461	0	A_23_P318800	SSTR2	NM_001050	"Homo sapiens somatostatin receptor 2 (SSTR2), mRNA [NM_001050]"	1.079057669	7.797149375	7.03426501	8.71E-06	0.00238501	3.936602116
59	2	70	120	0	A_24_P104115	RHOF	NM_019034	"Homo sapiens ras homolog gene family, member F (in filopodia) (RHOF), mRNA [NM_019034]"	1.077673222	9.497378735	9.091228442	5.23E-07	0.000480554	6.55756101
10871	207	46	16096	0	A_24_P81789	RHOF	NM_019034	"Homo sapiens ras homolog gene family, member F (in filopodia) (RHOF), mRNA [NM_019034]"	1.069276758	9.111954304	5.890757651	5.24E-05	0.006762632	2.213032262
13875	262	4	20215	0	A_24_P75708	A_24_P75708	A_24_P75708	Unknown	1.067366489	11.01722606	3.404423236	0.004681497	0.10401941	-2.159053796
15350	288	31	22294	0	A_24_P210406	KLF5	NM_001730	"Homo sapiens Kruppel-like factor 5 (intestinal) (KLF5), mRNA [NM_001730]"	1.066090842	11.24205916	3.814468346	0.002135189	0.065214046	-1.398033457
764	20	33	1326	0	A_24_P262543	KCNK6	NM_004823	"Homo sapiens potassium channel, subfamily K, member 6 (KCNK6), mRNA [NM_004823]"	1.054458544	10.57002579	12.34546046	1.43E-08	6.19E-05	9.6868943
25180	471	27	36593	0	A_23_P897	C1orf116	NM_023938	"Homo sapiens chromosome 1 open reading frame 116 (C1orf116), mRNA [NM_023938]"	1.048045092	10.16560426	12.59428586	1.12E-08	6.19E-05	9.885195735
9607	184	8	14151	0	A_23_P347131	TTC15	AK094181	"Homo sapiens cDNA FLJ36862 fis, clone ASTRO2015529. [AK094181]"	1.04240096	9.756105767	3.541602949	0.003596604	0.088585117	-1.904101897
5558	110	28	8452	0	A_23_P165028	DAPK3	NM_001348	"Homo sapiens death-associated protein kinase 3 (DAPK3), mRNA [NM_001348]"	1.039364963	10.56904827	4.360598403	0.000765806	0.034779255	-0.398593092
7901	152	32	11712	0	A_32_P98502	COX5A	NM_004255	"Homo sapiens cytochrome c oxidase subunit Va (COX5A), nuclear gene encoding mitochondrial protein, mRNA [NM_004255]"	1.036425293	14.1776357	3.493557155	0.003944157	0.094201618	-1.993391038
21266	399	14	7614	0	A_23_P102000	CXCR4	NM_001008540	"Homo sapiens chemokine (C-X-C motif) receptor 4 (CXCR4), transcript variant 1, mRNA [NM_001008540]"	1.033358964	8.022475013	3.879087264	0.001888569	0.060617947	-1.278640557
12565	238	39	18409	0	A_32_P47616	AW994273	AW994273	"RC3-BN0036-170300-013-h02 BN0036 Homo sapiens cDNA, mRNA sequence [AW994273]"	1.025807874	9.68251934	3.784594668	0.002260088	0.067382263	-1.453302988
21132	396	49	30743	0	A_23_P208595	LDLR	NM_000527	"Homo sapiens low density lipoprotein receptor (familial hypercholesterolemia) (LDLR), mRNA [NM_000527]"	1.024075376	11.72210409	5.904654294	5.12E-05	0.006732	2.235188362
4917	99	1	7614	0	A_23_P102000	CXCR4	NM_001008540	"Homo sapiens chemokine (C-X-C motif) receptor 4 (CXCR4), transcript variant 1, mRNA [NM_001008540]"	1.01655308	7.786521476	3.600854515	0.003210365	0.083332093	-1.794028953
7365	142	76	7614	0	A_23_P102000	CXCR4	NM_001008540	"Homo sapiens chemokine (C-X-C motif) receptor 4 (CXCR4), transcript variant 1, mRNA [NM_001008540]"	1.015956877	8.014828253	3.605303526	0.00318312	0.082932519	-1.785766579
10256	196	10	7614	0	A_23_P102000	CXCR4	NM_001008540	"Homo sapiens chemokine (C-X-C motif) receptor 4 (CXCR4), transcript variant 1, mRNA [NM_001008540]"	1.01533897	7.958346962	3.555792042	0.00350002	0.087574569	-1.877737325
14914	280	36	21686	0	A_24_P140608	HBEGF	NM_001945	"Homo sapiens heparin-binding EGF-like growth factor (HBEGF), mRNA [NM_001945]"	1.014076401	9.935418291	8.392513992	1.29E-06	0.000811877	5.731689294
25745	481	50	7614	0	A_23_P102000	CXCR4	NM_001008540	"Homo sapiens chemokine (C-X-C motif) receptor 4 (CXCR4), transcript variant 1, mRNA [NM_001008540]"	1.013682137	7.745901708	4.027521747	0.00142646	0.051559713	-1.005360857
15790	296	70	22979	0	A_23_P121011	AXUD1	NM_033027	"Homo sapiens AXIN1 up-regulated 1 (AXUD1), mRNA [NM_033027]"	1.012997432	10.58708291	4.827757183	0.000326893	0.020843291	0.432582062
19939	374	5	7614	0	A_23_P102000	CXCR4	NM_001008540	"Homo sapiens chemokine (C-X-C motif) receptor 4 (CXCR4), transcript variant 1, mRNA [NM_001008540]"	1.0092489	7.990894087	3.411364525	0.004619384	0.103142041	-2.146154223
10005	191	54	7614	0	A_23_P102000	CXCR4	NM_001008540	"Homo sapiens chemokine (C-X-C motif) receptor 4 (CXCR4), transcript variant 1, mRNA [NM_001008540]"	1.008906721	8.091995933	3.229511446	0.006557293	0.126971459	-2.48378023
1444	34	8	2372	0	A_23_P67360	PLEKHA4	NM_020904	"Homo sapiens pleckstrin homology domain containing, family A (phosphoinositide binding specific) member 4 (PLEKHA4), mRNA [NM_020904]"	1.007892685	9.065970808	5.448299305	0.000110214	0.01052936	1.492163206
20368	382	33	29629	0	A_23_P46470	ERRFI1	NM_018948	"Homo sapiens ERBB receptor feedback inhibitor 1 (ERRFI1), mRNA [NM_018948]"	1.005584744	13.70710375	9.567427317	2.92E-07	0.000375971	7.085755786
2189	48	36	3556	0	A_23_P88849	RRAD	NM_004165	"Homo sapiens Ras-related associated with diabetes (RRAD), mRNA [NM_004165]"	0.99568608	9.173208165	5.927936916	4.93E-05	0.006601362	2.272242276
7326	142	4	10888	0	A_24_P720495	LOC645294	XM_928339	"PREDICTED: Homo sapiens similar to RIKEN cDNA 0610013E23 (LOC645294), mRNA [XM_928339]"	0.984519706	8.125655935	3.332551501	0.005376285	0.113165208	-2.292578709
11746	223	61	17370	0	A_23_P128050	BCL2L14	NM_030766	"Homo sapiens BCL2-like 14 (apoptosis facilitator) (BCL2L14), transcript variant 2, mRNA [NM_030766]"	0.980873455	10.50499898	4.089567764	0.001269319	0.047514057	-0.89159753
12834	243	46	18880	0	A_24_P10137	RGC32	NM_014059	"Homo sapiens response gene to complement 32 (RGC32), mRNA [NM_014059]"	0.978279064	13.77107695	4.108098021	0.001225923	0.046816072	-0.857681113
23046	432	8	33460	0	A_23_P45496	GDI1	NM_001493	"Homo sapiens GDP dissociation inhibitor 1 (GDI1), mRNA [NM_001493]"	0.975800263	11.32661202	3.089040339	0.008596918	0.148285082	-2.743653605
24464	458	49	7614	0	A_23_P102000	CXCR4	NM_001008540	"Homo sapiens chemokine (C-X-C motif) receptor 4 (CXCR4), transcript variant 1, mRNA [NM_001008540]"	0.971294748	7.756701916	3.728769963	0.002513832	0.071902688	-1.556694272
26518	495	74	38552	0	A_23_P110712	DUSP1	NM_004417	"Homo sapiens dual specificity phosphatase 1 (DUSP1), mRNA [NM_004417]"	0.963825013	12.70647618	4.378430311	0.00074097	0.034019858	-0.36640744
5268	105	21	8124	0	A_23_P23947	MAP3K8	NM_005204	"Homo sapiens mitogen-activated protein kinase kinase kinase 8 (MAP3K8), mRNA [NM_005204]"	0.950092134	9.612313142	7.033464572	8.72E-06	0.00238501	3.935465491
17747	333	65	7614	0	A_23_P102000	CXCR4	NM_001008540	"Homo sapiens chemokine (C-X-C motif) receptor 4 (CXCR4), transcript variant 1, mRNA [NM_001008540]"	0.947003836	8.034550648	3.270710652	0.006056663	0.120989517	-2.407373861
9546	182	75	14121	0	A_23_P3963	CDR2L	NM_014603	"Homo sapiens cerebellar degeneration-related protein 2-like (CDR2L), mRNA [NM_014603]"	0.9433435	12.56713189	6.326762862	2.59E-05	0.00489914	2.893955871
12221	232	13	17906	0	A_23_P76151	NAB2	NM_005967	"Homo sapiens NGFI-A binding protein 2 (EGR1 binding protein 2) (NAB2), mRNA [NM_005967]"	0.94086829	11.5178037	8.122200726	1.85E-06	0.000952102	5.39505492
3319	68	80	5244	0	A_32_P157846	DUSP5P	NR_002834	Homo sapiens dual specificity phosphatase 5 pseudogene (DUSP5P) on chromosome 1 [NR_002834]	0.93948641	7.348039871	6.327196479	2.59E-05	0.00489914	2.894618427
20568	386	7	29888	0	A_24_P183128	PLAC8	NM_016619	"Homo sapiens placenta-specific 8 (PLAC8), mRNA [NM_016619]"	0.937572978	11.11618489	4.817829626	0.000332767	0.021002354	0.41519789
12033	228	72	7614	0	A_23_P102000	CXCR4	NM_001008540	"Homo sapiens chemokine (C-X-C motif) receptor 4 (CXCR4), transcript variant 1, mRNA [NM_001008540]"	0.937214847	8.021643519	3.441268976	0.004361155	0.099480394	-2.090575984
6022	118	32	9080	0	A_23_P207783	TBC1D16	AK091923	"Homo sapiens cDNA FLJ34604 fis, clone KIDNE2013413. [AK091923]"	0.935954471	8.462734121	7.893221559	2.53E-06	0.001148555	5.102098446
23616	442	76	34352	0	A_23_P168828	KLF10	NM_005655	"Homo sapiens Kruppel-like factor 10 (KLF10), transcript variant 1, mRNA [NM_005655]"	0.934294517	10.30233829	5.740698867	6.73E-05	0.007725529	1.971894644
18432	346	51	26852	0	A_24_P104119	RHOF	NM_019034	"Homo sapiens ras homolog gene family, member F (in filopodia) (RHOF), mRNA [NM_019034]"	0.934146696	9.253675335	7.556873764	4.07E-06	0.001668665	4.658444762
490	14	7	825	0	A_23_P71530	TNFRSF11B	NM_002546	"Homo sapiens tumor necrosis factor receptor superfamily, member 11b (osteoprotegerin) (TNFRSF11B), mRNA [NM_002546]"	0.927955955	11.50192903	5.795606742	6.14E-05	0.007317115	2.060530121
12626	239	50	18582	0	A_23_P56703	ENST00000335459	ENST00000335459	"Homo sapiens cDNA FLJ46467 fis, clone THYMU3022668. [AK128325]"	0.922880009	8.023637231	4.780102238	0.00035611	0.021898243	0.349016389
8489	163	26	12651	0	A_23_P62901	BTG2	NM_006763	"Homo sapiens BTG family, member 2 (BTG2), mRNA [NM_006763]"	0.922439875	11.92643392	7.068504575	8.28E-06	0.00238501	3.985132543
14270	268	68	20806	0	A_23_P2041	MICALCL	NM_032867	"Homo sapiens MICAL C-terminal like (MICALCL), mRNA [NM_032867]"	0.922129652	9.884820313	4.644471321	0.000455074	0.025187167	0.109596213
9540	182	68	14109	0	A_24_P22976	ARRDC2	NM_015683	"Homo sapiens arrestin domain containing 2 (ARRDC2), transcript variant 1, mRNA [NM_015683]"	0.918712824	10.12470052	6.177578608	3.29E-05	0.005355601	2.664279814
18741	352	16	27250	0	A_24_P314179	ETS2	NM_005239	"Homo sapiens v-ets erythroblastosis virus E26 oncogene homolog 2 (avian) (ETS2), mRNA [NM_005239]"	0.915922352	10.3334897	8.111091571	1.88E-06	0.000952102	5.381008493
4562	92	15	7014	0	A_24_P183150	CXCL3	NM_002090	"Homo sapiens chemokine (C-X-C motif) ligand 3 (CXCL3), mRNA [NM_002090]"	0.915631477	8.940436844	3.61540977	0.0031221	0.082024502	-1.766999664
216	7	39	456	0	A_23_P81219	PLAC8	NM_016619	"Homo sapiens placenta-specific 8 (PLAC8), mRNA [NM_016619]"	0.912423352	10.92173705	4.608366755	0.000485958	0.02591837	0.045479577
1062	26	36	1791	0	A_24_P570049	PPARA	NM_001001930	"Homo sapiens peroxisome proliferative activated receptor, alpha (PPARA), transcript variant 6, mRNA [NM_001001930]"	0.905639973	9.303699226	7.888593468	2.55E-06	0.001148555	5.096102266
10847	207	9	16026	0	A_24_P213494	PTPRE	NM_006504	"Homo sapiens protein tyrosine phosphatase, receptor type, E (PTPRE), transcript variant 1, mRNA [NM_006504]"	0.902567533	7.786725393	3.070987152	0.008901327	0.151363597	-2.776960584
26210	490	17	37971	0	A_24_P208345	SLC45A3	NM_033102	"Homo sapiens solute carrier family 45, member 3 (SLC45A3), mRNA [NM_033102]"	0.901271375	11.86423933	4.856657167	0.000310399	0.020229723	0.483115272
20767	389	44	30266	0	A_23_P334892	TMEM102	NM_178518	"Homo sapiens transmembrane protein 102 (TMEM102), mRNA [NM_178518]"	0.898506016	9.184943804	6.254277842	2.91E-05	0.005064754	2.782791966
14121	266	20	20560	0	A_32_P33802	AU158345	AU158345	"AU158345 PLACE2 Homo sapiens cDNA clone PLACE2000081 3', mRNA sequence [AU158345]"	0.896506925	8.625877902	4.204491382	0.001023559	0.042003582	-0.681721513
2326	50	75	3794	0	A_23_P108842	DUSP2	NM_004418	"Homo sapiens dual specificity phosphatase 2 (DUSP2), mRNA [NM_004418]"	0.894806451	12.70928841	3.331786547	0.005384213	0.113248071	-2.293999331
5048	101	26	7812	0	A_23_P500271	IRF5	NM_002200	"Homo sapiens interferon regulatory factor 5 (IRF5), transcript variant 1, mRNA [NM_002200]"	0.887525683	9.230131867	8.873291648	6.89E-07	0.000528336	6.306626849
8939	171	48	13308	0	A_23_P118392	RASD1	NM_016084	"Homo sapiens RAS, dexamethasone-induced 1 (RASD1), mRNA [NM_016084]"	0.887238561	14.82890451	6.023095814	4.22E-05	0.006016406	2.422816359
1552	36	23	2562	0	A_23_P57089	TMEPAI	NM_020182	"Homo sapiens transmembrane, prostate androgen induced RNA (TMEPAI), transcript variant 1, mRNA [NM_020182]"	0.885663564	10.01944332	3.190024168	0.007076008	0.132400345	-2.556943029
9426	180	58	13937	0	A_23_P206310	KIAA0513	NM_014732	"Homo sapiens KIAA0513 (KIAA0513), mRNA [NM_014732]"	0.883620331	10.56244258	8.317805078	1.42E-06	0.000837616	5.63963287
13615	257	47	19979	0	A_23_P400298	PRSS22	NM_022119	"Homo sapiens protease, serine, 22 (PRSS22), mRNA [NM_022119]"	0.882427832	13.67986843	4.539475036	0.000551066	0.028223716	-0.077294265
224	7	48	474	0	A_23_P134225	LRRC61	NM_023942	"Homo sapiens leucine rich repeat containing 61 (LRRC61), mRNA [NM_023942]"	0.88051753	11.19285038	3.888474831	0.001855245	0.059955249	-1.261315215
8308	159	65	825	0	A_23_P71530	TNFRSF11B	NM_002546	"Homo sapiens tumor necrosis factor receptor superfamily, member 11b (osteoprotegerin) (TNFRSF11B), mRNA [NM_002546]"	0.876287803	11.9930009	5.62146131	8.21E-05	0.008804342	1.777828498
28299	531	17	40983	0	A_23_P338912	PHLDA1	NM_007350	"Homo sapiens pleckstrin homology-like domain, family A, member 1 (PHLDA1), mRNA [NM_007350]"	0.875989382	9.601470718	11.08307745	5.21E-08	0.000134463	8.598505195
19337	363	9	28172	0	A_23_P78209	MAFG	NM_002359	"Homo sapiens v-maf musculoaponeurotic fibrosarcoma oncogene homolog G (avian) (MAFG), transcript variant 1, mRNA [NM_002359]"	0.873969579	12.21101199	5.538559338	9.45E-05	0.009442019	1.641628434
27843	521	14	825	0	A_23_P71530	TNFRSF11B	NM_002546	"Homo sapiens tumor necrosis factor receptor superfamily, member 11b (osteoprotegerin) (TNFRSF11B), mRNA [NM_002546]"	0.872949498	11.69969804	5.784985652	6.25E-05	0.007416272	2.043420985
23263	436	6	33760	0	A_23_P29096	PDE9A	NM_002606	"Homo sapiens phosphodiesterase 9A (PDE9A), transcript variant 1, mRNA [NM_002606]"	0.871108106	8.823070154	5.762577649	6.48E-05	0.00757998	2.007267995
26142	488	80	37930	0	A_23_P34915	ATF3	NM_004024	"Homo sapiens activating transcription factor 3 (ATF3), transcript variant 2, mRNA [NM_004024]"	0.871097084	12.73811001	6.285515637	2.77E-05	0.005064754	2.830798281
22436	420	68	825	0	A_23_P71530	TNFRSF11B	NM_002546	"Homo sapiens tumor necrosis factor receptor superfamily, member 11b (osteoprotegerin) (TNFRSF11B), mRNA [NM_002546]"	0.871028361	11.75627125	5.761895777	6.49E-05	0.00757998	2.006166659
25244	472	46	825	0	A_23_P71530	TNFRSF11B	NM_002546	"Homo sapiens tumor necrosis factor receptor superfamily, member 11b (osteoprotegerin) (TNFRSF11B), mRNA [NM_002546]"	0.86614931	11.70571265	6.010102211	4.31E-05	0.006016406	2.402338474
526	14	79	825	0	A_23_P71530	TNFRSF11B	NM_002546	"Homo sapiens tumor necrosis factor receptor superfamily, member 11b (osteoprotegerin) (TNFRSF11B), mRNA [NM_002546]"	0.865012479	11.68421808	5.208685691	0.000166678	0.013851403	1.089520769
6014	118	20	9059	0	A_23_P33752	SLC25A6	NM_001636	"Homo sapiens solute carrier family 25 (mitochondrial carrier; adenine nucleotide translocator), member 6 (SLC25A6), mRNA [NM_001636]"	0.864651396	14.93133859	3.781477195	0.002273545	0.06760274	-1.459073121
26308	492	8	38112	0	A_23_P340333	KIAA1754	NM_033397	"Homo sapiens KIAA1754 (KIAA1754), mRNA [NM_033397]"	0.857453688	9.99000192	6.973914944	9.54E-06	0.002508966	3.850634843
16630	312	54	24197	0	A_23_P206293	GPR114	NM_153837	"Homo sapiens G protein-coupled receptor 114 (GPR114), mRNA [NM_153837]"	0.855869594	8.820448306	4.510590496	0.000580994	0.029280837	-0.128935121
8516	163	64	12724	0	A_24_P77008	PTGS2	NM_000963	"Homo sapiens prostaglandin-endoperoxide synthase 2 (prostaglandin G/H synthase and cyclooxygenase) (PTGS2), mRNA [NM_000963]"	0.854101657	9.376717883	7.978341811	2.25E-06	0.00106547	5.21184835
25251	472	56	36647	0	A_23_P98645	DCHS1	NM_003737	"Homo sapiens dachsous 1 (Drosophila) (DCHS1), mRNA [NM_003737]"	0.853652869	8.399099993	6.189073182	3.23E-05	0.00529256	2.682098709
3249	67	67	5217	0	A_23_P17570	ZNF341	NM_032819	"Homo sapiens zinc finger protein 341 (ZNF341), mRNA [NM_032819]"	0.849301634	6.895200487	5.177445126	0.000176015	0.014068321	1.036408394
16880	317	16	24595	0	A_23_P16469	PLAUR	NM_001005377	"Homo sapiens plasminogen activator, urokinase receptor (PLAUR), transcript variant 3, mRNA [NM_001005377]"	0.846996575	8.70276428	7.146685582	7.37E-06	0.002350899	4.095287572
19051	357	48	27773	0	A_23_P143331	BMP2	NM_001200	"Homo sapiens bone morphogenetic protein 2 (BMP2), mRNA [NM_001200]"	0.845231822	11.64532603	5.124496717	0.000193109	0.014768972	0.946071598
11933	227	10	17591	0	A_24_P192485	TNFRSF11B	NM_002546	"Homo sapiens tumor necrosis factor receptor superfamily, member 11b (osteoprotegerin) (TNFRSF11B), mRNA [NM_002546]"	0.843039552	13.13165234	6.807034889	1.23E-05	0.00305489	3.610057079
26864	501	76	39019	0	A_23_P144476	SPRY1	NM_199327	"Homo sapiens sprouty homolog 1, antagonist of FGF signaling (Drosophila) (SPRY1), transcript variant 2, mRNA [NM_199327]"	0.838814036	9.480314255	5.050769638	0.000219851	0.01607742	0.81962303
18993	356	44	27607	0	A_23_P151710	PTGER2	NM_000956	"Homo sapiens prostaglandin E receptor 2 (subtype EP2), 53kDa (PTGER2), mRNA [NM_000956]"	0.836470316	8.637259335	5.089006641	0.000205531	0.015346653	0.885298327
25022	468	40	5502	0	A_23_P215956	MYC	NM_002467	"Homo sapiens v-myc myelocytomatosis viral oncogene homolog (avian) (MYC), mRNA [NM_002467]"	0.834238739	14.53453722	3.189242313	0.007086684	0.132400345	-2.558390899
544	15	36	1028	0	A_23_P104188	ELF3	NM_004433	"Homo sapiens E74-like factor 3 (ets domain transcription factor, epithelial-specific ) (ELF3), mRNA [NM_004433]"	0.832263678	12.16646567	5.155075024	0.000183036	0.014346587	0.998290861
13711	259	16	4874	0	A_24_P250922	PTGS2	NM_000963	"Homo sapiens prostaglandin-endoperoxide synthase 2 (prostaglandin G/H synthase and cyclooxygenase) (PTGS2), mRNA [NM_000963]"	0.831585942	11.31524129	5.094477407	0.000203563	0.015280142	0.894678058
25136	470	46	36477	0	A_23_P331700	FLJ37078	NM_001039212	"Homo sapiens hypothetical protein FLJ37078 (FLJ37078), mRNA [NM_001039212]"	0.829806334	7.354813654	8.494238982	1.13E-06	0.000742764	5.855844294
1484	34	76	2503	0	A_23_P311616	PTDSR	NM_015167	"Homo sapiens phosphatidylserine receptor (PTDSR), mRNA [NM_015167]"	0.825055338	11.49850917	10.44982991	1.04E-07	0.000211652	7.99595939
10003	191	48	825	0	A_23_P71530	TNFRSF11B	NM_002546	"Homo sapiens tumor necrosis factor receptor superfamily, member 11b (osteoprotegerin) (TNFRSF11B), mRNA [NM_002546]"	0.823256741	12.12867692	4.766857641	0.000364703	0.022116095	0.325739066
1624	37	64	2800	0	A_24_P37409	DUSP2	NM_004418	"Homo sapiens dual specificity phosphatase 2 (DUSP2), mRNA [NM_004418]"	0.822935526	11.08772575	4.039042845	0.00139584	0.050841533	-0.984214068
11738	223	52	825	0	A_23_P71530	TNFRSF11B	NM_002546	"Homo sapiens tumor necrosis factor receptor superfamily, member 11b (osteoprotegerin) (TNFRSF11B), mRNA [NM_002546]"	0.822231626	12.12786913	4.696040235	0.00041445	0.02366116	0.200898885
23849	447	18	34719	0	A_32_P17672	A_32_P17672	A_32_P17672	Unknown	0.821483777	10.04497021	12.14431009	1.75E-08	6.19E-05	9.522849736
26340	492	53	38200	0	A_23_P147025	RAB33A	NM_004794	"Homo sapiens RAB33A, member RAS oncogene family (RAB33A), mRNA [NM_004794]"	0.818324422	8.536134369	5.869253338	5.43E-05	0.00685112	2.178688246
16260	305	47	825	0	A_23_P71530	TNFRSF11B	NM_002546	"Homo sapiens tumor necrosis factor receptor superfamily, member 11b (osteoprotegerin) (TNFRSF11B), mRNA [NM_002546]"	0.817822186	12.1259749	4.950680206	0.00026248	0.01816487	0.646750651
23518	441	4	34220	0	A_23_P77048	SLC25A29	NM_152333	"Homo sapiens solute carrier family 25, member 29 (SLC25A29), transcript variant 2, mRNA [NM_152333]"	0.808430647	12.4761204	5.351700754	0.00013009	0.011792927	1.33085599
1131	27	73	2018	0	A_23_P127805	BE968596	BE968596	"601649770F1 NIH_MGC_74 Homo sapiens cDNA clone IMAGE:3933472 5', mRNA sequence [BE968596]"	0.807609387	9.321295896	3.922776041	0.001738508	0.058201745	-1.198055566
17765	334	11	4874	0	A_24_P250922	PTGS2	NM_000963	"Homo sapiens prostaglandin-endoperoxide synthase 2 (prostaglandin G/H synthase and cyclooxygenase) (PTGS2), mRNA [NM_000963]"	0.805316248	11.25384419	5.732746273	6.82E-05	0.007759531	1.959018836
27841	521	12	40338	0	A_23_P127460	SIPA1	NM_153253	"Homo sapiens signal-induced proliferation-associated gene 1 (SIPA1), transcript variant 1, mRNA [NM_153253]"	0.804219603	10.39484344	4.602148994	0.000491492	0.026005789	0.034421841
18094	340	44	26380	0	A_24_P392480	LOC339344	NM_001012643	"Homo sapiens hypothetical protein LOC339344 (LOC339344), mRNA [NM_001012643]"	0.80301367	8.796950004	5.156035861	0.000182729	0.014346587	0.999929548
20794	390	8	30207	0	A_23_P300056	CDC42	NM_044472	"Homo sapiens cell division cycle 42 (GTP binding protein, 25kDa) (CDC42), transcript variant 2, mRNA [NM_044472]"	0.802985315	7.605221323	4.786858056	0.000351808	0.021795208	0.360881014
14071	265	38	20592	0	A_23_P26697	TRIM47	NM_033452	"Homo sapiens tripartite motif-containing 47 (TRIM47), mRNA [NM_033452]"	0.802895726	8.003646678	6.400167359	2.31E-05	0.00464026	3.005702085
18456	347	2	4874	0	A_24_P250922	PTGS2	NM_000963	"Homo sapiens prostaglandin-endoperoxide synthase 2 (prostaglandin G/H synthase and cyclooxygenase) (PTGS2), mRNA [NM_000963]"	0.801826381	11.22130655	6.614963474	1.65E-05	0.003682717	3.327920951
12863	244	4	18806	0	A_24_P237586	ANKRD37	NM_181726	"Homo sapiens ankyrin repeat domain 37 (ANKRD37), mRNA [NM_181726]"	0.8016431	10.52541642	4.025669907	0.001431446	0.051608435	-1.00876081
2076	46	36	3396	0	A_24_P358578	A_24_P358578	A_24_P358578	Unknown	0.796604958	13.05931808	3.469316934	0.004132214	0.097059136	-2.038444735
4797	96	40	7370	0	A_23_P89589	PER1	NM_002616	"Homo sapiens period homolog 1 (Drosophila) (PER1), mRNA [NM_002616]"	0.795566919	9.192018319	5.345154119	0.000131567	0.011851019	1.319873999
4067	82	84	6358	0	A_23_P35456	SH3PXD2A	NM_014631	"Homo sapiens SH3 and PX domains 2A (SH3PXD2A), mRNA [NM_014631]"	0.79534888	10.84483098	4.18529708	0.001060918	0.042842083	-0.716694165
2576	55	34	4193	0	A_32_P122715	THC2280867	THC2280867	Unknown	0.794177122	10.41720069	6.26606242	2.85E-05	0.005064754	2.800920267
23808	446	47	34619	0	A_23_P150876	VPS37B	NM_024667	"Homo sapiens vacuolar protein sorting 37 homolog B (S. cerevisiae) (VPS37B), mRNA [NM_024667]"	0.793688488	12.11253896	4.280854304	0.000887847	0.038227262	-0.542925438
24502	459	22	35667	0	A_23_P210763	JAG1	NM_000214	"Homo sapiens jagged 1 (Alagille syndrome) (JAG1), mRNA [NM_000214]"	0.793605546	12.54959723	6.702989618	1.44E-05	0.003346958	3.457923178
1627	37	71	2813	0	A_23_P101642	PTPRH	NM_002842	"Homo sapiens protein tyrosine phosphatase, receptor type, H (PTPRH), mRNA [NM_002842]"	0.790001768	8.753080678	9.735962423	2.38E-07	0.000338049	7.266303425
26724	499	40	4874	0	A_24_P250922	PTGS2	NM_000963	"Homo sapiens prostaglandin-endoperoxide synthase 2 (prostaglandin G/H synthase and cyclooxygenase) (PTGS2), mRNA [NM_000963]"	0.78930044	11.02695347	6.260250833	2.88E-05	0.005064754	2.791982946
15210	285	74	22217	0	A_23_P387471	MICB	NM_005931	"Homo sapiens MHC class I polypeptide-related sequence B (MICB), mRNA [NM_005931]"	0.787805527	11.69686567	5.275361679	0.000148438	0.012959349	1.202406119
24791	464	24	35979	0	A_23_P162165	KCTD14	NM_023930	"Homo sapiens potassium channel tetramerisation domain containing 14 (KCTD14), mRNA [NM_023930]"	0.785443003	9.683349853	3.567293456	0.003423662	0.086342534	-1.856368834
26304	492	3	38102	0	A_24_P408297	C20orf12	NM_018152	"Homo sapiens chromosome 20 open reading frame 12 (C20orf12), mRNA [NM_018152]"	0.78495038	10.02342826	3.921041529	0.001744227	0.058273783	-1.201252665
5801	114	60	8822	0	A_23_P76450	PHLDA1	NM_007350	"Homo sapiens pleckstrin homology-like domain, family A, member 1 (PHLDA1), mRNA [NM_007350]"	0.783660026	13.73529558	6.973056638	9.55E-06	0.002508966	3.849408256
3072	64	54	4874	0	A_24_P250922	PTGS2	NM_000963	"Homo sapiens prostaglandin-endoperoxide synthase 2 (prostaglandin G/H synthase and cyclooxygenase) (PTGS2), mRNA [NM_000963]"	0.782104877	11.13464792	6.130767091	3.54E-05	0.00551163	2.591501326
15227	286	20	22120	0	A_24_P118376	CEACAM20	NM_198444	"Homo sapiens carcinoembryonic antigen-related cell adhesion molecule 20 (CEACAM20), mRNA [NM_198444]"	0.780694304	8.377711911	3.166281079	0.007407474	0.135599781	-2.600897018
9430	180	63	825	0	A_23_P71530	TNFRSF11B	NM_002546	"Homo sapiens tumor necrosis factor receptor superfamily, member 11b (osteoprotegerin) (TNFRSF11B), mRNA [NM_002546]"	0.779724551	12.03477726	5.138627828	0.000188384	0.014542198	0.970220131
23295	436	52	33843	0	A_24_P198598	PML	NM_002675	"Homo sapiens promyelocytic leukemia (PML), transcript variant 6, mRNA [NM_002675]"	0.77828026	8.643322195	8.159256919	1.76E-06	0.000924912	5.441787009
17126	321	65	25004	0	A_32_P112331	AK026225	AK026225	"Homo sapiens cDNA: FLJ22572 fis, clone HSI02313. [AK026225]"	0.773730968	8.254234651	5.184245686	0.000173937	0.014068321	1.047982018
28270	530	39	40908	0	A_32_P172188	PLEKHH3	NM_024927	"Homo sapiens pleckstrin homology domain containing, family H (with MyTH4 domain) member 3 (PLEKHH3), mRNA [NM_024927]"	0.77175537	11.23981174	6.297374062	2.71E-05	0.005064754	2.848982807
18352	345	22	26801	0	A_23_P434442	TCEAL3	NM_001006933	"Homo sapiens transcription elongation factor A (SII)-like 3 (TCEAL3), transcript variant 1, mRNA [NM_001006933]"	0.771542735	11.06737481	4.776017804	0.000358737	0.021984479	0.341840418
16836	316	30	24464	0	A_23_P141688	RAB31	NM_006868	"Homo sapiens RAB31, member RAS oncogene family (RAB31), mRNA [NM_006868]"	0.770957925	10.36720731	3.971865189	0.00158438	0.054957464	-1.107654567
5087	101	82	7919	0	A_24_P36890	RAP1GAP	NM_002885	"Homo sapiens RAP1 GTPase activating protein (RAP1GAP), mRNA [NM_002885]"	0.769385339	8.377260487	3.362415032	0.00507579	0.109521276	-2.237108332
13603	257	31	19947	0	A_23_P1602	CDC42EP2	NM_006779	"Homo sapiens CDC42 effector protein (Rho GTPase binding) 2 (CDC42EP2), mRNA [NM_006779]"	0.766539121	12.93742556	5.617364067	8.27E-05	0.008804342	1.771121551
11755	223	71	17389	0	A_23_P130965	ARRDC2	NM_015683	"Homo sapiens arrestin domain containing 2 (ARRDC2), transcript variant 1, mRNA [NM_015683]"	0.765907851	9.977222746	4.229622178	0.000976683	0.040807291	-0.635983425
20046	376	4	29109	0	A_32_P118220	AK091308	AK091308	"Homo sapiens cDNA FLJ33989 fis, clone DFNES2006944. [AK091308]"	0.764788626	7.50252081	3.12467737	0.008026139	0.142600923	-2.67783706
2627	56	40	4204	0	A_24_P79054	TGFB1	NM_000660	"Homo sapiens transforming growth factor, beta 1 (Camurati-Engelmann disease) (TGFB1), mRNA [NM_000660]"	0.764352457	9.640575992	5.417398939	0.000116201	0.010917536	1.440714185
27613	516	40	39972	0	A_24_P336957	HTRA2	NM_145074	"Homo sapiens HtrA serine peptidase 2 (HTRA2), nuclear gene encoding mitochondrial protein, transcript variant 2, mRNA [NM_145074]"	0.762500923	11.94236718	7.06628126	8.31E-06	0.00238501	3.981986596
2534	54	50	4068	0	A_23_P164047	MMD	NM_012329	"Homo sapiens monocyte to macrophage differentiation-associated (MMD), mRNA [NM_012329]"	0.761899455	13.65312657	4.009685104	0.001475231	0.05258569	-1.038119259
14056	265	18	20555	0	A_23_P76992	PGF	NM_002632	"Homo sapiens placental growth factor, vascular endothelial growth factor-related protein (PGF), mRNA [NM_002632]"	0.761875897	8.749032132	5.436455877	0.00011247	0.010672977	1.472460738
19561	367	23	4874	0	A_24_P250922	PTGS2	NM_000963	"Homo sapiens prostaglandin-endoperoxide synthase 2 (prostaglandin G/H synthase and cyclooxygenase) (PTGS2), mRNA [NM_000963]"	0.761785234	11.28604094	6.158120585	3.39E-05	0.005406511	2.63406936
1022	25	60	1838	0	A_32_P210106	KIAA1267	BC006271	"Homo sapiens KIAA1267, mRNA (cDNA clone IMAGE:3948445), complete cds. [BC006271]"	0.759663141	7.304738548	6.758250579	1.32E-05	0.003126402	3.538930616
20857	391	41	30415	0	A_32_P104000	DCUN1D3	NM_173475	"Homo sapiens DCN1, defective in cullin neddylation 1, domain containing 3 (S. cerevisiae) (DCUN1D3), mRNA [NM_173475]"	0.759208418	12.94631947	4.334055429	0.000804379	0.035773429	-0.446562863
16445	309	26	23991	0	A_23_P215479	CYLN2	NM_003388	"Homo sapiens cytoplasmic linker 2 (CYLN2), transcript variant 1, mRNA [NM_003388]"	0.757766487	9.466074796	6.645919718	1.57E-05	0.00356677	3.373774224
9559	183	7	14148	0	A_23_P52161	C11orf17	NM_182901	"Homo sapiens chromosome 11 open reading frame 17 (C11orf17), transcript variant 1, mRNA [NM_182901]"	0.756085031	12.56462006	5.420734976	0.000115539	0.01089136	1.446275519
2297	50	28	3704	0	A_24_P218265	TNFRSF10B	NM_003842	"Homo sapiens tumor necrosis factor receptor superfamily, member 10b (TNFRSF10B), transcript variant 1, mRNA [NM_003842]"	0.752785514	13.35342133	4.946331761	0.000264516	0.018261284	0.639208982
15599	293	4	22710	0	A_24_P737939	C6orf154	NM_001012974	"Homo sapiens chromosome 6 open reading frame 154 (C6orf154), mRNA [NM_001012974]"	0.75276574	7.193499232	6.782104189	1.27E-05	0.00306765	3.573753921
5849	115	42	4874	0	A_24_P250922	PTGS2	NM_000963	"Homo sapiens prostaglandin-endoperoxide synthase 2 (prostaglandin G/H synthase and cyclooxygenase) (PTGS2), mRNA [NM_000963]"	0.752690203	11.21181162	5.374143152	0.00012516	0.011455791	1.368455183
12617	239	39	18561	0	A_23_P435029	ENST00000369158	ENST00000369158	"Homo sapiens histone 2, H3c, mRNA (cDNA clone IMAGE:3913365). [BC015544]"	0.748576705	8.317132571	5.614160086	8.32E-05	0.008804342	1.765875046
18733	352	4	27230	0	A_23_P129246	PLEKHQ1	NM_025201	"Homo sapiens pleckstrin homology domain containing, family Q member 1 (PLEKHQ1), mRNA [NM_025201]"	0.748539462	10.11520813	7.61376113	3.75E-06	0.001611811	4.734613301
3154	66	8	4947	0	A_23_P78405	LIPG	NM_006033	"Homo sapiens lipase, endothelial (LIPG), mRNA [NM_006033]"	0.746137395	11.43296756	8.205989097	1.65E-06	0.000901714	5.500455273
19288	362	6	28007	0	A_24_P925505	CD36	S67044	"CD36=collagen type I/thrombospondin receptor {one exon} [human, mRNA Partial, 369 nt]. [S67044]"	0.743575459	6.025807863	3.744579427	0.002439157	0.070405549	-1.527400501
23005	431	33	33502	0	A_23_P326160	ZC3H12A	NM_025079	"Homo sapiens zinc finger CCCH-type containing 12A (ZC3H12A), mRNA [NM_025079]"	0.74140739	10.77572373	6.338686406	2.54E-05	0.00489914	2.912164138
23015	431	47	33526	0	A_23_P53891	KLF5	NM_001730	"Homo sapiens Kruppel-like factor 5 (intestinal) (KLF5), mRNA [NM_001730]"	0.737733374	13.7130059	5.875385298	5.38E-05	0.006839621	2.188488708
27366	511	48	39708	0	A_23_P36831	GPRC5A	NM_003979	"Homo sapiens G protein-coupled receptor, family C, group 5, member A (GPRC5A), mRNA [NM_003979]"	0.735390356	9.757022432	3.816477235	0.002127047	0.065135552	-1.394318383
23016	431	48	33528	0	A_23_P320553	PPFIA3	NM_003660	"Homo sapiens protein tyrosine phosphatase, receptor type, f polypeptide (PTPRF), interacting protein (liprin), alpha 3 (PPFIA3), mRNA [NM_003660]"	0.73523824	8.642234026	6.063103681	3.96E-05	0.005845436	2.485704727
19039	357	32	27742	0	A_32_P885123	A_32_P885123	A_32_P885123	Unknown	0.734343753	10.38861979	3.452893662	0.004264753	0.098538935	-2.068969967
27108	506	48	39270	0	A_32_P164246	FOXQ1	NM_033260	"Homo sapiens forkhead box Q1 (FOXQ1), mRNA [NM_033260]"	0.733448672	14.48045036	5.850183357	5.61E-05	0.006977413	2.14817249
7003	136	22	10459	0	A_24_P115183	CLDN4	NM_001305	"Homo sapiens claudin 4 (CLDN4), mRNA [NM_001305]"	0.731868436	12.64123477	3.033472241	0.009568635	0.157574259	-2.846091497
10258	196	12	15093	0	A_23_P40588	RP3-366L4.2	NM_172002	"Homo sapiens J-type co-chaperone HSC20 (HSC20), mRNA [NM_172002]"	0.731861357	10.31592696	3.35503198	0.00514847	0.110428639	-2.250823743
6318	124	4	9490	0	A_23_P132285	MPST	NM_001013440	"Homo sapiens mercaptopyruvate sulfurtransferase (MPST), transcript variant 1, mRNA [NM_001013440]"	0.731692756	14.48262122	6.126309531	3.57E-05	0.00551163	2.584553412
7990	153	82	11965	0	A_23_P168974	SDCBP	AK128645	"Homo sapiens cDNA FLJ46804 fis, clone TRACH3032570, highly  similar to Homo sapiens syndecan binding protein (syntenin) (SDCBP). [AK128645]"	0.731443135	8.132832557	4.492557129	0.000600527	0.029893603	-0.161224255
19070	357	80	27830	0	A_32_P207481	AK096580	AK096580	"Homo sapiens cDNA FLJ39261 fis, clone OCBBF2009391. [AK096580]"	0.730942354	7.673846877	5.080735457	0.000208544	0.015490094	0.871109235
28097	526	47	40669	0	A_24_P146575	SHB	NM_003028	"Homo sapiens Src homology 2 domain containing adaptor protein B (SHB), mRNA [NM_003028]"	0.730290592	9.119014158	6.809386426	1.22E-05	0.00305489	3.613476422
8133	156	48	12061	0	A_23_P206290	GPR114	NM_153837	"Homo sapiens G protein-coupled receptor 114 (GPR114), mRNA [NM_153837]"	0.730021041	12.19766909	4.913934445	0.000280219	0.019006422	0.58294051
11472	218	48	16874	0	A_24_P230877	BC009463	BC009463	"Homo sapiens, clone IMAGE:3606519, mRNA, partial cds. [BC009463]"	0.726900813	11.50164866	3.238411524	0.006445742	0.125698622	-2.467280242
20146	377	78	29396	0	A_32_P192545	TCEAL6	NM_001006938	"Homo sapiens transcription elongation factor A (SII)-like 6 (TCEAL6), mRNA [NM_001006938]"	0.726706437	10.64695073	3.972373558	0.00158286	0.054957464	-1.106719219
6813	132	57	10213	0	A_23_P12199	FAM46B	NM_052943	"Homo sapiens family with sequence similarity 46, member B (FAM46B), mRNA [NM_052943]"	0.725380177	11.16616986	5.257231969	0.000153181	0.013291625	1.171775537
12601	239	9	4874	0	A_24_P250922	PTGS2	NM_000963	"Homo sapiens prostaglandin-endoperoxide synthase 2 (prostaglandin G/H synthase and cyclooxygenase) (PTGS2), mRNA [NM_000963]"	0.724848507	11.29232011	4.969678369	0.000253771	0.017647559	0.679669689
24485	458	84	35627	0	A_23_P40315	C20orf12	NM_018152	"Homo sapiens chromosome 20 open reading frame 12 (C20orf12), mRNA [NM_018152]"	0.721469577	11.36179573	3.318036105	0.005528745	0.115515188	-2.319533293
8642	166	1	12766	0	A_23_P88303	HSPA2	NM_021979	"Homo sapiens heat shock 70kDa protein 2 (HSPA2), mRNA [NM_021979]"	0.719924169	10.22267031	4.587365721	0.000504915	0.026481426	0.008112546
12642	239	71	18620	0	A_32_P63086	BC041913	BC041913	Homo sapiens cDNA clone IMAGE:5299642. [BC041913]	0.718541245	8.577320984	5.338887249	0.000132996	0.011941873	1.309355405
9449	181	8	13999	0	A_23_P214408	UNC93A	NM_018974	"Homo sapiens unc-93 homolog A (C. elegans) (UNC93A), mRNA [NM_018974]"	0.717790161	8.713820469	5.60406759	8.46E-05	0.008865699	1.74933846
5335	106	35	8151	0	A_23_P55477	ADORA2B	NM_000676	"Homo sapiens adenosine A2b receptor (ADORA2B), mRNA [NM_000676]"	0.715153774	9.496767202	4.404759199	0.000705809	0.03293855	-0.318946506
17696	332	69	25805	0	A_24_P916251	RPL28	NM_000991	"Homo sapiens ribosomal protein L28 (RPL28), mRNA [NM_000991]"	0.712896159	10.38143986	3.764532572	0.002348127	0.06902201	-1.490443744
22705	425	82	4874	0	A_24_P250922	PTGS2	NM_000963	"Homo sapiens prostaglandin-endoperoxide synthase 2 (prostaglandin G/H synthase and cyclooxygenase) (PTGS2), mRNA [NM_000963]"	0.706786323	11.02421358	5.473670093	0.00010554	0.010151197	1.534299036
24853	465	28	36136	0	A_23_P388190	DIDO1	NM_033081	"Homo sapiens death inducer-obliterator 1 (DIDO1), transcript variant 4, mRNA [NM_033081]"	0.70671943	12.21813086	4.081103005	0.001289665	0.048085339	-0.90710009
5163	103	28	7978	0	A_24_P730256	A_24_P730256	A_24_P730256	Unknown	0.705845971	13.58821746	3.013776776	0.00993865	0.161142432	-2.882338092
18794	353	9	27391	0	A_24_P119036	ENST00000219746	ENST00000219746	"Homo sapiens cDNA: FLJ23353 fis, clone HEP14321, highly similar to HSU80736 Homo sapiens CAGF9 mRNA. [AK027006]"	0.704212213	9.14117284	3.045799969	0.009344037	0.155136167	-2.823387152
17264	324	30	25099	0	A_23_P218751	GNB1L	NM_053004	"Homo sapiens guanine nucleotide binding protein (G protein), beta polypeptide 1-like (GNB1L), mRNA [NM_053004]"	0.702559311	13.71952275	4.202491717	0.001027387	0.042063356	-0.685363406
21013	394	32	30555	0	A_32_P138032	C1orf61	NM_006365	"Homo sapiens chromosome 1 open reading frame 61 (C1orf61), mRNA [NM_006365]"	0.694938446	7.527667039	3.080666514	0.008736804	0.14980244	-2.759105811
26265	491	13	38121	0	A_23_P415006	RAB11FIP5	NM_015470	"Homo sapiens RAB11 family interacting protein 5 (class I) (RAB11FIP5), mRNA [NM_015470]"	0.694355926	11.23121342	7.154605805	7.29E-06	0.002349954	4.106396122
16839	316	37	24476	0	A_23_P69310	CCRL2	NM_003965	"Homo sapiens chemokine (C-C motif) receptor-like 2 (CCRL2), mRNA [NM_003965]"	0.691368005	8.991609286	4.901767669	0.000286364	0.019073441	0.561772407
4737	95	25	7341	0	A_23_P214554	TRIM15	NM_033229	"Homo sapiens tripartite motif-containing 15 (TRIM15), transcript variant 1, mRNA [NM_033229]"	0.690231936	9.120551034	5.555744702	9.18E-05	0.0093018	1.669947664
17389	326	81	25353	0	A_23_P138495	PTPRE	NM_006504	"Homo sapiens protein tyrosine phosphatase, receptor type, E (PTPRE), transcript variant 1, mRNA [NM_006504]"	0.690077772	8.162856775	6.925274359	1.03E-05	0.002646852	3.780948421
25298	473	47	36782	0	A_24_P915692	PHLDA1	NM_007350	"Homo sapiens pleckstrin homology-like domain, family A, member 1 (PHLDA1), mRNA [NM_007350]"	0.685149783	10.97947135	5.195547825	0.00017054	0.013944938	1.067202043
27455	513	24	39809	0	A_24_P41551	A_24_P41551	A_24_P41551	Unknown	0.684883209	15.48327369	3.561498244	0.003461923	0.087004958	-1.86713551
26151	489	8	37955	0	A_24_P228717	RAC2	NM_002872	"Homo sapiens ras-related C3 botulinum toxin substrate 2 (rho family, small GTP binding protein Rac2) (RAC2), mRNA [NM_002872]"	0.684735717	9.183620602	3.434993391	0.004414109	0.100357325	-2.10223978
1615	37	54	2781	0	A_32_P164917	AL833005	AL833005	Homo sapiens mRNA; cDNA DKFZp666D074 (from clone DKFZp666D074) [AL833005]	0.68354448	7.925786511	6.268936115	2.84E-05	0.005064754	2.805337634
2990	63	11	4790	0	A_23_P120325	KIF3C	NM_002254	"Homo sapiens kinesin family member 3C (KIF3C), mRNA [NM_002254]"	0.683126837	8.978175397	3.310800573	0.005606358	0.116112995	-2.332967411
5626	111	50	8645	0	A_32_P6442	THC2406192	THC2406192	Unknown	0.682401602	8.632725625	4.635582108	0.000462484	0.025187167	0.093824881
18999	356	54	4874	0	A_24_P250922	PTGS2	NM_000963	"Homo sapiens prostaglandin-endoperoxide synthase 2 (prostaglandin G/H synthase and cyclooxygenase) (PTGS2), mRNA [NM_000963]"	0.681186751	11.34320354	5.506325164	9.98E-05	0.009733768	1.588390835
24163	453	15	35191	0	A_23_P373598	MAFK	NM_002360	"Homo sapiens v-maf musculoaponeurotic fibrosarcoma oncogene homolog K (avian) (MAFK), mRNA [NM_002360]"	0.677231205	12.13104076	5.879032821	5.35E-05	0.006832532	2.194315649
17766	334	12	25856	0	A_23_P390097	C9orf52	NM_152574	"Homo sapiens chromosome 9 open reading frame 52 (C9orf52), mRNA [NM_152574]"	0.676633758	8.437064869	3.922490833	0.001739447	0.058201745	-1.198581255
4761	95	63	7413	0	A_32_P169353	A_32_P169353	A_32_P169353	Unknown	0.676131903	8.865195173	5.524012872	9.69E-05	0.009543752	1.617623001
23338	437	39	33978	0	A_23_P208579	A_23_P208579	A_23_P208579	Unknown	0.675662225	7.970579729	3.553402164	0.003516102	0.087822066	-1.882177733
3330	69	10	5273	0	A_23_P4294	ZNF232	NM_014519	"Homo sapiens zinc finger protein 232 (ZNF232), mRNA [NM_014519]"	0.674397873	9.927277987	6.781674257	1.28E-05	0.00306765	3.57312704
7584	146	64	11309	0	A_23_P100056	RBPMS2	NM_194272	"Homo sapiens RNA binding protein with multiple splicing 2 (RBPMS2), mRNA [NM_194272]"	0.673584688	9.153107313	3.012087322	0.009971044	0.161333612	-2.885445681
10459	199	79	15529	0	A_23_P378588	ARL5B	NM_178815	"Homo sapiens ADP-ribosylation factor-like 5B (ARL5B), mRNA [NM_178815]"	0.672687164	9.315652957	5.664329351	7.64E-05	0.008340361	1.847848098
12505	237	13	18368	0	A_24_P48177	ST3GAL2	AK127322	"Homo sapiens cDNA FLJ45393 fis, clone BRHIP3027105, highly  similar to Homo sapiens sialyltransferase 4B (beta-galactoside alpha-2,3-sialyltransferase) (SIAT4B). [AK127322]"	0.67244182	11.76614288	6.238480236	2.98E-05	0.005095708	2.75845668
1267	30	52	2134	0	A_23_P429624	TMEM52	NM_178545	"Homo sapiens transmembrane protein 52 (TMEM52), mRNA [NM_178545]"	0.671485974	7.962935982	5.753309562	6.59E-05	0.007604272	1.992292409
24085	451	68	35132	0	A_23_P17562	ZNF341	NM_032819	"Homo sapiens zinc finger protein 341 (ZNF341), mRNA [NM_032819]"	0.668533136	8.949594147	5.136734523	0.00018901	0.014542198	0.966986324
4678	94	15	7166	0	A_23_P17811	SEC14L2	NM_012429	"Homo sapiens SEC14-like 2 (S. cerevisiae) (SEC14L2), mRNA [NM_012429]"	0.667765191	7.556377223	4.332525644	0.000806662	0.035818834	-0.44932977
17513	329	30	25575	0	A_23_P396765	PGM2L1	NM_173582	"Homo sapiens phosphoglucomutase 2-like 1 (PGM2L1), mRNA [NM_173582]"	0.666515367	10.33823923	4.870204485	0.000302968	0.019899118	0.506765554
8269	159	12	12310	0	A_23_P301521	ENST00000375377	ENST00000375377	"Homo sapiens cDNA FLJ31040 fis, clone HSYRA2000224. [AK055602]"	0.665521117	11.5000254	4.400393268	0.000711518	0.033096103	-0.32681151
28349	532	30	41010	0	A_24_P69095	ENC1	NM_003633	"Homo sapiens ectodermal-neural cortex (with BTB-like domain) (ENC1), mRNA [NM_003633]"	0.664895086	13.1568288	6.356730369	2.47E-05	0.004866465	2.939677015
17950	337	68	26266	0	A_32_P18470	TCEAL5	NM_001012979	"Homo sapiens transcription elongation factor A (SII)-like 5 (TCEAL5), mRNA [NM_001012979]"	0.663960356	10.14372565	4.175203006	0.001081125	0.043282366	-0.735099216
13656	258	20	19929	0	A_23_P307563	KALRN	NM_001024660	"Homo sapiens kalirin, RhoGEF kinase (KALRN), transcript variant 1, mRNA [NM_001024660]"	0.662061892	9.019129157	4.3606382	0.00076575	0.034779255	-0.398521224
6614	129	12	9975	0	A_23_P209167	FSTL3	NM_005860	"Homo sapiens follistatin-like 3 (secreted glycoprotein) (FSTL3), mRNA [NM_005860]"	0.662035619	9.396833483	4.352414613	0.000777491	0.03507239	-0.413375496
13905	262	53	20305	0	A_24_P236799	RAB31	NM_006868	"Homo sapiens RAB31, member RAS oncogene family (RAB31), mRNA [NM_006868]"	0.661347131	10.53141128	6.125631421	3.57E-05	0.00551163	2.583496184
25171	471	8	36561	0	A_23_P403898	PTPN3	NM_002829	"Homo sapiens protein tyrosine phosphatase, non-receptor type 3 (PTPN3), mRNA [NM_002829]"	0.659234237	10.38795933	7.335624424	5.59E-06	0.002137321	4.35775114
26808	500	72	38859	0	A_23_P90062	DNAJB1	NM_006145	"Homo sapiens DnaJ (Hsp40) homolog, subfamily B, member 1 (DNAJB1), mRNA [NM_006145]"	0.658930948	12.61289653	4.688701935	0.000419993	0.023881519	0.187926517
26475	495	9	38432	0	A_32_P409222	ZNF628	NM_033113	"Homo sapiens zinc finger protein 628 (ZNF628), mRNA [NM_033113]"	0.658701521	11.13609477	6.403503548	2.29E-05	0.00464026	3.010761107
2329	50	79	3802	0	A_23_P5903	SLCO4A1	NM_016354	"Homo sapiens solute carrier organic anion transporter family, member 4A1 (SLCO4A1), mRNA [NM_016354]"	0.658266664	11.68728684	3.838049176	0.00204159	0.063587334	-1.354438156
16701	314	2	24258	0	A_23_P70915	TMEM142B	NM_032831	"Homo sapiens transmembrane protein 142B (TMEM142B), mRNA [NM_032831]"	0.656842703	12.05498386	3.189045607	0.007089372	0.132400345	-2.558755163
9033	173	39	13449	0	A_23_P63980	LRFN4	NM_024036	"Homo sapiens leucine rich repeat and fibronectin type III domain containing 4 (LRFN4), mRNA [NM_024036]"	0.656506033	12.78458136	5.698486876	7.22E-05	0.008037615	1.903439969
9341	179	16	13858	0	A_24_P238266	A_24_P238266	A_24_P238266	Unknown	0.654150946	13.79710616	3.884890298	0.001867898	0.060226964	-1.267930081
8303	159	60	12398	0	A_23_P253783	MFSD2	AK027396	"Homo sapiens cDNA FLJ14490 fis, clone MAMMA1002886. [AK027396]"	0.653221908	7.102826203	4.076508247	0.001300848	0.048432591	-0.915517447
17391	326	84	25358	0	A_23_P69497	CLEC3B	NM_003278	"Homo sapiens C-type lectin domain family 3, member B (CLEC3B), mRNA [NM_003278]"	0.649929196	7.441887466	4.007437565	0.001481497	0.052610753	-1.042248699
14423	271	47	21072	0	A_23_P28084	CR601641	CR601641	full-length cDNA clone CS0DI053YA21 of Placenta Cot 25-normalized of Homo sapiens (human). [CR601641]	0.646970918	11.7456307	7.049615087	8.52E-06	0.00238501	3.958380712
27628	516	70	40029	0	A_23_P359897	KIAA1718	NM_030647	"Homo sapiens KIAA1718 protein (KIAA1718), mRNA [NM_030647]"	0.645860152	8.288490134	7.231352365	6.51E-06	0.002272753	4.213554823
15929	299	25	23207	0	A_23_P69121	SIAH2	NM_005067	"Homo sapiens seven in absentia homolog 2 (Drosophila) (SIAH2), mRNA [NM_005067]"	0.643465635	10.45073094	4.56995788	0.000521209	0.027109132	-0.022900884
14793	278	24	21513	0	A_23_P47735	TNFRSF19L	NM_032871	"Homo sapiens tumor necrosis factor receptor superfamily, member 19-like (TNFRSF19L), transcript variant 1, mRNA [NM_032871]"	0.643140638	9.490246892	4.060100474	0.001341605	0.049437266	-0.945589301
15114	284	6	21937	0	A_23_P44546	DFFB	NM_001004285	"Homo sapiens DNA fragmentation factor, 40kDa, beta polypeptide (caspase-activated DNase) (DFFB), transcript variant 3, mRNA [NM_001004285]"	0.642634453	9.743049567	4.698187597	0.000412842	0.023616897	0.204693641
2909	61	53	4709	0	A_24_P857404	LOC92312	AK125482	"Homo sapiens cDNA FLJ43493 fis, clone OCBBF3009279. [AK125482]"	0.642381342	12.39807953	7.470369111	4.60E-06	0.001838727	4.541726003
12230	232	22	17923	0	A_32_P224566	LIN28B	NM_001004317	"Homo sapiens lin-28 homolog B (C. elegans) (LIN28B), mRNA [NM_001004317]"	0.642071529	9.874998084	3.126429461	0.007999073	0.142387517	-2.674598985
14978	281	59	21878	0	A_23_P149858	ELOVL3	NM_152310	"Homo sapiens elongation of very long chain fatty acids (FEN1/Elo2, SUR4/Elo3, yeast)-like 3 (ELOVL3), mRNA [NM_152310]"	0.640432113	7.942559584	3.367420201	0.005027108	0.108944403	-2.22780973
1318	31	57	2305	0	A_23_P23966	ZNF488	NM_153034	"Homo sapiens zinc finger protein 488 (ZNF488), mRNA [NM_153034]"	0.639131145	10.21152789	7.197939691	6.84E-06	0.002272753	4.167009203
3554	73	9	5584	0	A_23_P404667	BIK	NM_001197	"Homo sapiens BCL2-interacting killer (apoptosis-inducing) (BIK), mRNA [NM_001197]"	0.639020614	10.60702237	4.387480985	0.000728683	0.033651212	-0.350084232
21814	409	13	31763	0	A_23_P307382	SLC32A1	NM_080552	"Homo sapiens solute carrier family 32 (GABA vesicular transporter), member 1 (SLC32A1), mRNA [NM_080552]"	0.63801699	6.365134022	3.480892349	0.004041306	0.095397689	-2.01693008
162	6	12	267	0	A_24_P921477	ENST00000341249	ENST00000341249	full-length cDNA clone CS0DJ010YL19 of T cells (Jurkat cell line) Cot 10-normalized of Homo sapiens (human). [CR602837]	0.637803471	10.55826024	3.195027486	0.007008075	0.131861489	-2.547676943
19170	359	74	27973	0	A_32_P4985	CAMTA1	NM_015215	"Homo sapiens calmodulin binding transcription activator 1 (CAMTA1), mRNA [NM_015215]"	0.637391779	7.703288746	4.234768909	0.000967359	0.040543325	-0.626623617
25178	471	24	4204	0	A_24_P79054	TGFB1	NM_000660	"Homo sapiens transforming growth factor, beta 1 (Camurati-Engelmann disease) (TGFB1), mRNA [NM_000660]"	0.635503443	9.718549011	4.511049053	0.000580506	0.029280837	-0.128114547
14298	269	22	20875	0	A_32_P164916	AL833005	AL833005	Homo sapiens mRNA; cDNA DKFZp666D074 (from clone DKFZp666D074) [AL833005]	0.634950273	7.977281001	5.639380823	7.97E-05	0.008631278	1.807131755
20605	386	64	29993	0	A_23_P52552	BAG3	NM_004281	"Homo sapiens BCL2-associated athanogene 3 (BAG3), mRNA [NM_004281]"	0.634535061	12.28743194	3.583643548	0.00331801	0.084891996	-1.825995771
24893	466	10	36106	0	A_32_P800799	KCNG3	NM_133329	"Homo sapiens potassium voltage-gated channel, subfamily G, member 3 (KCNG3), transcript variant 1, mRNA [NM_133329]"	0.631769944	7.161828109	6.217417791	3.08E-05	0.005180177	2.725951143
477	13	58	925	0	A_24_P150791	JPH3	NM_020655	"Homo sapiens junctophilin 3 (JPH3), mRNA [NM_020655]"	0.630878601	7.359805668	7.325995709	5.67E-06	0.002137321	4.344502805
1799	41	10	3021	0	A_24_P346269	THC2342624	THC2342624	Unknown	0.630315162	9.237347097	3.856626941	0.001970807	0.06190206	-1.320113229
13316	252	36	19493	0	A_23_P257516	MICA	NM_000247	"Homo sapiens MHC class I polypeptide-related sequence A (MICA), mRNA [NM_000247]"	0.629777276	11.16201883	4.100619329	0.001243251	0.047057388	-0.871366174
12096	230	1	17727	0	A_23_P30254	PLK2	NM_006622	"Homo sapiens polo-like kinase 2 (Drosophila) (PLK2), mRNA [NM_006622]"	0.628493128	13.36813181	4.474259087	0.000621043	0.030539808	-0.194024873
3755	77	4	5895	0	A_23_P64044	URP2	NM_178443	"Homo sapiens UNC-112 related protein 2 (URP2), transcript variant URP2LF, mRNA [NM_178443]"	0.627036373	7.19228405	4.185021603	0.001061464	0.042842083	-0.717196335
23743	445	20	34566	0	A_23_P164196	DLX4	NM_138281	"Homo sapiens distal-less homeobox 4 (DLX4), transcript variant 1, mRNA [NM_138281]"	0.62668639	11.9123838	3.279692595	0.005952715	0.119898904	-2.390707935
5430	108	15	8269	0	A_23_P66063	PDP2	NM_020786	"Homo sapiens pyruvate dehydrogenase phosphatase isoenzyme 2 (PDP2), mRNA [NM_020786]"	0.626146403	9.328003317	4.904418434	0.000285013	0.019046183	0.566385976
5554	110	20	8436	0	A_24_P174641	PDLIM5	NM_006457	"Homo sapiens PDZ and LIM domain 5 (PDLIM5), transcript variant 1, mRNA [NM_006457]"	0.624974246	10.70089796	3.229140544	0.006561983	0.126971459	-2.484467778
17074	320	67	24855	0	A_24_P122746	ENST00000338660	ENST00000338660	Homo sapiens mRNA; cDNA DKFZp761O051 (from clone DKFZp761O051). [AL137722]	0.624504164	9.128854364	3.569279544	0.003410648	0.086097622	-1.852679093
10903	208	10	16029	0	A_23_P16834	FNDC4	NM_022823	"Homo sapiens fibronectin type III domain containing 4 (FNDC4), mRNA [NM_022823]"	0.623968144	8.069989349	3.745749209	0.002433723	0.070391895	-1.525233389
22763	426	84	33131	0	A_32_P1173	C6orf150	NM_138441	"Homo sapiens chromosome 6 open reading frame 150 (C6orf150), mRNA [NM_138441]"	0.623677419	10.47593617	4.843444425	0.00031783	0.020536536	0.460025706
17465	328	28	25412	0	A_24_P142885	PANK2	AL713654	Homo sapiens mRNA; cDNA DKFZp547J0513 (from clone DKFZp547J0513). [AL713654]	0.621829805	7.252385898	4.017454925	0.001453779	0.05214858	-1.023846482
17645	331	74	25813	0	A_23_P218079	SLC38A2	NM_018976	"Homo sapiens solute carrier family 38, member 2 (SLC38A2), mRNA [NM_018976]"	0.621602092	11.16272248	4.428189576	0.00067597	0.032181179	-0.276772904
5336	106	37	8154	0	A_23_P105382	THAP2	NM_031435	"Homo sapiens THAP domain containing, apoptosis associated protein 2 (THAP2), mRNA [NM_031435]"	0.619149821	8.060115466	4.441936748	0.000659073	0.031642195	-0.252056369
6515	127	36	9861	0	A_32_P96036	LOC92312	XM_044166	"PREDICTED: Homo sapiens hypothetical protein LOC92312 (LOC92312), mRNA [XM_044166]"	0.619117144	11.99239895	5.19952615	0.00016936	0.013888534	1.073963078
23393	438	53	4204	0	A_24_P79054	TGFB1	NM_000660	"Homo sapiens transforming growth factor, beta 1 (Camurati-Engelmann disease) (TGFB1), mRNA [NM_000660]"	0.618500029	9.678436652	4.925125893	0.000274688	0.018775121	0.602394128
27957	523	54	40547	0	A_23_P62840	YRDC	NM_024640	"Homo sapiens yrdC domain containing (E. coli) (YRDC), mRNA [NM_024640]"	0.618429925	12.87943859	5.178748783	0.000175615	0.014068321	1.038627553
20461	384	8	29739	0	A_23_P213562	F2R	NM_001992	"Homo sapiens coagulation factor II (thrombin) receptor (F2R), mRNA [NM_001992]"	0.617186552	8.171491996	5.527141878	9.64E-05	0.009526227	1.622789358
3005	63	31	4828	0	A_23_P406227	AY203928	AY203928	"Homo sapiens FP17581 mRNA, complete cds. [AY203928]"	0.616920886	10.18505634	7.15953026	7.24E-06	0.002349954	4.113298236
25591	478	49	37103	0	A_32_P7316	BDNF	NM_170735	"Homo sapiens brain-derived neurotrophic factor (BDNF), transcript variant 1, mRNA [NM_170735]"	0.616152644	7.184749363	3.206230846	0.006858318	0.130078823	-2.526923931
19290	362	8	28011	0	A_23_P55873	CC2D1A	NM_017721	"Homo sapiens coiled-coil and C2 domain containing 1A (CC2D1A), mRNA [NM_017721]"	0.60980525	10.83644053	3.416870716	0.004570704	0.102440092	-2.135921295
26823	501	17	38908	0	A_23_P391926	LPHN1	NM_001008701	"Homo sapiens latrophilin 1 (LPHN1), transcript variant 1, mRNA [NM_001008701]"	0.609100572	8.09923349	6.10459359	3.70E-05	0.005607048	2.550661199
9955	190	57	14712	0	A_23_P367899	EPOR	NM_000121	"Homo sapiens erythropoietin receptor (EPOR), mRNA [NM_000121]"	0.60784715	8.868450079	6.144136673	3.47E-05	0.005468314	2.612321797
24600	460	75	35765	0	A_23_P215275	BC080576	BC080576	Homo sapiens cDNA clone IMAGE:6584326. [BC080576]	0.607833666	8.229614967	3.421331391	0.004531647	0.101967459	-2.127631212
1662	38	44	2762	0	A_32_P186731	C20orf82	AK074473	"Homo sapiens cDNA FLJ23893 fis, clone LNG14589. [AK074473]"	0.60717938	8.915117941	5.728933825	6.86E-05	0.007759531	1.952842787
15774	296	47	22935	0	A_24_P171075	CREM	NM_183013	"Homo sapiens cAMP responsive element modulator (CREM), transcript variant 19, mRNA [NM_183013]"	0.605216419	9.985793303	4.591602465	0.00050103	0.026375167	0.015655201
24680	462	28	35834	0	A_23_P161596	FKBP2	NM_004470	"Homo sapiens FK506 binding protein 2, 13kDa (FKBP2), transcript variant 1, mRNA [NM_004470]"	0.602299698	16.03192158	3.48912303	0.003977899	0.094384657	-2.001632315
23881	447	77	34830	0	A_23_P203983	RHOF	NM_019034	"Homo sapiens ras homolog gene family, member F (in filopodia) (RHOF), mRNA [NM_019034]"	0.602153309	8.644998943	4.08998899	0.001268315	0.047514057	-0.890826238
20294	380	64	29529	0	A_23_P142239	LOC541469	NM_001013617	"Homo sapiens hypothetical LOC541469 protein (LOC541469), mRNA [NM_001013617]"	0.601696895	9.090120325	10.03038277	1.69E-07	0.000281432	7.573987593
14182	267	23	20720	0	A_23_P103104	MFNG	NM_002405	"Homo sapiens manic fringe homolog (Drosophila) (MFNG), mRNA [NM_002405]"	0.601516633	7.985426786	5.571425739	8.94E-05	0.009123168	1.695749087
15801	297	2	23010	0	A_23_P16058	ZNF342	NM_145288	"Homo sapiens zinc finger protein 342 (ZNF342), mRNA [NM_145288]"	0.601131056	8.444835382	3.417087408	0.004568799	0.102440092	-2.13551858
21728	407	47	31666	0	A_24_P920730	BU608568	BU608568	"UI-CF-FN0-aep-h-11-0-UI.s1 UI-CF-FN0 Homo sapiens cDNA clone UI-CF-FN0-aep-h-11-0-UI 3', mRNA sequence [BU608568]"	0.597800988	6.95453908	5.726069125	6.89E-05	0.007759531	1.948200597
4563	92	16	7016	0	A_32_P201530	CR619250	CR619250	full-length cDNA clone CS0DF034YK16 of Fetal brain of Homo sapiens (human). [CR619250]	0.597612752	6.86364504	3.91408546	0.001767355	0.058720051	-1.214076189
20576	386	20	29912	0	A_23_P382148	RAB1A	NM_004161	"Homo sapiens RAB1A, member RAS oncogene family (RAB1A), mRNA [NM_004161]"	0.596633799	14.35695749	4.875843562	0.00029993	0.019745256	0.516602817
1160	28	36	1948	0	A_23_P252062	PPARG	NM_138711	"Homo sapiens peroxisome proliferative activated receptor, gamma (PPARG), transcript variant 3, mRNA [NM_138711]"	0.593116324	11.31369271	4.1393287	0.001156203	0.045437817	-0.800583393
1971	44	41	3243	0	A_23_P386942	DIRAS1	NM_145173	"Homo sapiens DIRAS family, GTP-binding RAS-like 1 (DIRAS1), mRNA [NM_145173]"	0.592633314	8.825665801	6.072320593	3.90E-05	0.005818752	2.500157708
10266	196	28	15123	0	A_23_P15654	TRAF4	NM_004295	"Homo sapiens TNF receptor-associated factor 4 (TRAF4), transcript variant 1, mRNA [NM_004295]"	0.592536538	12.24458697	4.506965988	0.000584866	0.02935149	-0.135421911
3158	66	14	4958	0	A_23_P46429	CYR61	NM_001554	"Homo sapiens cysteine-rich, angiogenic inducer, 61 (CYR61), mRNA [NM_001554]"	0.592190968	15.33632802	3.495294554	0.003931016	0.09400072	-1.99016193
6891	134	25	4204	0	A_24_P79054	TGFB1	NM_000660	"Homo sapiens transforming growth factor, beta 1 (Camurati-Engelmann disease) (TGFB1), mRNA [NM_000660]"	0.591710124	9.803824161	4.110111184	0.001221301	0.046702425	-0.853998068
18132	341	14	26478	0	A_23_P66289	ZNF668	NM_024706	"Homo sapiens zinc finger protein 668 (ZNF668), mRNA [NM_024706]"	0.59170338	10.71285483	6.040147364	4.11E-05	0.005965427	2.449649957
710	19	16	1293	0	A_24_P83922	SNRPC	NM_003093	"Homo sapiens small nuclear ribonucleoprotein polypeptide C (SNRPC), mRNA [NM_003093]"	0.591646512	6.503980937	3.116884365	0.008147636	0.143679943	-2.692237038
6637	129	49	10043	0	A_23_P115064	CRABP2	NM_001878	"Homo sapiens cellular retinoic acid binding protein 2 (CRABP2), mRNA [NM_001878]"	0.590678567	10.12948476	3.463111932	0.004181793	0.097393958	-2.049977724
2965	62	56	4715	0	A_23_P26107	RFXDC2	NM_022841	"Homo sapiens regulatory factor X domain containing 2 (RFXDC2), mRNA [NM_022841]"	0.589368697	8.965520164	3.59815073	0.003227038	0.083391611	-1.799050431
18824	353	52	27467	0	A_23_P143845	TIPARP	NM_015508	"Homo sapiens TCDD-inducible poly(ADP-ribose) polymerase (TIPARP), mRNA [NM_015508]"	0.588118092	12.9157495	7.304314874	5.85E-06	0.002156017	4.314621857
2644	56	68	4204	0	A_24_P79054	TGFB1	NM_000660	"Homo sapiens transforming growth factor, beta 1 (Camurati-Engelmann disease) (TGFB1), mRNA [NM_000660]"	0.587885762	9.746803164	4.201740775	0.001028828	0.042063356	-0.686731155
7672	148	37	11418	0	A_24_P11384	ERRFI1	NM_018948	"Homo sapiens ERBB receptor feedback inhibitor 1 (ERRFI1), mRNA [NM_018948]"	0.587397996	7.738693046	3.77060075	0.002321135	0.068604046	-1.479207857
22583	423	55	32927	0	A_23_P1492	AVPI1	NM_021732	"Homo sapiens arginine vasopressin-induced 1 (AVPI1), mRNA [NM_021732]"	0.586933209	12.68916241	5.975579514	4.56E-05	0.0061656	2.347804045
20343	381	80	29715	0	A_23_P208551	LPHN1	NM_001008701	"Homo sapiens latrophilin 1 (LPHN1), transcript variant 1, mRNA [NM_001008701]"	0.586451767	12.78757749	3.399114709	0.004729567	0.104748979	-2.168918738
6090	119	62	9290	0	A_23_P47924	PTPRR	NM_002849	"Homo sapiens protein tyrosine phosphatase, receptor type, R (PTPRR), transcript variant 1, mRNA [NM_002849]"	0.586411162	8.914464665	3.126487565	0.007998177	0.142387517	-2.674491597
23495	440	44	34139	0	A_24_P316381	KIAA1267	BC006271	"Homo sapiens KIAA1267, mRNA (cDNA clone IMAGE:3948445), complete cds. [BC006271]"	0.586268838	6.792060336	5.208651435	0.000166688	0.013851403	1.089462607
18504	347	75	27052	0	A_32_P91107	BC089156	BC089156	Homo sapiens cDNA clone IMAGE:6576427. [BC089156]	0.585401429	9.04234692	4.386961913	0.000729382	0.033651212	-0.351020163
83	3	55	217	0	A_23_P337767	ENAH	NM_018212	"Homo sapiens enabled homolog (Drosophila) (ENAH), transcript variant 2, mRNA [NM_018212]"	0.584956558	8.222956349	3.414087408	0.004595246	0.102827686	-2.14109394
751	20	15	1292	0	A_23_P168306	WASF1	NM_003931	"Homo sapiens WAS protein family, member 1 (WASF1), transcript variant 1, mRNA [NM_003931]"	0.584727591	9.860269892	4.042589606	0.00138655	0.050698401	-0.977706068
2397	52	12	3834	0	A_23_P12911	C11orf24	NM_022338	"Homo sapiens chromosome 11 open reading frame 24 (C11orf24), mRNA [NM_022338]"	0.584454968	14.54353297	6.205130846	3.14E-05	0.005194762	2.706957067
25443	476	8	36867	0	A_23_P119295	SITPEC	NM_016581	"Homo sapiens signaling intermediate in Toll pathway, evolutionarily conserved (SITPEC), mRNA [NM_016581]"	0.584186128	12.52036125	4.376768646	0.000743248	0.034069357	-0.369405249
15423	289	55	22495	0	A_23_P55127	C17orf48	NM_020233	"Homo sapiens chromosome 17 open reading frame 48 (C17orf48), mRNA [NM_020233]"	0.583571159	8.152801332	4.148920333	0.001135619	0.044877511	-0.783064062
26484	495	21	38455	0	A_24_P418408	FAM89A	NM_198552	"Homo sapiens family with sequence similarity 89, member A (FAM89A), mRNA [NM_198552]"	0.582869876	12.79755527	6.533035555	1.87E-05	0.004054959	3.205857308
19504	366	28	1094	0	A_23_P147431	LYN	NM_002350	"Homo sapiens v-yes-1 Yamaguchi sarcoma viral related oncogene homolog (LYN), mRNA [NM_002350]"	0.581722441	11.16958823	3.250795872	0.00629368	0.123766582	-2.444315284
28252	529	74	40969	0	A_23_P90032	LRRC8E	NM_025061	"Homo sapiens leucine rich repeat containing 8 family, member E (LRRC8E), mRNA [NM_025061]"	0.580030007	10.29727416	6.017076463	4.26E-05	0.006016406	2.413333122
17159	322	35	24950	0	A_23_P132226	TPST2	NM_001008566	"Homo sapiens tyrosylprotein sulfotransferase 2 (TPST2), transcript variant 1, mRNA [NM_001008566]"	0.57868701	11.81385246	3.980117272	0.001559879	0.054373463	-1.092473759
25393	475	15	36880	0	A_24_P778836	AF074987	AF074987	Homo sapiens full length insert cDNA YH77E09. [AF074987]	0.578627051	11.82701205	3.885328282	0.001866347	0.060226964	-1.267121789
3287	68	40	5169	0	A_23_P5761	NFE2L2	NM_006164	"Homo sapiens nuclear factor (erythroid-derived 2)-like 2 (NFE2L2), mRNA [NM_006164]"	0.577969361	13.55204898	5.905261177	5.12E-05	0.006732	2.236155268
5827	115	9	8883	0	A_23_P208991	PALM	NM_002579	"Homo sapiens paralemmin (PALM), transcript variant 1, mRNA [NM_002579]"	0.576629343	12.01702016	6.078055254	3.86E-05	0.005795369	2.50914356
19399	364	22	28199	0	A_23_P20743	C9orf125	NM_032342	"Homo sapiens chromosome 9 open reading frame 125 (C9orf125), mRNA [NM_032342]"	0.576353204	10.53844453	3.919972317	0.001747762	0.058273783	-1.203223561
12740	241	73	18776	0	A_23_P164691	ICAM3	NM_002162	"Homo sapiens intercellular adhesion molecule 3 (ICAM3), mRNA [NM_002162]"	0.576057151	11.38459503	3.03955599	0.009457133	0.156555825	-2.834888471
4679	94	16	7168	0	A_32_P215900	BQ000605	BQ000605	"BQ000605 UI-H-DP0-avu-h-21-0-UI.s1 NCI_CGAP_Fs1 Homo sapiens cDNA clone IMAGE:5884484 3', mRNA sequence [BQ000605]"	0.576014544	8.333137786	3.664973285	0.002839601	0.077471961	-1.674999884
15125	284	21	21966	0	A_23_P39766	GLS	NM_014905	"Homo sapiens glutaminase (GLS), mRNA [NM_014905]"	0.575218279	11.73355135	4.821377178	0.000330656	0.020988861	0.421411498
10568	202	6	15553	0	A_23_P165333	BIN1	NM_139346	"Homo sapiens bridging integrator 1 (BIN1), transcript variant 4, mRNA [NM_139346]"	0.57471097	13.6414016	4.357721209	0.000769894	0.034840445	-0.403789385
19532	366	61	4204	0	A_24_P79054	TGFB1	NM_000660	"Homo sapiens transforming growth factor, beta 1 (Camurati-Engelmann disease) (TGFB1), mRNA [NM_000660]"	0.574124771	9.893924505	3.751464205	0.002407348	0.069934458	-1.514646743
14666	276	12	21329	0	A_23_P313389	UGCG	NM_003358	"Homo sapiens UDP-glucose ceramide glucosyltransferase (UGCG), mRNA [NM_003358]"	0.574035404	10.76137663	3.138746109	0.007811361	0.140812937	-2.651830794
13235	250	82	19421	0	A_23_P398172	KIAA1411	NM_020819	"Homo sapiens KIAA1411 (KIAA1411), mRNA [NM_020819]"	0.573370227	9.298339629	5.085153069	0.000206929	0.015410487	0.878688778
28009	524	60	1094	0	A_23_P147431	LYN	NM_002350	"Homo sapiens v-yes-1 Yamaguchi sarcoma viral related oncogene homolog (LYN), mRNA [NM_002350]"	0.572645737	10.72689189	3.07791203	0.008783312	0.150312247	-2.764187517
28031	525	25	40625	0	A_23_P401076	SUSD3	NM_145006	"Homo sapiens sushi domain containing 3 (SUSD3), mRNA [NM_145006]"	0.571841776	12.04090783	3.06719488	0.008966623	0.1520735	-2.783953943
19531	366	60	28427	0	A_24_P683917	FLNB	AK022486	"Homo sapiens cDNA FLJ12424 fis, clone MAMMA1003099. [AK022486]"	0.570986673	8.880235164	3.234764302	0.006491224	0.125893354	-2.474042286
11539	219	80	17093	0	A_32_P32061	C2orf27	NM_013310	"Homo sapiens chromosome 2 open reading frame 27 (C2orf27), mRNA [NM_013310]"	0.570917872	10.32169438	3.575130301	0.003372602	0.085594111	-1.84180998
10765	205	50	15942	0	A_23_P89941	CDKN2D	NM_001800	"Homo sapiens cyclin-dependent kinase inhibitor 2D (p19, inhibits CDK4) (CDKN2D), transcript variant 1, mRNA [NM_001800]"	0.570739558	12.22828846	5.32627133	0.000135923	0.012127957	1.28816277
20830	390	70	4204	0	A_24_P79054	TGFB1	NM_000660	"Homo sapiens transforming growth factor, beta 1 (Camurati-Engelmann disease) (TGFB1), mRNA [NM_000660]"	0.568461231	9.776865111	3.924899479	0.001731534	0.05807392	-1.194141848
25300	473	49	36786	0	A_23_P430691	DSCR9	NM_148675	"Homo sapiens Down syndrome critical region gene 9 (DSCR9), mRNA [NM_148675]"	0.567053625	7.970869563	3.109800079	0.008259675	0.144935079	-2.705323923
27260	509	58	39577	0	A_32_P524904	FLJ22675	AK026328	"Homo sapiens cDNA: FLJ22675 fis, clone HSI10553. [AK026328]"	0.566061872	6.325931149	3.997251839	0.001510236	0.053033973	-1.060967695
8563	164	45	4204	0	A_24_P79054	TGFB1	NM_000660	"Homo sapiens transforming growth factor, beta 1 (Camurati-Engelmann disease) (TGFB1), mRNA [NM_000660]"	0.565767816	9.969842174	3.356070788	0.00513818	0.110378743	-2.248894022
17090	321	4	24897	0	A_23_P32404	ISG20	NM_002201	"Homo sapiens interferon stimulated exonuclease gene 20kDa (ISG20), mRNA [NM_002201]"	0.565515259	12.88515061	3.868845816	0.001925624	0.060979524	-1.297547667
16896	317	37	24636	0	A_32_P197489	KLF13	NM_015995	"Homo sapiens Kruppel-like factor 13 (KLF13), mRNA [NM_015995]"	0.565323119	13.46009805	4.360281865	0.000766255	0.034779255	-0.399164726
28361	532	48	41043	0	A_23_P103511	ENST00000367932	ENST00000367932	"Homo sapiens cDNA FLJ43132 fis, clone CTONG3005813. [AK125122]"	0.564246759	10.10201222	3.066018403	0.008986977	0.152236703	-2.786123266
254	8	40	459	0	A_23_P328836	LCOR	NM_032440	"Homo sapiens ligand dependent nuclear receptor corepressor (LCOR), mRNA [NM_032440]"	0.563851063	9.917359253	5.037544736	0.000225042	0.016414784	0.796860605
9370	179	55	4204	0	A_24_P79054	TGFB1	NM_000660	"Homo sapiens transforming growth factor, beta 1 (Camurati-Engelmann disease) (TGFB1), mRNA [NM_000660]"	0.563436135	9.964365754	3.603980375	0.003191198	0.08299456	-1.788223793
2422	52	50	3904	0	A_32_P208868	AV738929	AV738929	"AV738929 AV738929 CB Homo sapiens cDNA clone CBCCMG04 5', mRNA sequence [AV738929]"	0.561272706	9.577735386	3.01120269	0.009988047	0.16148197	-2.887072774
8674	166	46	12846	0	A_23_P16438	DLL3	NM_016941	"Homo sapiens delta-like 3 (Drosophila) (DLL3), transcript variant 1, mRNA [NM_016941]"	0.560542054	7.597318081	3.477475582	0.004067927	0.095787033	-2.023280632
19503	366	25	28362	0	A_23_P368729	TFEB	NM_007162	"Homo sapiens transcription factor EB (TFEB), mRNA [NM_007162]"	0.560188867	9.159157401	4.854560261	0.000311567	0.020229723	0.47945242
12	1	35	49	0	A_23_P202696	KBTBD4	NM_016506	"Homo sapiens kelch repeat and BTB (POZ) domain containing 4 (KBTBD4), transcript variant 2, mRNA [NM_016506]"	0.55960125	10.84696611	4.128336884	0.001180264	0.045938022	-0.820669877
12867	244	12	18821	0	A_23_P78557	FBXL12	NM_017703	"Homo sapiens F-box and leucine-rich repeat protein 12 (FBXL12), mRNA [NM_017703]"	0.558679648	10.41162483	3.915643661	0.001762147	0.058615656	-1.21120338
25476	476	51	36947	0	A_23_P213959	PPARGC1B	NM_133263	"Homo sapiens peroxisome proliferative activated receptor, gamma, coactivator 1, beta (PPARGC1B), mRNA [NM_133263]"	0.556878002	9.505620388	3.529028557	0.003684453	0.090377321	-1.927468314
4264	86	63	6628	0	A_23_P19619	HIVEP1	NM_002114	"Homo sapiens human immunodeficiency virus type I enhancer binding protein 1 (HIVEP1), mRNA [NM_002114]"	0.55657662	9.871600589	6.029304427	4.18E-05	0.006016406	2.432591902
9301	178	35	13740	0	A_24_P365954	THAP11	NM_020457	"Homo sapiens THAP domain containing 11 (THAP11), mRNA [NM_020457]"	0.555586302	12.09565805	4.412195221	0.000696195	0.032650962	-0.305555594
20279	380	40	29484	0	A_23_P66137	SOX8	NM_014587	"Homo sapiens SRY (sex determining region Y)-box 8 (SOX8), mRNA [NM_014587]"	0.555329581	11.78489574	3.435095883	0.004413239	0.100357325	-2.102049291
14008	264	28	20415	0	A_24_P145047	ZNF609	NM_015042	"Homo sapiens zinc finger protein 609 (ZNF609), mRNA [NM_015042]"	0.555035748	8.757921761	5.179333712	0.000175435	0.014068321	1.039623174
15534	291	62	22662	0	A_23_P104318	DDIT4	NM_019058	"Homo sapiens DNA-damage-inducible transcript 4 (DDIT4), mRNA [NM_019058]"	0.554452746	12.80140514	3.105254395	0.008332374	0.145490938	-2.713719418
10523	201	16	15570	0	A_23_P104346	PIP5K2A	NM_005028	"Homo sapiens phosphatidylinositol-4-phosphate 5-kinase, type II, alpha (PIP5K2A), mRNA [NM_005028]"	0.554159374	9.420964779	3.268992603	0.006076752	0.121253005	-2.41056137
26801	500	62	38839	0	A_23_P166	MOBKL2C	NM_145279	"Homo sapiens MOB1, Mps One Binder kinase activator-like 2C (yeast) (MOBKL2C), transcript variant 1, mRNA [NM_145279]"	0.554141609	8.453488593	5.769411938	6.41E-05	0.007547804	2.018302567
5928	116	78	9010	0	A_23_P111525	BHLHB8	BX648200	Homo sapiens mRNA; cDNA DKFZp779C0742 (from clone DKFZp779C0742). [BX648200]	0.554066727	11.56635644	6.217026903	3.09E-05	0.005180177	2.725347239
19744	370	47	28715	0	A_23_P415401	KLF9	NM_001206	"Homo sapiens Kruppel-like factor 9 (KLF9), mRNA [NM_001206]"	0.553572211	8.668980735	3.990077028	0.001530823	0.053535372	-1.074157798
19400	364	23	28201	0	A_23_P157247	MGC9712	NM_152689	"Homo sapiens hypothetical protein MGC9712 (MGC9712), mRNA [NM_152689]"	0.55206308	11.26484731	3.618735985	0.003102277	0.08179654	-1.760823526
16536	310	76	4204	0	A_24_P79054	TGFB1	NM_000660	"Homo sapiens transforming growth factor, beta 1 (Camurati-Engelmann disease) (TGFB1), mRNA [NM_000660]"	0.551813331	9.888614661	3.643501824	0.002958648	0.07936733	-1.714846931
6945	135	15	10445	0	A_23_P163251	PAQR5	NM_017705	"Homo sapiens progestin and adipoQ receptor family member V (PAQR5), mRNA [NM_017705]"	0.551727874	8.889069377	3.653433977	0.002902962	0.078284515	-1.696413022
22556	423	12	32846	0	A_23_P96144	BMPR2	NM_001204	"Homo sapiens bone morphogenetic protein receptor, type II (serine/threonine kinase) (BMPR2), mRNA [NM_001204]"	0.550983413	9.002774798	4.001038066	0.001499487	0.052941648	-1.054008617
24147	452	76	35148	0	A_23_P361405	HYAL3	NM_003549	"Homo sapiens hyaluronoglucosaminidase 3 (HYAL3), mRNA [NM_003549]"	0.549234028	10.29308695	6.678536322	1.49E-05	0.003419183	3.421928064
24299	455	50	35403	0	A_24_P306063	KIAA1411	NM_020819	"Homo sapiens KIAA1411 (KIAA1411), mRNA [NM_020819]"	0.549218346	7.985384544	5.17947743	0.000175391	0.014068321	1.039867791
18858	354	16	2642	0	A_23_P28886	PCNA	NM_002592	"Homo sapiens proliferating cell nuclear antigen (PCNA), transcript variant 1, mRNA [NM_002592]"	0.547709009	14.87439861	3.015309245	0.009909357	0.160960513	-2.879519038
4740	95	32	7353	0	A_23_P125117	KLHDC8B	NM_173546	"Homo sapiens kelch domain containing 8B (KLHDC8B), mRNA [NM_173546]"	0.547217271	9.249704499	5.82050639	5.89E-05	0.00717157	2.100572213
3252	67	71	5225	0	A_24_P262728	SH2D3A	NM_005490	"Homo sapiens SH2 domain containing 3A (SH2D3A), mRNA [NM_005490]"	0.546888438	10.32608465	3.598998398	0.003221802	0.083390251	-1.797476121
13594	257	19	19927	0	A_23_P64898	KLRG1	NM_005810	"Homo sapiens killer cell lectin-like receptor subfamily G, member 1 (KLRG1), mRNA [NM_005810]"	0.544140719	8.05520543	5.376728188	0.000124605	0.011441883	1.372781283
2395	52	8	3828	0	A_24_P122524	WDR3	NM_006784	"Homo sapiens WD repeat domain 3 (WDR3), mRNA [NM_006784]"	0.544097558	11.36835289	3.190913349	0.007063887	0.132384903	-2.555296369
22145	415	40	32275	0	A_23_P133438	FAM105A	NM_019018	"Homo sapiens family with sequence similarity 105, member A (FAM105A), mRNA [NM_019018]"	0.542312517	11.08411916	3.50296209	0.003873546	0.093300495	-1.975911325
26184	489	60	38049	0	A_23_P405754	CACNB1	NM_000723	"Homo sapiens calcium channel, voltage-dependent, beta 1 subunit (CACNB1), transcript variant 1, mRNA [NM_000723]"	0.541781986	8.80728151	3.708481894	0.002613084	0.073774767	-1.594301001
21985	412	36	31960	0	A_24_P55391	BC082970	BC082970	Homo sapiens cDNA clone IMAGE:6598034. [BC082970]	0.541571228	9.624521709	4.476792185	0.00061816	0.030450819	-0.18948186
13122	248	72	19239	0	A_23_P211110	SIM2	NM_005069	"Homo sapiens single-minded homolog 2 (Drosophila) (SIM2), transcript variant SIM2, mRNA [NM_005069]"	0.541314593	7.194507949	4.094262347	0.001258178	0.047236269	-0.883002257
919	23	57	1677	0	A_23_P111132	HSPA1A	NM_005345	"Homo sapiens heat shock 70kDa protein 1A (HSPA1A), mRNA [NM_005345]"	0.541114166	16.48658354	3.057144841	0.009141982	0.153456428	-2.802481856
22524	422	46	32752	0	A_23_P29680	CAMKV	NM_024046	"Homo sapiens CaM kinase-like vesicle-associated (CAMKV), mRNA [NM_024046]"	0.539997801	9.897131402	3.105765834	0.008324163	0.145490938	-2.712774905
3817	78	21	5925	0	A_23_P32177	LHX6	NM_014368	"Homo sapiens LIM homeobox 6 (LHX6), transcript variant 1, mRNA [NM_014368]"	0.539750061	10.42254775	5.752614187	6.59E-05	0.007604272	1.991168276
19751	370	57	28734	0	A_24_P35109	CLDN3	NM_001306	"Homo sapiens claudin 3 (CLDN3), mRNA [NM_001306]"	0.538949016	8.907681468	3.80351423	0.002180148	0.0660187	-1.418294678
5778	114	20	8747	0	A_23_P208416	SLC35E1	NM_024881	"Homo sapiens solute carrier family 35, member E1 (SLC35E1), mRNA [NM_024881]"	0.538449027	10.44791002	3.927675339	0.001722459	0.057906465	-1.189026081
5800	114	58	8818	0	A_24_P943997	ARL5B	NM_178815	"Homo sapiens ADP-ribosylation factor-like 5B (ARL5B), mRNA [NM_178815]"	0.537192303	10.80133887	3.220746389	0.006669042	0.128013109	-2.500026555
26897	502	44	38960	0	A_23_P93938	ENST00000258775	ENST00000258775	"Human mRNA for KIAA0363 gene, partial cds. [AB002361]"	0.534375986	7.586549025	6.037871536	4.12E-05	0.005965427	2.446071144
28285	530	58	40944	0	A_24_P54863	FLJ39370	NM_152400	"Homo sapiens hypothetical protein FLJ39370 (FLJ39370), mRNA [NM_152400]"	0.534050041	10.09681757	4.261847792	0.00091979	0.039349355	-0.577419467
23492	440	39	34129	0	A_23_P27734	NPAS1	NM_002517	"Homo sapiens neuronal PAS domain protein 1 (NPAS1), mRNA [NM_002517]"	0.532668972	7.637149317	3.464365729	0.004171727	0.097393958	-2.047647342
24627	461	30	35837	0	A_32_P525524	KIAA1754L	NM_178495	"Homo sapiens KIAA1754-like (KIAA1754L), transcript variant 1, mRNA [NM_178495]"	0.529604202	7.531369985	5.106604134	0.000199271	0.01507762	0.915454531
26602	497	20	38610	0	A_24_P940149	C21orf25	NM_199050	"Homo sapiens chromosome 21 open reading frame 25 (C21orf25), mRNA [NM_199050]"	0.52868704	9.266396986	4.340061195	0.000795479	0.035544765	-0.435702607
5894	116	28	8916	0	A_23_P102517	PDE6D	NM_002601	"Homo sapiens phosphodiesterase 6D, cGMP-specific, rod, delta (PDE6D), mRNA [NM_002601]"	0.526846671	9.488654734	5.175477771	0.000176621	0.014077104	1.033058989
15336	288	8	22252	0	A_23_P63281	MGC10334	NM_001029885	"Homo sapiens hypothetical protein MGC10334 (MGC10334), mRNA [NM_001029885]"	0.526147056	9.352387064	3.842524699	0.002024303	0.063187664	-1.346167302
20371	382	36	29635	0	A_23_P381017	WBSCR27	NM_152559	"Homo sapiens Williams Beuren syndrome chromosome region 27 (WBSCR27), mRNA [NM_152559]"	0.52549059	6.767446954	3.258773244	0.006197639	0.122928176	-2.429519226
27618	516	48	39987	0	A_32_P123990	BC015835	BC015835	"Homo sapiens cDNA clone IMAGE:4293096, partial cds. [BC015835]"	0.524452356	8.106674598	3.679997299	0.002759207	0.076083335	-1.647126469
4518	91	35	7048	0	A_23_P132121	SNF1LK	NM_173354	"Homo sapiens SNF1-like kinase (SNF1LK), mRNA [NM_173354]"	0.523941558	12.75459454	3.35060266	0.005192574	0.110971702	-2.25905154
21184	397	47	30892	0	A_23_P202427	HKDC1	NM_025130	"Homo sapiens hexokinase domain containing 1 (HKDC1), mRNA [NM_025130]"	0.523201798	11.92577397	3.091521731	0.008555897	0.147847142	-2.739073708
11489	218	76	16926	0	A_23_P12635	FBXL15	NM_024326	"Homo sapiens F-box and leucine-rich repeat protein 15 (FBXL15), mRNA [NM_024326]"	0.521721146	13.38736964	3.962689559	0.001612087	0.055462117	-1.124539875
25213	472	4	36555	0	A_23_P402157	KCTD17	NM_024681	"Homo sapiens potassium channel tetramerisation domain containing 17 (KCTD17), mRNA [NM_024681]"	0.519081078	7.862494814	3.362815678	0.005071876	0.109520102	-2.236364028
11292	215	15	16654	0	A_23_P217109	SLC31A2	NM_001860	"Homo sapiens solute carrier family 31 (copper transporters), member 2 (SLC31A2), mRNA [NM_001860]"	0.518725021	11.3072211	4.994464065	0.000242859	0.017227237	0.722542892
20324	381	46	29652	0	A_32_P720220	C12orf36	NM_182558	"Homo sapiens chromosome 12 open reading frame 36 (C12orf36), mRNA [NM_182558]"	0.518670359	6.864066617	3.999117478	0.00150493	0.052941648	-1.057538526
14036	264	75	20503	0	A_23_P152970	RAPGEFL1	NM_016339	"Homo sapiens Rap guanine nucleotide exchange factor (GEF)-like 1 (RAPGEFL1), mRNA [NM_016339]"	0.518351853	7.769377814	3.448047532	0.004304677	0.098979664	-2.077977189
12466	236	32	18254	0	A_23_P3753	ZNF597	NM_152457	"Homo sapiens zinc finger protein 597 (ZNF597), mRNA [NM_152457]"	0.517171331	7.970259266	4.764576931	0.000366205	0.022154982	0.321728454
6238	122	46	9416	0	A_24_P32527	ENST00000301701	ENST00000301701	GB|AE006465.1|AAK61264.1 unknown [Homo sapiens] [NP366239]	0.515495264	6.150695564	3.75483108	0.002391947	0.069836974	-1.508410484
12101	230	10	17743	0	A_23_P207967	KIAA0427	NM_014772	"Homo sapiens KIAA0427 (KIAA0427), mRNA [NM_014772]"	0.515069115	8.614314108	7.056812758	8.43E-06	0.00238501	3.96858056
6832	133	10	10285	0	A_23_P37317	AF147723	AF147723	"Homo sapiens lipopolysaccharide specific response-68 protein (LSR68) mRNA, complete cds. [AF147723]"	0.513908832	7.941290119	4.243079918	0.000952495	0.040259904	-0.611514543
5494	109	16	8427	0	A_32_P4433	BU602485	BU602485	"AGENCOURT_10015118 NIH_MGC_142 Homo sapiens cDNA clone IMAGE:6496567 5', mRNA sequence [BU602485]"	0.512896881	7.476053243	4.12681345	0.001183639	0.045943347	-0.823454616
3897	79	71	6172	0	A_23_P211909	PLS1	NM_002670	"Homo sapiens plastin 1 (I isoform) (PLS1), mRNA [NM_002670]"	0.512741341	10.74376225	4.60138181	0.00049218	0.026005789	0.033057151
26237	490	60	38050	0	A_32_P163392	CR608961	CR608961	full-length cDNA clone CS0DI034YJ14 of Placenta Cot 25-normalized of Homo sapiens (human). [CR608961]	0.512476442	7.105802478	4.817291336	0.000333089	0.021002354	0.414254921
21864	410	13	31764	0	A_32_P141768	AGPAT4	NM_001012733	"Homo sapiens 1-acylglycerol-3-phosphate O-acyltransferase 4 (lysophosphatidic acid acyltransferase, delta) (AGPAT4), transcript variant 2, mRNA [NM_001012733]"	0.512110093	9.747095463	3.323847112	0.005467194	0.114568815	-2.308743083
6555	128	10	1094	0	A_23_P147431	LYN	NM_002350	"Homo sapiens v-yes-1 Yamaguchi sarcoma viral related oncogene homolog (LYN), mRNA [NM_002350]"	0.510993986	10.90397333	3.19375444	0.007025298	0.132010467	-2.550034729
8714	167	32	1094	0	A_23_P147431	LYN	NM_002350	"Homo sapiens v-yes-1 Yamaguchi sarcoma viral related oncogene homolog (LYN), mRNA [NM_002350]"	0.509805768	11.18377809	3.428078536	0.00447321	0.101416261	-2.11509149
22546	422	82	32819	0	A_23_P350555	TCP10L	NM_144659	"Homo sapiens t-complex 10 (mouse)-like (TCP10L), mRNA [NM_144659]"	0.50853941	7.642891731	5.391637969	0.000121453	0.011244187	1.397713753
24428	457	74	35607	0	A_23_P143885	ARHGEF3	NM_019555	"Homo sapiens Rho guanine nucleotide exchange factor (GEF) 3 (ARHGEF3), mRNA [NM_019555]"	0.508447622	9.662136095	3.641708962	0.002968815	0.079469029	-1.718174749
18837	353	71	27502	0	A_32_P133840	TMCC2	NM_014858	"Homo sapiens transmembrane and coiled-coil domain family 2 (TMCC2), mRNA [NM_014858]"	0.507271296	7.037496137	3.931447204	0.001710207	0.057562754	-1.182075521
13748	259	70	20182	0	A_32_P82895	KIAA1957	AB075837	Homo sapiens mRNA for KIAA1957 protein. [AB075837]	0.507044304	8.129416727	4.348919802	0.000782537	0.035188121	-0.419690293
7265	140	83	10876	0	A_23_P208847	SIRT6	NM_016539	"Homo sapiens sirtuin (silent mating type information regulation 2 homolog) 6 (S. cerevisiae) (SIRT6), mRNA [NM_016539]"	0.506411157	9.137915848	4.281915505	0.000886097	0.038209921	-0.541000551
3710	76	20	5766	0	A_32_P87631	BC017507	BC017507	"Homo sapiens, clone IMAGE:4850148, mRNA. [BC017507]"	0.506039174	7.569738338	3.175130106	0.007282159	0.134175722	-2.58451896
22116	414	81	32197	0	A_23_P748	IRF6	NM_006147	"Homo sapiens interferon regulatory factor 6 (IRF6), mRNA [NM_006147]"	0.505674333	9.917802223	6.115299268	3.63E-05	0.005544171	2.567378742
24577	460	45	35708	0	A_32_P30649	ETV5	NM_004454	"Homo sapiens ets variant gene 5 (ets-related molecule) (ETV5), mRNA [NM_004454]"	0.505561954	7.342439922	3.49715798	0.00391697	0.093947682	-1.986698603
10884	207	60	16119	0	A_23_P92349	FGFRL1	NM_001004356	"Homo sapiens fibroblast growth factor receptor-like 1 (FGFRL1), transcript variant 1, mRNA [NM_001004356]"	0.505101617	10.10923172	3.422734697	0.00451943	0.101854102	-2.125023162
4316	87	59	6778	0	A_24_P267293	SARM1	NM_015077	"Homo sapiens sterile alpha and TIR motif containing 1 (SARM1), mRNA [NM_015077]"	0.504646163	9.61235722	5.348873259	0.000130726	0.011812788	1.326113637
27890	522	19	40351	0	A_23_P205499	LRP10	NM_014045	"Homo sapiens low density lipoprotein receptor-related protein 10 (LRP10), mRNA [NM_014045]"	0.504298252	12.87734473	4.617702123	0.00047777	0.025723413	0.062072984
16245	305	27	23686	0	A_23_P326204	MGC26963	NM_152621	"Homo sapiens hypothetical protein MGC26963 (MGC26963), mRNA [NM_152621]"	0.503339758	7.671769204	4.700380694	0.000411207	0.023570876	0.208568624
4948	99	43	7686	0	A_24_P239689	SGTB	NM_019072	"Homo sapiens small glutamine-rich tetratricopeptide repeat (TPR)-containing, beta (SGTB), mRNA [NM_019072]"	0.502504876	9.112715565	6.000863058	4.38E-05	0.006027186	2.387761718
7146	138	67	10697	0	A_23_P152199	CTRL	NM_001907	"Homo sapiens chymotrypsin-like (CTRL), mRNA [NM_001907]"	0.501453637	8.892228291	3.897837793	0.001822606	0.059510494	-1.244040514
16861	316	70	24538	0	A_23_P380298	ProSAPiP1	NM_014731	"Homo sapiens ProSAPiP1 protein (ProSAPiP1), mRNA [NM_014731]"	0.500214875	8.446515222	5.687393299	7.35E-05	0.008099191	1.88540451
15614	293	24	22747	0	A_23_P17130	MGC13057	NM_032321	"Homo sapiens hypothetical protein MGC13057 (MGC13057), transcript variant 4, mRNA [NM_032321]"	0.499641079	7.648972633	4.859181132	0.000309001	0.020201812	0.487523335
22186	416	21	32243	0	A_23_P133974	C6orf106	NM_024294	"Homo sapiens chromosome 6 open reading frame 106 (C6orf106), transcript variant 1, mRNA [NM_024294]"	0.498728637	10.19897597	3.37502834	0.004954007	0.107712638	-2.213674524
6139	120	63	9293	0	A_23_P425304	SUFU	NM_016169	"Homo sapiens suppressor of fused homolog (Drosophila) (SUFU), mRNA [NM_016169]"	0.4981981	8.246365611	6.345156211	2.52E-05	0.004888624	2.922034884
1828	41	69	3135	0	A_23_P142304	MKNK2	NM_017572	"Homo sapiens MAP kinase interacting serine/threonine kinase 2 (MKNK2), transcript variant 1, mRNA [NM_017572]"	0.497950363	9.108061758	4.42493153	0.00068004	0.03221554	-0.282633682
18700	351	42	27297	0	A_23_P374389	PWWP2	NM_138499	"Homo sapiens PWWP domain containing 2 (PWWP2), mRNA [NM_138499]"	0.497480621	12.05528425	3.121311907	0.008078385	0.143029052	-2.68405628
2661	57	16	4318	0	A_32_P184488	ENST00000292140	ENST00000292140	"Homo sapiens pleckstrin homology-like domain, family B, member 3, mRNA (cDNA clone IMAGE:4299555), partial cds. [BC007947]"	0.496479935	11.87988151	5.178848755	0.000175584	0.014068321	1.038797721
21691	406	69	31551	0	A_23_P83298	PRRX2	NM_016307	"Homo sapiens paired related homeobox 2 (PRRX2), mRNA [NM_016307]"	0.496251388	6.721463439	3.061870497	0.009059105	0.152729081	-2.793770788
13400	253	72	19714	0	A_32_P218355	ENST00000341865	ENST00000341865	"Homo sapiens cDNA FLJ90086 fis, clone HEMBA1005145. [AK074567]"	0.49476782	13.1359111	3.881151165	0.001881191	0.060449492	-1.274831054
2185	48	30	3545	0	A_24_P20814	C6orf148	NM_030568	"Homo sapiens chromosome 6 open reading frame 148 (C6orf148), mRNA [NM_030568]"	0.494746016	9.604434286	3.357977381	0.00511935	0.110209742	-2.245352227
11161	212	58	16428	0	A_24_P217520	EREG	NM_001432	"Homo sapiens epiregulin (EREG), mRNA [NM_001432]"	0.49461826	8.661743689	3.397137225	0.004747601	0.104913107	-2.172593457
2057	46	8	3342	0	A_24_P184769	WDR20	NM_181291	"Homo sapiens WD repeat domain 20 (WDR20), transcript variant 1, mRNA [NM_181291]"	0.492274155	9.294904368	4.127240283	0.001182693	0.045943347	-0.822674374
8996	172	53	13318	0	A_23_P322	EFNA4	NM_005227	"Homo sapiens ephrin-A4 (EFNA4), transcript variant 1, mRNA [NM_005227]"	0.491307899	11.05988015	3.970072562	0.001589755	0.055076558	-1.110952967
16744	314	68	24381	0	A_23_P80008	MYLK2	NM_033118	"Homo sapiens myosin light chain kinase 2, skeletal muscle (MYLK2), mRNA [NM_033118]"	0.490585451	7.941957224	3.875962903	0.001899796	0.060765517	-1.28440791
1732	39	70	2973	0	A_23_P158297	BTNL3	NM_197975	"Homo sapiens butyrophilin-like 3 (BTNL3), transcript variant 1, mRNA [NM_197975]"	0.489185976	7.033849022	4.40691569	0.000703007	0.032861819	-0.31506245
13130	248	85	19265	0	A_23_P27827	ZBTB7A	NM_015898	"Homo sapiens zinc finger and BTB domain containing 7A (ZBTB7A), mRNA [NM_015898]"	0.488742069	9.560279277	3.17027673	0.007350625	0.134994587	-2.593502278
18827	353	55	27473	0	A_23_P67618	FLJ38451	NM_175872	"Homo sapiens FLJ38451 protein (FLJ38451), mRNA [NM_175872]"	0.488391421	8.130453846	3.211683052	0.006786601	0.129394303	-2.516822117
2248	49	39	3725	0	A_24_P779605	THC2309459	THC2309459	Unknown	0.488003902	12.34327868	5.686415878	7.36E-05	0.008099191	1.88381456
16782	315	40	24481	0	A_32_P186157	LRRC27	NM_030626	"Homo sapiens leucine rich repeat containing 27 (LRRC27), mRNA [NM_030626]"	0.487166191	7.640014923	4.138468979	0.001158067	0.045448108	-0.80215408
1849	42	23	3047	0	A_32_P86517	AI669361	AI669361	"AI669361 ty31d09.x1 NCI_CGAP_Ut2 Homo sapiens cDNA clone IMAGE:2280689 3', mRNA sequence [AI669361]"	0.487053438	6.958101769	3.130309872	0.007939453	0.142185154	-2.667426812
10031	192	10	14781	0	A_23_P122439	BTN2A2	NM_181531	"Homo sapiens butyrophilin, subfamily 2, member A2 (BTN2A2), transcript variant 2, mRNA [NM_181531]"	0.48678825	9.044451421	3.591441943	0.003268789	0.084087602	-1.811510669
23178	434	40	33663	0	A_24_P122732	SLC41A1	NM_173854	"Homo sapiens solute carrier family 41, member 1 (SLC41A1), mRNA [NM_173854]"	0.48569443	9.925894134	4.481006686	0.000613394	0.03032134	-0.181924913
12092	229	79	17872	0	A_23_P144096	CISH	NM_145071	"Homo sapiens cytokine inducible SH2-containing protein (CISH), mRNA [NM_145071]"	0.485670222	10.1395977	4.582645901	0.00050928	0.026661073	-0.000292635
17326	325	56	25306	0	A_23_P80040	PROCR	NM_006404	"Homo sapiens protein C receptor, endothelial (EPCR) (PROCR), mRNA [NM_006404]"	0.485340702	11.06393206	3.508330951	0.003833811	0.092734233	-1.96593317
19382	364	1	28157	0	A_32_P175979	THC2277837	THC2277837	Unknown	0.485113897	7.187032693	4.684314327	0.000423344	0.023975966	0.18016707
10009	191	59	14865	0	A_24_P139993	CASP10	NM_032977	"Homo sapiens caspase 10, apoptosis-related cysteine peptidase (CASP10), transcript variant D, mRNA [NM_032977]"	0.484321817	9.001904364	4.633575348	0.000464174	0.025230781	0.090263138
13611	257	41	19967	0	A_23_P207319	MAP3K14	NM_003954	"Homo sapiens mitogen-activated protein kinase kinase kinase 14 (MAP3K14), mRNA [NM_003954]"	0.484176201	10.54864462	5.813071448	5.96E-05	0.007183329	2.088625763
9806	187	76	14590	0	A_32_P70724	JARID1B	NM_006618	"Homo sapiens Jumonji, AT rich interactive domain 1B (RBP2-like) (JARID1B), mRNA [NM_006618]"	0.483827344	11.95176141	4.890156761	0.000292359	0.019291612	0.541552915
15291	287	23	22279	0	A_23_P55738	CEACAM1	NM_001712	"Homo sapiens carcinoembryonic antigen-related cell adhesion molecule 1 (biliary glycoprotein) (CEACAM1), transcript variant 1, mRNA [NM_001712]"	0.483062664	8.725244568	3.104715995	0.008341027	0.145552452	-2.714713703
9834	188	31	14506	0	A_24_P207479	DEDD2	NM_133328	"Homo sapiens death effector domain containing 2 (DEDD2), mRNA [NM_133328]"	0.482443447	11.83712203	4.402135396	0.000709235	0.033044048	-0.32367291
6523	127	45	9878	0	A_23_P93169	GLULD1	NM_016571	"Homo sapiens glutamate-ammonia ligase (glutamine synthetase) domain containing 1 (GLULD1), mRNA [NM_016571]"	0.48224015	10.68450954	4.482008653	0.000612267	0.030318429	-0.180128596
11891	226	26	17466	0	A_24_P346604	UBE2W	NM_001001481	"Homo sapiens ubiquitin-conjugating enzyme E2W (putative) (UBE2W), transcript variant 1, mRNA [NM_001001481]"	0.482107493	8.174646903	3.595425481	0.003243933	0.083751911	-1.804111928
3011	63	41	4848	0	A_24_P336759	MCL1	NM_021960	"Homo sapiens myeloid cell leukemia sequence 1 (BCL2-related) (MCL1), transcript variant 1, mRNA [NM_021960]"	0.48105837	11.71190115	4.409217101	0.000700029	0.032776612	-0.310917928
13048	247	32	19166	0	A_23_P357571	GSTT2	NM_000854	"Homo sapiens glutathione S-transferase theta 2 (GSTT2), mRNA [NM_000854]"	0.48090652	11.12764605	3.138358199	0.007817206	0.140828819	-2.652548018
6473	126	58	9751	0	A_23_P201596	AMPD2	NM_004037	"Homo sapiens adenosine monophosphate deaminase 2 (isoform L) (AMPD2), transcript variant 1, mRNA [NM_004037]"	0.479694164	10.17979872	6.163088735	3.36E-05	0.005406511	2.641788463
23454	439	64	34174	0	A_23_P252306	ID1	NM_002165	"Homo sapiens inhibitor of DNA binding 1, dominant negative helix-loop-helix protein (ID1), transcript variant 1, mRNA [NM_002165]"	0.479473869	15.92375027	4.913034381	0.000280669	0.019006422	0.581375234
3953	80	76	6182	0	A_23_P137016	SAT	NM_002970	"Homo sapiens spermidine/spermine N1-acetyltransferase (SAT), mRNA [NM_002970]"	0.479269379	14.42301092	3.279733966	0.005952241	0.119898904	-2.390631166
5147	103	7	7937	0	A_24_P259607	SUSD4	NM_017982	"Homo sapiens sushi domain containing 4 (SUSD4), transcript variant 1, mRNA [NM_017982]"	0.478539461	7.721745121	3.822693914	0.002102051	0.064759618	-1.38282307
24129	452	49	35098	0	A_23_P90311	TICAM1	NM_182919	"Homo sapiens toll-like receptor adaptor molecule 1 (TICAM1), transcript variant 2, mRNA [NM_182919]"	0.476609645	12.40221677	6.624224384	1.62E-05	0.003659123	3.341653875
25907	484	44	1948	0	A_23_P252062	PPARG	NM_138711	"Homo sapiens peroxisome proliferative activated receptor, gamma (PPARG), transcript variant 3, mRNA [NM_138711]"	0.475200615	11.33826477	3.692703236	0.002693027	0.07476706	-1.623559465
24063	451	29	35060	0	A_32_P32739	NAGS	NM_153006	"Homo sapiens N-acetylglutamate synthase (NAGS), mRNA [NM_153006]"	0.474985413	8.176994724	4.915823469	0.000279277	0.019002894	0.586225303
5054	101	35	6807	0	A_23_P207999	PMAIP1	NM_021127	"Homo sapiens phorbol-12-myristate-13-acetate-induced protein 1 (PMAIP1), mRNA [NM_021127]"	0.474490333	7.976300306	3.13215665	0.007911234	0.141892136	-2.664013069
17172	322	56	6807	0	A_23_P207999	PMAIP1	NM_021127	"Homo sapiens phorbol-12-myristate-13-acetate-induced protein 1 (PMAIP1), mRNA [NM_021127]"	0.474323165	8.142534055	3.130114894	0.007942438	0.142185154	-2.667787212
1243	30	23	2077	0	A_23_P77612	KREMEN2	NM_172229	"Homo sapiens kringle containing transmembrane protein 2 (KREMEN2), transcript variant 4, mRNA [NM_172229]"	0.473934647	10.68692995	6.575312359	1.75E-05	0.003855582	3.26897387
23062	432	34	33505	0	A_23_P121265	PTK9L	NM_007284	"Homo sapiens PTK9L protein tyrosine kinase 9-like (A6-related protein) (PTK9L), mRNA [NM_007284]"	0.4734111	11.63089682	3.488190211	0.003985034	0.094384657	-2.003366066
15909	298	78	23150	0	A_23_P427083	CDRT4	NM_173622	"Homo sapiens CMT1A duplicated region transcript 4 (CDRT4), mRNA [NM_173622]"	0.471634782	8.183614796	5.727473537	6.88E-05	0.007759531	1.950476575
5422	108	6	8253	0	A_23_P411157	WNT1	NM_005430	"Homo sapiens wingless-type MMTV integration site family, member 1 (WNT1), mRNA [NM_005430]"	0.469793282	7.005502199	5.283782182	0.000146288	0.012850691	1.216616488
890	23	10	1586	0	A_23_P13359	NXF1	NM_006362	"Homo sapiens nuclear RNA export factor 1 (NXF1), mRNA [NM_006362]"	0.469534649	11.85475759	3.237115847	0.006461863	0.12570999	-2.469682525
24248	454	54	35259	0	A_24_P15043	KLHL18	NM_025010	"Homo sapiens kelch-like 18 (Drosophila) (KLHL18), mRNA [NM_025010]"	0.468747867	10.81390839	5.88318662	5.31E-05	0.006816585	2.200948875
27398	512	12	39640	0	A_24_P14776	SYTL5	BX647688	Homo sapiens mRNA; cDNA DKFZp779C093 (from clone DKFZp779C093). [BX647688]	0.468051209	9.941171194	3.244198747	0.00637423	0.124818775	-2.456549454
24305	455	61	35425	0	A_23_P169030	TNFRSF10B	NM_003842	"Homo sapiens tumor necrosis factor receptor superfamily, member 10b (TNFRSF10B), transcript variant 1, mRNA [NM_003842]"	0.468032908	10.54745841	5.411799184	0.000117322	0.010986472	1.431375404
7735	149	41	11579	0	A_24_P286079	AFF4	NM_014423	"Homo sapiens AF4/FMR2 family, member 4 (AFF4), mRNA [NM_014423]"	0.468026702	10.94250042	5.063269979	0.000215058	0.015849494	0.841115941
23639	443	28	34422	0	A_24_P322474	PDE4A	NM_006202	"Homo sapiens phosphodiesterase 4A, cAMP-specific (phosphodiesterase E2 dunce homolog, Drosophila) (PDE4A), mRNA [NM_006202]"	0.466462681	10.17912028	3.527127587	0.003697922	0.090452438	-1.931000952
13815	261	1	20209	0	A_24_P244162	PI4KII	NM_018425	"Homo sapiens phosphatidylinositol 4-kinase type II (PI4KII), mRNA [NM_018425]"	0.465070343	11.68123003	3.342195865	0.005277332	0.112080112	-2.274666708
27892	522	24	40361	0	A_23_P327370	PGPEP1	NM_017712	"Homo sapiens pyroglutamyl-peptidase I (PGPEP1), mRNA [NM_017712]"	0.464740985	9.748995972	3.584524579	0.003312412	0.084825252	-1.824359243
10191	195	2	15074	0	A_32_P191084	KCTD5	NM_018992	"Homo sapiens potassium channel tetramerisation domain containing 5 (KCTD5), mRNA [NM_018992]"	0.464712443	12.31660676	3.560373817	0.003469397	0.087115626	-1.869224595
13172	249	69	19394	0	A_23_P306148	PML	NM_002675	"Homo sapiens promyelocytic leukemia (PML), transcript variant 6, mRNA [NM_002675]"	0.463714789	8.629644212	4.741350014	0.000381865	0.022582995	0.280846246
11446	218	8	16801	0	A_23_P168229	TXNDC5	NM_022085	"Homo sapiens thioredoxin domain containing 5 (TXNDC5), transcript variant 2, mRNA [NM_022085]"	0.463092164	15.06709809	3.931609626	0.001709681	0.057562754	-1.181776239
20883	391	77	30485	0	A_24_P12435	NCOA7	NM_181782	"Homo sapiens nuclear receptor coactivator 7 (NCOA7), mRNA [NM_181782]"	0.463060326	13.95854337	5.599255988	8.53E-05	0.00889584	1.741449202
10383	198	32	15287	0	A_23_P150931	LMBR1L	NM_018113	"Homo sapiens limb region 1 homolog (mouse)-like (LMBR1L), mRNA [NM_018113]"	0.462907517	10.00059179	5.571908061	8.93E-05	0.009123168	1.696542107
6043	118	67	9145	0	A_32_P1166	BG542103	BG542103	"602571323F1 NIH_MGC_77 Homo sapiens cDNA clone IMAGE:4695748 5', mRNA sequence [BG542103]"	0.462862292	7.865001085	5.390647557	0.000121659	0.011244187	1.396058584
1975	44	48	3257	0	A_23_P107653	ETFB	NM_001014763	"Homo sapiens electron-transfer-flavoprotein, beta polypeptide (ETFB), transcript variant 2, mRNA [NM_001014763]"	0.462821493	15.79806	3.48291798	0.004025607	0.095106222	-2.013165168
1158	28	33	1942	0	A_23_P348063	SYNGR1	NM_004711	"Homo sapiens synaptogyrin 1 (SYNGR1), transcript variant 1a, mRNA [NM_004711]"	0.461799064	7.056181056	4.730804424	0.000389204	0.022763865	0.26226207
3571	73	39	5640	0	A_24_P284324	TMEM104	AK000262	"Homo sapiens cDNA FLJ20255 fis, clone COLF7072. [AK000262]"	0.461598583	12.2252483	4.175005053	0.001081525	0.043282366	-0.735460245
27158	507	47	39410	0	A_24_P548881	THC2281244	THC2281244	"Q7QB29 (Q7QB29) ENSANGP00000012888 (Fragment), partial (10%) [THC2281244]"	0.461514998	7.924058387	4.614864112	0.000480244	0.025799734	0.057029593
19919	373	64	29062	0	A_23_P110957	FOXF2	NM_001452	"Homo sapiens forkhead box F2 (FOXF2), mRNA [NM_001452]"	0.46112413	7.468788414	3.902115605	0.00180789	0.059321826	-1.236149701
22892	429	23	33331	0	A_32_P111852	THC2309459	THC2309459	Unknown	0.46101418	12.3976965	5.581982522	8.78E-05	0.009092493	1.713098194
28260	530	24	40878	0	A_23_P39561	UBE2F	NM_080678	"Homo sapiens ubiquitin-conjugating enzyme E2F (putative) (UBE2F), mRNA [NM_080678]"	0.460018422	11.21171689	3.433932243	0.004423128	0.100481842	-2.104212011
6210	122	4	9341	0	A_23_P395566	FBXO31	NM_024735	"Homo sapiens F-box protein 31 (FBXO31), mRNA [NM_024735]"	0.459318105	10.9034958	4.413775066	0.00069417	0.032650962	-0.302711347
9749	186	67	14417	0	A_24_P914479	SNX5	BC002724	"Homo sapiens sorting nexin 5, mRNA (cDNA clone IMAGE:3629947), complete cds. [BC002724]"	0.458510014	13.19314354	4.744864793	0.000379451	0.022524166	0.287037099
6827	133	2	10269	0	A_32_P4199	RNF152	NM_173557	"Homo sapiens ring finger protein 152 (RNF152), mRNA [NM_173557]"	0.455908765	7.118246054	3.666426997	0.002831719	0.077331281	-1.672302563
1804	41	24	3048	0	A_23_P215744	CTTNBP2	NM_033427	"Homo sapiens cortactin binding protein 2 (CTTNBP2), mRNA [NM_033427]"	0.454715112	7.669258758	3.023813322	0.009748353	0.159607477	-2.863871563
26079	487	61	37895	0	A_24_P785894	THC2278856	THC2278856	Unknown	0.454690737	7.359490397	3.231122338	0.00653696	0.126693789	-2.480794022
8220	158	14	12157	0	A_32_P20141	THC2288048	THC2288048	Unknown	0.454166078	6.839587911	3.188801525	0.007092709	0.132400345	-2.559207154
9619	184	29	14191	0	A_23_P148121	ENST00000309295	ENST00000309295	Homo sapiens mRNA; cDNA DKFZp762C186 (from clone DKFZp762C186). [AL834433]	0.453872844	10.56444924	3.297261247	0.005754545	0.117838953	-2.358101787
1101	27	25	1926	0	A_24_P336754	MCL1	NM_021960	"Homo sapiens myeloid cell leukemia sequence 1 (BCL2-related) (MCL1), transcript variant 1, mRNA [NM_021960]"	0.453863311	15.23064987	4.934680742	0.000270055	0.018585008	0.61898954
5045	101	22	7804	0	A_24_P302785	RABL3	NM_173825	"Homo sapiens RAB, member of RAS oncogene family-like 3 (RABL3), mRNA [NM_173825]"	0.452687834	8.582590106	4.007746921	0.001480633	0.052610753	-1.041680293
313	10	11	541	0	A_23_P139825	YAF2	NM_001012424	"Homo sapiens YY1 associated factor 2 (YAF2), transcript variant 2, mRNA [NM_001012424]"	0.451013997	10.07299238	4.996160329	0.000242131	0.017218597	0.725473933
754	20	19	1299	0	A_23_P101342	ATG4D	NM_032885	"Homo sapiens ATG4 autophagy related 4 homolog D (S. cerevisiae) (ATG4D), mRNA [NM_032885]"	0.450727767	9.820174882	3.546154188	0.003565334	0.088285026	-1.895645005
4909	98	74	7592	0	A_24_P649624	ENST00000377093	ENST00000377093	"Homo sapiens cDNA clone IMAGE:4395035, partial cds. [BC063684]"	0.450253956	11.53267548	5.697949453	7.22E-05	0.008037615	1.902566683
2774	59	7	4461	0	A_24_P938135	Z25424	Z25424	"H.sapiens protein-serine/threonine kinase gene, complete CDS. [Z25424]"	0.449778071	8.969202232	4.343004115	0.000791155	0.035407744	-0.430382259
26312	492	13	38122	0	A_23_P153640	ANKRD27	NM_032139	"Homo sapiens ankyrin repeat domain 27 (VPS9 domain) (ANKRD27), mRNA [NM_032139]"	0.449605418	11.46882937	6.063052054	3.96E-05	0.005845436	2.485623735
20620	386	83	30031	0	A_23_P110266	FLJ23191	NM_024574	"Homo sapiens hypothetical protein FLJ23191 (FLJ23191), mRNA [NM_024574]"	0.449302521	8.993709645	3.441226136	0.004361514	0.099480394	-2.090655606
202	7	12	403	0	A_23_P109774	ZBTB11	NM_014415	"Homo sapiens zinc finger and BTB domain containing 11 (ZBTB11), mRNA [NM_014415]"	0.447738868	10.99122083	3.507459684	0.003840231	0.092734233	-1.967552426
27040	505	27	39229	0	A_23_P36546	HOXC10	NM_017409	"Homo sapiens homeobox C10 (HOXC10), mRNA [NM_017409]"	0.447359274	6.667357555	4.751170464	0.00037516	0.022450081	0.298139831
8772	168	36	12981	0	A_23_P218517	ZNF222	NM_013360	"Homo sapiens zinc finger protein 222 (ZNF222), mRNA [NM_013360]"	0.445637928	9.816569661	4.314366582	0.000834283	0.0365738	-0.482192012
24235	454	38	35229	0	A_23_P119196	KLF2	NM_016270	"Homo sapiens Kruppel-like factor 2 (lung) (KLF2), mRNA [NM_016270]"	0.445364069	10.56594929	3.379131647	0.004915027	0.107029141	-2.206050584
13331	252	56	19530	0	A_23_P416395	STC2	NM_003714	"Homo sapiens stanniocalcin 2 (STC2), mRNA [NM_003714]"	0.445310099	10.42287144	3.018482999	0.009848963	0.160698373	-2.873680091
22752	426	66	33101	0	A_32_P103815	LOC150166	AK056836	"Homo sapiens cDNA FLJ32274 fis, clone PROST2000036. [AK056836]"	0.444921155	6.816609072	4.613993002	0.000481006	0.025799734	0.05548136
2069	46	25	3375	0	A_24_P849245	ENST00000368192	ENST00000368192	"O13760 (O13760) SPAC17A2.10c protein, partial (12%) [THC2277104]"	0.444520639	11.33002908	3.257013511	0.006218698	0.123015101	-2.432783305
5842	115	33	8925	0	A_24_P148450	UBE2E3	NM_006357	"Homo sapiens ubiquitin-conjugating enzyme E2E 3 (UBC4/5 homolog, yeast) (UBE2E3), transcript variant 1, mRNA [NM_006357]"	0.443691634	9.415561461	3.144718097	0.007721935	0.139911992	-2.640787741
18312	344	47	26694	0	A_23_P103011	RAB36	NM_004914	"Homo sapiens RAB36, member RAS oncogene family (RAB36), mRNA [NM_004914]"	0.44198641	7.988164835	5.51536908	9.83E-05	0.009651501	1.603343431
22629	424	43	32905	0	A_32_P129265	U92981	U92981	"Homo sapiens clone DT1P1B6 mRNA, CAG repeat region. [U92981]"	0.441916005	7.360518239	6.249871788	2.93E-05	0.005064754	2.776008582
8046	154	83	11968	0	A_23_P117782	LARP6	NM_018357	"Homo sapiens La ribonucleoprotein domain family, member 6 (LARP6), transcript variant 1, mRNA [NM_018357]"	0.441429271	12.34698517	3.174524407	0.007290669	0.134211829	-2.585640145
11846	225	44	17498	0	A_32_P226801	THC2453346	THC2453346	"AA890297 aj94e10.s1 Soares_parathyroid_tumor_NbHPA Homo sapiens cDNA clone IMAGE:1404138 3', mRNA sequence [AA890297]"	0.441344724	10.08132785	4.175768894	0.001079982	0.043282366	-0.734067162
26346	492	64	38220	0	A_24_P108281	A_24_P108281	A_24_P108281	Unknown	0.44120793	9.410508409	3.582922308	0.0033226	0.084932849	-1.827335495
18128	341	7	26466	0	A_23_P398254	SMURF1	NM_020429	"Homo sapiens SMAD specific E3 ubiquitin protein ligase 1 (SMURF1), transcript variant 1, mRNA [NM_020429]"	0.440247755	8.318071531	3.706264763	0.002624169	0.073878836	-1.5984117
18101	340	52	26395	0	A_32_P197621	LOC492303	NR_002830	Homo sapiens FAM51A1 pseudogene (LOC492303) on chromosome 1 [NR_002830]	0.43953853	7.741326171	3.094807402	0.008501879	0.147280482	-2.733008672
7284	141	27	10929	0	A_23_P107154	USP32	NM_032582	"Homo sapiens ubiquitin specific peptidase 32 (USP32), mRNA [NM_032582]"	0.438030093	10.60233316	4.316478606	0.000831021	0.036500592	-0.478368196
23678	444	3	34376	0	A_32_P219963	LOC554248	BC078169	"Homo sapiens hypothetical LOC554248, mRNA (cDNA clone MGC:87732 IMAGE:5768316), complete cds. [BC078169]"	0.437753159	9.322781627	3.667171081	0.002827693	0.077295737	-1.670921961
21442	402	34	31182	0	A_32_P117636	AK125176	AK125176	"Homo sapiens cDNA FLJ43186 fis, clone FCBBF3022767. [AK125176]"	0.4377487	6.129323192	3.365210932	0.005048538	0.10918233	-2.231914162
10206	195	24	15114	0	A_23_P250866	TSC22D4	NM_030935	"Homo sapiens TSC22 domain family, member 4 (TSC22D4), mRNA [NM_030935]"	0.436871057	9.324519412	3.843327591	0.002021218	0.063160844	-1.344683658
1844	42	16	3033	0	A_23_P104109	RPS6KC1	NM_012424	"Homo sapiens ribosomal protein S6 kinase, 52kDa, polypeptide 1 (RPS6KC1), mRNA [NM_012424]"	0.436811919	9.921116723	3.384908026	0.004860676	0.106417306	-2.19531766
2960	62	47	4699	0	A_23_P32165	LHX2	NM_004789	"Homo sapiens LIM homeobox 2 (LHX2), mRNA [NM_004789]"	0.436801347	9.561964957	4.771396943	0.000361734	0.022025411	0.333719408
20738	389	2	30195	0	A_23_P873	C1orf38	BC031655	"Homo sapiens chromosome 1 open reading frame 38, mRNA (cDNA clone IMAGE:5170350), complete cds. [BC031655]"	0.435763152	7.813757758	5.219452702	0.000163581	0.013786753	1.107793335
3841	78	59	5995	0	A_23_P202750	C11orf54	NM_014039	"Homo sapiens chromosome 11 open reading frame 54 (C11orf54), mRNA [NM_014039]"	0.434751119	9.008739625	4.851393643	0.000313338	0.020298271	0.473919905
19747	370	50	28721	0	A_23_P254888	ZYX	NM_003461	"Homo sapiens zyxin (ZYX), transcript variant 1, mRNA [NM_003461]"	0.434746324	12.57941781	3.093565781	0.008522251	0.147445341	-2.735300678
12698	241	4	18652	0	A_23_P416112	RNF168	NM_152617	"Homo sapiens ring finger protein 168 (RNF168), mRNA [NM_152617]"	0.433802018	7.409941385	4.771957394	0.000361369	0.022025411	0.334704529
22080	414	23	32087	0	A_23_P44037	ACTG1	NM_001614	"Homo sapiens actin, gamma 1 (ACTG1), mRNA [NM_001614]"	0.433092937	16.49398964	3.241326008	0.006409628	0.125252613	-2.461876318
7648	148	1	11350	0	A_23_P157283	C7orf23	NM_024315	"Homo sapiens chromosome 7 open reading frame 23 (C7orf23), mRNA [NM_024315]"	0.432957165	11.28129366	3.816796233	0.002125757	0.065135552	-1.393728473
3532	72	59	5521	0	A_23_P135164	UAP1L1	NM_207309	"Homo sapiens UDP-N-acteylglucosamine pyrophosphorylase 1-like 1 (UAP1L1), mRNA [NM_207309]"	0.432426395	10.56143044	4.261233278	0.000920842	0.039349355	-0.578535303
23042	432	3	9255	0	A_23_P71037	IL6	NM_000600	"Homo sapiens interleukin 6 (interferon, beta 2) (IL6), mRNA [NM_000600]"	0.432084129	6.3394014	4.039156247	0.001395542	0.050841533	-0.98400597
2527	54	38	4044	0	A_23_P324523	IQCK	NM_153208	"Homo sapiens IQ motif containing K (IQCK), mRNA [NM_153208]"	0.431075117	9.806433619	4.014586109	0.001461662	0.052365156	-1.029115838
5813	114	76	8851	0	A_23_P84448	TUBA1	NM_006000	"Homo sapiens tubulin, alpha 1 (testis specific) (TUBA1), mRNA [NM_006000]"	0.430843805	11.19341029	3.892410691	0.001841452	0.059625835	-1.254052897
25442	476	7	36866	0	A_23_P167789	FAM53C	NM_016605	"Homo sapiens family with sequence similarity 53, member C (FAM53C), mRNA [NM_016605]"	0.430246876	10.36284156	5.573014671	8.91E-05	0.009123168	1.698361429
15403	289	25	22439	0	A_24_P930391	AK022351	AK022351	"Homo sapiens cDNA FLJ12289 fis, clone MAMMA1001788. [AK022351]"	0.430229626	6.527206882	3.813606883	0.00213869	0.065250743	-1.39962664
13916	262	68	20330	0	A_32_P179131	THC2449383	THC2449383	"Q96E07 (Q96E07) CCBL1 protein, partial (32%) [THC2449383]"	0.428689473	6.941336737	3.675342447	0.002783865	0.076614341	-1.655761646
13804	260	67	20177	0	A_24_P757255	ENST00000377411	ENST00000377411	"Homo sapiens cDNA: FLJ23230 fis, clone CAE07143. [AK026883]"	0.428401207	7.846159079	3.965968336	0.00160213	0.055306982	-1.118505495
19806	371	57	28893	0	A_23_P354027	KCTD11	NM_001002914	"Homo sapiens potassium channel tetramerisation domain containing 11 (KCTD11), mRNA [NM_001002914]"	0.428348135	10.42491117	3.308819513	0.005627799	0.116416029	-2.336645371
17346	326	8	25219	0	A_23_P21485	FLJ20701	NM_017933	"Homo sapiens hypothetical protein FLJ20701 (FLJ20701), mRNA [NM_017933]"	0.428226058	10.05345163	6.46646768	2.08E-05	0.004302782	3.105918309
90	3	63	233	0	A_23_P39454	ZNF556	NM_024967	"Homo sapiens zinc finger protein 556 (ZNF556), mRNA [NM_024967]"	0.428151329	7.513812572	3.802758913	0.002183284	0.066043163	-1.419691968
1520	35	51	2614	0	A_32_P15898	CB240572	CB240572	"CB240572 UI-CF-FN0-afv-f-02-0-UI.s1 UI-CF-FN0 Homo sapiens cDNA clone UI-CF-FN0-afv-f-02-0-UI 3', mRNA sequence [CB240572]"	0.428106333	6.735004304	4.254356751	0.000932703	0.039617525	-0.591024196
22193	416	32	32262	0	A_23_P257593	LOH12CR1	NM_058169	"Homo sapiens loss of heterozygosity, 12, chromosomal region 1 (LOH12CR1), mRNA [NM_058169]"	0.428055071	11.08317507	3.931679683	0.001709454	0.057562754	-1.181647151
1471	34	58	2467	0	A_23_P28595	DLX2	NM_004405	"Homo sapiens distal-less homeobox 2 (DLX2), mRNA [NM_004405]"	0.427019439	6.999943256	4.124139033	0.001189589	0.04611119	-0.828343752
8587	164	85	12764	0	A_23_P69329	HYAL1	NM_007312	"Homo sapiens hyaluronoglucosaminidase 1 (HYAL1), transcript variant 1, mRNA [NM_007312]"	0.426952447	7.505834054	3.484364549	0.004014433	0.094921279	-2.010476529
19948	374	15	28970	0	A_23_P152963	C17orf59	NM_017622	"Homo sapiens chromosome 17 open reading frame 59 (C17orf59), mRNA [NM_017622]"	0.426613722	9.867548034	3.178246593	0.007238532	0.133912716	-2.578749847
2521	54	28	4026	0	A_24_P271527	JOSD1	NM_014876	"Homo sapiens Josephin domain containing 1 (JOSD1), mRNA [NM_014876]"	0.42657972	13.68186849	3.671082089	0.002806629	0.076942318	-1.663665614
19702	369	72	28761	0	A_32_P827528	THC2304641	THC2304641	Unknown	0.426451779	11.79959074	3.042421741	0.009405058	0.155875653	-2.829610202
17919	337	21	26180	0	A_23_P87560	BTG1	NM_001731	"Homo sapiens B-cell translocation gene 1, anti-proliferative (BTG1), mRNA [NM_001731]"	0.42644674	12.0837895	3.793686631	0.002221306	0.066837038	-1.436477287
21730	407	50	31672	0	A_24_P389612	ENST00000377275	ENST00000377275	full-length cDNA clone CS0DL002YL19 of B cells (Ramos cell line) Cot 25-normalized of Homo sapiens (human). [CR625971]	0.425382608	13.49588621	3.564041135	0.003445081	0.086658449	-1.862411117
8887	170	52	13163	0	A_23_P211252	LSS	NM_001001438	"Homo sapiens lanosterol synthase (2,3-oxidosqualene-lanosterol cyclase) (LSS), transcript variant 2, mRNA [NM_001001438]"	0.424591112	9.05764486	4.112095949	0.001216762	0.046654602	-0.850367307
10794	206	6	15863	0	A_24_P323974	A_24_P323974	A_24_P323974	Unknown	0.424358594	7.700522989	3.053782833	0.009201403	0.154029853	-2.808678147
23850	447	19	34721	0	A_23_P30655	NFKBIE	NM_004556	"Homo sapiens nuclear factor of kappa light polypeptide gene enhancer in B-cells inhibitor, epsilon (NFKBIE), mRNA [NM_004556]"	0.423677027	12.85690142	3.992912263	0.001522654	0.053403933	-1.068945092
21607	405	28	31477	0	A_23_P334111	WDR55	BC002482	"Homo sapiens WD repeat domain 55, mRNA (cDNA clone IMAGE:3347441). [BC002482]"	0.423188138	10.98422747	3.359497385	0.005104388	0.109971066	-2.242528531
5445	108	38	6235	0	A_23_P144054	PRKCD	NM_006254	"Homo sapiens protein kinase C, delta (PRKCD), transcript variant 1, mRNA [NM_006254]"	0.422842417	12.24112948	3.761148562	0.002363318	0.069202049	-1.496710314
5108	102	36	7831	0	A_23_P58482	MGAT1	NM_002406	"Homo sapiens mannosyl (alpha-1,3-)-glycoprotein beta-1,2-N-acetylglucosaminyltransferase (MGAT1), mRNA [NM_002406]"	0.422036542	12.69312465	3.036977365	0.009504235	0.15704329	-2.839637308
27465	513	41	39840	0	A_23_P502520	IL4I1	NM_172374	"Homo sapiens interleukin 4 induced 1 (IL4I1), transcript variant 2, mRNA [NM_172374]"	0.421343295	8.610471789	3.350759523	0.005191006	0.110971702	-2.258760162
11620	221	33	17164	0	A_24_P317622	CENTG3	NM_031946	"Homo sapiens centaurin, gamma 3 (CENTG3), transcript variant 1, mRNA [NM_031946]"	0.420566632	11.07495251	3.195752973	0.006998279	0.13185204	-2.546333245
23562	441	73	34345	0	A_23_P113825	BTBD14A	NM_144653	"Homo sapiens BTB (POZ) domain containing 14A (BTBD14A), mRNA [NM_144653]"	0.420167733	11.96850151	4.135591171	0.001164327	0.045567759	-0.807412212
8433	162	24	12485	0	A_23_P69670	CNO	NM_018366	"Homo sapiens cappuccino homolog (mouse) (CNO), mRNA [NM_018366]"	0.420099845	11.30038554	4.428888961	0.0006751	0.032181179	-0.275514957
23328	437	27	33956	0	A_23_P213728	CAMLG	NM_001745	"Homo sapiens calcium modulating ligand (CAMLG), mRNA [NM_001745]"	0.419877591	12.30721134	6.204300907	3.15E-05	0.005194762	2.705673244
3418	70	60	5363	0	A_23_P387523	ENST00000374651	ENST00000374651	"Q698T8 (Q698T8) Envelope glycoprotein (Fragment), partial (7%) [THC2399489]"	0.418765555	11.91090325	3.500303754	0.003893374	0.093566002	-1.980851974
896	23	21	1608	0	A_24_P814749	THC2311437	THC2311437	Unknown	0.417811139	7.766862989	3.091108783	0.00856271	0.147874818	-2.739835916
13409	253	84	19735	0	A_32_P89432	BF972140	BF972140	"602240180F1 NIH_MGC_46 Homo sapiens cDNA clone IMAGE:4329066 5', mRNA sequence [BF972140]"	0.417474759	7.185532123	3.683257341	0.002742071	0.075684354	-1.641079217
859	22	34	1480	0	A_24_P85117	ARHGAP8	BC059382	"Homo sapiens Rho GTPase activating protein 8, mRNA (cDNA clone IMAGE:30336727), partial cds. [BC059382]"	0.417227714	9.342206542	3.803763312	0.002179115	0.0660187	-1.417833899
6681	130	38	10024	0	A_23_P3584	LYPLA3	NM_012320	"Homo sapiens lysophospholipase 3 (lysosomal phospholipase A2) (LYPLA3), mRNA [NM_012320]"	0.417112485	10.80178706	3.293593841	0.005795358	0.117962016	-2.364909025
8132	156	47	12059	0	A_23_P64808	HOXC13	NM_017410	"Homo sapiens homeobox C13 (HOXC13), mRNA [NM_017410]"	0.416486393	10.46771651	4.57928498	0.000512412	0.026775634	-0.006279465
20428	383	39	29792	0	A_23_P93988	ARHGEF5	NM_005435	"Homo sapiens Rho guanine nucleotide exchange factor (GEF) 5 (ARHGEF5), mRNA [NM_005435]"	0.416315833	11.79460758	5.092928725	0.000204118	0.015281379	0.892023242
27203	508	39	39396	0	A_23_P53226	CBL	NM_005188	"Homo sapiens Cas-Br-M (murine) ecotropic retroviral transforming sequence (CBL), mRNA [NM_005188]"	0.415153978	7.228795883	3.718853353	0.002561856	0.072935428	-1.575074107
10694	204	28	15747	0	A_24_P229164	HIP1R	NM_003959	"Homo sapiens huntingtin interacting protein 1 related (HIP1R), mRNA [NM_003959]"	0.413443602	9.714980494	3.111701453	0.008229455	0.14458362	-2.701811825
23417	439	4	34066	0	A_24_P879895	BC043357	BC043357	"Homo sapiens, clone IMAGE:3883659, mRNA. [BC043357]"	0.413199641	7.234378444	3.156947118	0.007541992	0.137523331	-2.618167833
18781	352	76	27360	0	A_23_P304716	HES2	NM_019089	"Homo sapiens hairy and enhancer of split 2 (Drosophila) (HES2), mRNA [NM_019089]"	0.413102361	6.85575269	4.208004189	0.001016869	0.04187613	-0.675324694
19072	357	84	27838	0	A_32_P196036	LOC643837	CR594200	full-length cDNA clone CS0DF031YH08 of Fetal brain of Homo sapiens (human). [CR594200]	0.41296868	7.318954298	3.219760507	0.00668173	0.128013109	-2.501853707
13082	248	8	19121	0	A_23_P112412	TEX10	NM_017746	"Homo sapiens testis expressed sequence 10 (TEX10), mRNA [NM_017746]"	0.412928131	13.36000547	5.251240897	0.000154783	0.013308527	1.161642975
11039	210	28	16218	0	A_23_P329133	GOT2	M22632	"Human mitochondrial aspartate aminotransferase mRNA, complete cds. [M22632]"	0.41292311	11.72878012	3.019422982	0.009831146	0.160684871	-2.871950575
28170	528	13	40732	0	A_24_P297302	A_24_P297302	A_24_P297302	Unknown	0.412554797	6.133568466	5.167558917	0.000179083	0.014233306	1.019571607
20070	376	42	29177	0	A_23_P306730	PPARA	L02932	"Human peroxisome proliferator activated receptor mRNA, complete cds. [L02932]"	0.410193117	7.017461096	3.463870531	0.0041757	0.097393958	-2.048567746
24277	455	9	35332	0	A_23_P205389	MOAP1	NM_022151	"Homo sapiens modulator of apoptosis 1 (MOAP1), mRNA [NM_022151]"	0.41004437	10.18958397	3.462078934	0.004190105	0.097450858	-2.051897716
10236	195	71	15203	0	A_23_P344400	AHRR	NM_020731	"Homo sapiens aryl-hydrocarbon receptor repressor (AHRR), mRNA [NM_020731]"	0.409946879	7.100377583	3.795147479	0.002215138	0.06672221	-1.43377419
8121	156	27	12019	0	A_32_P130290	THC2449829	THC2449829	"ALU8_HUMAN (P39195) Alu subfamily SX sequence contamination warning entry, partial (12%) [THC2449829]"	0.409848729	6.997005831	3.293732979	0.005793804	0.117962016	-2.364650773
20860	391	45	30423	0	A_23_P10591	METRNL	NM_001004431	"Homo sapiens meteorin, glial cell differentiation regulator-like (METRNL), mRNA [NM_001004431]"	0.409731984	14.58579607	3.325684848	0.005447873	0.114248299	-2.305330493
22907	429	47	33374	0	A_32_P178966	ENST00000379426	ENST00000379426	Unknown	0.408608653	8.809038287	3.435687927	0.004408217	0.100357325	-2.100948925
4238	86	24	6559	0	A_32_P305020	LOC200169	AK074383	"Homo sapiens cDNA FLJ23803 fis, clone HEP22811. [AK074383]"	0.407023026	7.010541532	4.620530559	0.000475317	0.025640019	0.067098393
17344	326	6	25215	0	A_24_P922877	KNS2	L04733	"Homo sapiens kinesin light chain mRNA, complete cds. [L04733]"	0.406883779	11.99955607	3.070574629	0.008908407	0.151363597	-2.777721375
11647	221	77	17247	0	A_23_P80068	BTG3	NM_006806	"Homo sapiens BTG family, member 3 (BTG3), mRNA [NM_006806]"	0.40657223	13.83385824	4.374252704	0.000746713	0.034172944	-0.373944813
6695	130	56	1948	0	A_23_P252062	PPARG	NM_138711	"Homo sapiens peroxisome proliferative activated receptor, gamma (PPARG), transcript variant 3, mRNA [NM_138711]"	0.406473154	11.67584117	3.397754942	0.00474196	0.104870132	-2.171445569
28146	527	41	40785	0	A_23_P103690	C1orf2	NM_006589	"Homo sapiens chromosome 1 open reading frame 2 (C1orf2), transcript variant 1, mRNA [NM_006589]"	0.40604096	11.34353701	3.182228742	0.007183167	0.133474256	-2.5713775
606	16	66	1088	0	A_23_P348257	NUAK1	NM_014840	"Homo sapiens NUAK family, SNF1-like kinase, 1 (NUAK1), mRNA [NM_014840]"	0.405914648	10.58183589	3.33529225	0.005347976	0.112915743	-2.287488666
24258	454	66	35282	0	A_23_P32036	C9orf95	NM_017881	"Homo sapiens chromosome 9 open reading frame 95 (C9orf95), mRNA [NM_017881]"	0.405750311	7.071218359	4.605502856	0.000488499	0.026005014	0.040386962
2771	59	1	4449	0	A_24_P942469	AK129652	AK129652	"Homo sapiens cDNA FLJ26141 fis, clone TST03911. [AK129652]"	0.405284362	11.02709523	4.419444299	0.000686952	0.03237804	-0.292507063
17691	332	63	25793	0	A_23_P310421	CHST12	NM_018641	"Homo sapiens carbohydrate (chondroitin 4) sulfotransferase 12 (CHST12), mRNA [NM_018641]"	0.404813621	12.11340074	3.109324425	0.008267253	0.144978382	-2.706202483
21427	402	8	31132	0	A_24_P149902	SUFU	NM_016169	"Homo sapiens suppressor of fused homolog (Drosophila) (SUFU), mRNA [NM_016169]"	0.404591842	6.778150559	3.748033423	0.002423146	0.070157493	-1.52100187
4024	82	19	6235	0	A_23_P144054	PRKCD	NM_006254	"Homo sapiens protein kinase C, delta (PRKCD), transcript variant 1, mRNA [NM_006254]"	0.403029266	12.10989028	3.606111493	0.003178198	0.082887722	-1.78426613
6293	123	46	9569	0	A_23_P120125	COLEC11	NM_199235	"Homo sapiens collectin sub-family member 11 (COLEC11), transcript variant 2, mRNA [NM_199235]"	0.402807654	6.451736825	4.111330132	0.001218511	0.046658626	-0.851768189
18732	352	3	27228	0	A_23_P164999	CDC34	NM_004359	"Homo sapiens cell division cycle 34 (CDC34), mRNA [NM_004359]"	0.402435902	13.94524857	3.267114195	0.006098794	0.121446128	-2.414046275
22247	417	42	32436	0	A_23_P40096	PROC	NM_000312	"Homo sapiens protein C (inactivator of coagulation factors Va and VIIIa) (PROC), mRNA [NM_000312]"	0.402244294	8.021588263	5.140655536	0.000187716	0.014542198	0.973682937
16520	310	54	24040	0	A_23_P135878	SPIRE1	NM_020148	"Homo sapiens spire homolog 1 (Drosophila) (SPIRE1), mRNA [NM_020148]"	0.401712771	9.47297184	3.918293225	0.001753327	0.058390741	-1.206318804
6169	121	27	9382	0	A_23_P125042	ZNF222	NM_013360	"Homo sapiens zinc finger protein 222 (ZNF222), mRNA [NM_013360]"	0.401635712	7.752772558	3.521893822	0.003735262	0.090973659	-1.94072722
1997	44	78	3315	0	A_23_P384816	SLC45A4	BC033223	"Homo sapiens solute carrier family 45, member 4, mRNA (cDNA clone IMAGE:5019517), complete cds. [BC033223]"	0.401619839	8.586647236	3.070955326	0.008901873	0.151363597	-2.777019279
23220	435	20	33785	0	A_23_P29769	WWTR1	NM_015472	"Homo sapiens WW domain containing transcription regulator 1 (WWTR1), mRNA [NM_015472]"	0.400860904	9.547279587	3.177090917	0.00725468	0.134013208	-2.580889249
20475	384	25	29767	0	A_32_P59673	MGC72075	NM_199136	"Homo sapiens hypothetical protein MGC72075 (MGC72075), mRNA [NM_199136]"	0.40004395	10.78843103	4.019166962	0.001449095	0.05204637	-1.020702152
22297	418	29	32413	0	A_23_P30666	TNFRSF21	NM_014452	"Homo sapiens tumor necrosis factor receptor superfamily, member 21 (TNFRSF21), mRNA [NM_014452]"	0.398084104	14.43741339	3.011975828	0.009973185	0.161333612	-2.885650753
22689	425	59	6235	0	A_23_P144054	PRKCD	NM_006254	"Homo sapiens protein kinase C, delta (PRKCD), transcript variant 1, mRNA [NM_006254]"	0.397320688	12.18091614	4.980714502	0.000248851	0.017434294	0.698769904
10296	196	72	15206	0	A_23_P71033	HIP1	NM_005338	"Homo sapiens huntingtin interacting protein 1 (HIP1), mRNA [NM_005338]"	0.396870239	8.47775426	3.314266905	0.00556904	0.115710828	-2.326531693
1183	28	82	2034	0	A_23_P433785	P2RX5	NM_002561	"Homo sapiens purinergic receptor P2X, ligand-gated ion channel, 5 (P2RX5), transcript variant 1, mRNA [NM_002561]"	0.396410257	7.615338214	5.207059698	0.000167151	0.013851403	1.086759864
1108	27	43	1961	0	A_23_P208523	LENG1	NM_024316	"Homo sapiens leukocyte receptor cluster (LRC) member 1 (LENG1), mRNA [NM_024316]"	0.396072686	8.999301268	3.815723055	0.0021301	0.065135552	-1.395713077
24213	454	8	35178	0	A_23_P74740	PARK7	NM_007262	"Homo sapiens Parkinson disease (autosomal recessive, early onset) 7 (PARK7), mRNA [NM_007262]"	0.395958782	16.23856676	3.404530034	0.004680535	0.10401941	-2.158855329
5621	111	36	8620	0	A_24_P925361	AJ227863	AJ227863	Homo sapiens partial mRNA; ID YG39-2B. [AJ227863]	0.395931889	10.66766712	3.299041124	0.005734842	0.117712046	-2.354797931
2116	47	13	1948	0	A_23_P252062	PPARG	NM_138711	"Homo sapiens peroxisome proliferative activated receptor, gamma (PPARG), transcript variant 3, mRNA [NM_138711]"	0.394975845	11.26826755	3.445184208	0.004328443	0.099150062	-2.083299054
5586	110	71	8529	0	A_32_P135385	CTB-1048E9.5	NM_001013694	"Homo sapiens similar to SRR1-like protein (LOC402055), mRNA [NM_001013694]"	0.394845184	11.20756419	5.136405327	0.000189119	0.014542198	0.966423996
25369	474	62	36811	0	A_32_P147297	CR592318	CR592318	full-length cDNA clone CS0DC003YI17 of Neuroblastoma Cot 25-normalized of Homo sapiens (human). [CR592318]	0.394590218	8.258129597	3.316900569	0.005540853	0.115515188	-2.32164172
7892	152	18	11685	0	A_23_P26895	TUBD1	NM_016261	"Homo sapiens tubulin, delta 1 (TUBD1), mRNA [NM_016261]"	0.393923715	10.23199502	3.9440518	0.001669905	0.056976141	-1.158855239
5171	103	38	7998	0	A_23_P208516	LENG4	NM_024298	"Homo sapiens leukocyte receptor cluster (LRC) member 4 (LENG4), mRNA [NM_024298]"	0.393314037	13.79488958	3.571608534	0.003395451	0.085790328	-1.848352393
23541	441	41	6807	0	A_23_P207999	PMAIP1	NM_021127	"Homo sapiens phorbol-12-myristate-13-acetate-induced protein 1 (PMAIP1), mRNA [NM_021127]"	0.393268949	7.998625577	3.345093283	0.005247964	0.111791091	-2.269285078
14289	269	12	20857	0	A_24_P176484	ZCCHC14	NM_015144	"Homo sapiens zinc finger, CCHC domain containing 14 (ZCCHC14), mRNA [NM_015144]"	0.392926274	9.265427753	4.097550226	0.001250435	0.047147634	-0.876983574
9474	181	52	14079	0	A_23_P64567	PPME1	NM_016147	"Homo sapiens protein phosphatase methylesterase 1 (PPME1), mRNA [NM_016147]"	0.392141958	8.910629724	3.289503768	0.005841217	0.118554148	-2.372500309
5947	117	20	9058	0	A_24_P13991	MLX	NM_170607	"Homo sapiens MAX-like protein X (MLX), transcript variant 3, mRNA [NM_170607]"	0.39100087	11.59804936	4.144582414	0.001144881	0.045180612	-0.790986386
23487	440	31	34115	0	A_23_P166826	DCP1A	NM_018403	"Homo sapiens DCP1 decapping enzyme homolog A (S. cerevisiae) (DCP1A), mRNA [NM_018403]"	0.387880462	14.13051077	5.06572901	0.000214128	0.015849494	0.845341394
23843	447	12	34708	0	A_24_P940188	ZBTB40	NM_014870	"Homo sapiens zinc finger and BTB domain containing 40 (ZBTB40), mRNA [NM_014870]"	0.386413816	6.526332975	4.307592839	0.000844834	0.036769789	-0.494458884
2447	53	9	3988	0	A_24_P125839	C21orf91	NM_017447	"Homo sapiens chromosome 21 open reading frame 91 (C21orf91), mRNA [NM_017447]"	0.386362928	8.41329157	3.315461653	0.005556235	0.115665901	-2.324313405
23065	432	38	33510	0	A_32_P97385	BC043279	BC043279	Homo sapiens cDNA clone IMAGE:5297259. [BC043279]	0.385830581	7.613985946	3.873620136	0.001908258	0.060765517	-1.288732866
5160	103	23	7968	0	A_32_P201417	RUTBC2	NM_001039948	"Homo sapiens RUN and TBC1 domain containing 2 (RUTBC2), transcript variant 1, mRNA [NM_001039948]"	0.384996655	8.199859269	3.196533698	0.006987753	0.131787672	-2.544887209
9361	179	45	13912	0	A_24_P411899	RNF19	NM_183419	"Homo sapiens ring finger protein 19 (RNF19), transcript variant 1, mRNA [NM_183419]"	0.383386277	9.72821011	5.057146658	0.000217392	0.015979991	0.830590315
28132	527	21	40745	0	A_23_P149111	PTPN14	NM_005401	"Homo sapiens protein tyrosine phosphatase, non-receptor type 14 (PTPN14), mRNA [NM_005401]"	0.381914398	10.30120944	3.612247853	0.003141062	0.082370154	-1.772870972
19341	363	18	28190	0	A_23_P44195	MSI2	NM_138962	"Homo sapiens musashi homolog 2 (Drosophila) (MSI2), transcript variant 1, mRNA [NM_138962]"	0.38167995	11.54766865	4.369372307	0.00075348	0.034427125	-0.382752502
10819	206	45	15933	0	A_23_P341443	MNT	NM_020310	"Homo sapiens MAX binding protein (MNT), mRNA [NM_020310]"	0.381041032	12.14001844	3.10682322	0.008307212	0.145329439	-2.710822091
14964	281	42	21846	0	A_24_P168760	GTPBP1	NM_004286	"Homo sapiens GTP binding protein 1 (GTPBP1), mRNA [NM_004286]"	0.380703211	10.69041521	3.236951318	0.006463913	0.12570999	-2.46998757
17452	328	12	9415	0	A_23_P7582	TCF7	NM_003202	"Homo sapiens transcription factor 7 (T-cell specific, HMG-box) (TCF7), transcript variant 1, mRNA [NM_003202]"	0.380125837	10.74542106	4.929154475	0.000272724	0.0186915	0.609392706
11368	216	47	16717	0	A_24_P375421	SNX22	NM_024798	"Homo sapiens sorting nexin 22 (SNX22), mRNA [NM_024798]"	0.379972901	8.787152247	3.892238983	0.001842052	0.059625835	-1.254369708
11716	223	9	17279	0	A_23_P217688	TSC22D3	NM_004089	"Homo sapiens TSC22 domain family, member 3 (TSC22D3), transcript variant 2, mRNA [NM_004089]"	0.379920452	6.507781238	3.699861591	0.002656455	0.074392332	-1.610284581
15489	290	68	22520	0	A_24_P942969	FUT2	NM_000511	"Homo sapiens fucosyltransferase 2 (secretor status included) (FUT2), mRNA [NM_000511]"	0.379844623	8.171105302	3.035662054	0.009528351	0.157093213	-2.842059389
13546	256	25	19785	0	A_23_P82162	SMPD2	NM_003080	"Homo sapiens sphingomyelin phosphodiesterase 2, neutral membrane (neutral sphingomyelinase) (SMPD2), mRNA [NM_003080]"	0.379326087	9.365705973	3.143256547	0.007743726	0.140038541	-2.643490556
22465	421	39	6235	0	A_23_P144054	PRKCD	NM_006254	"Homo sapiens protein kinase C, delta (PRKCD), transcript variant 1, mRNA [NM_006254]"	0.379299013	12.373498	4.905854076	0.000284284	0.019046183	0.56888427
4525	91	44	7065	0	A_23_P16166	PNPLA6	NM_006702	"Homo sapiens patatin-like phospholipase domain containing 6 (PNPLA6), mRNA [NM_006702]"	0.379131289	8.920375794	3.091862196	0.008550283	0.147840181	-2.738445279
26523	495	81	38565	0	A_32_P230868	FAM65A	NM_024519	"Homo sapiens family with sequence similarity 65, member A (FAM65A), mRNA [NM_024519]"	0.378339849	12.79228719	3.297371077	0.005753327	0.117838953	-2.357897921
24468	458	55	35574	0	A_32_P167471	AK125038	AK125038	"Homo sapiens cDNA FLJ43048 fis, clone BRTHA3004502. [AK125038]"	0.37755434	7.284016869	3.672657924	0.002798187	0.076933878	-1.660742001
27247	509	30	39523	0	A_24_P390583	THC2336533	THC2336533	Unknown	0.376925542	8.938091093	5.618907887	8.25E-05	0.008804342	1.773648992
23465	439	79	34203	0	A_24_P288954	CTB-1048E9.5	NM_001013694	"Homo sapiens similar to SRR1-like protein (LOC402055), mRNA [NM_001013694]"	0.376720578	10.47612723	4.052808438	0.001360137	0.049990306	-0.958960781
7188	139	47	10814	0	A_24_P133162	C1orf201	NM_178122	"Homo sapiens chromosome 1 open reading frame 201 (C1orf201), mRNA [NM_178122]"	0.375869053	9.318952545	4.644585294	0.00045498	0.025187167	0.109798362
16932	318	9	24583	0	A_24_P39211	ING1	NM_198219	"Homo sapiens inhibitor of growth family, member 1 (ING1), transcript variant 1, mRNA [NM_198219]"	0.375780106	11.63462232	5.221401657	0.000163026	0.013786753	1.111099095
5337	106	38	8156	0	A_23_P97923	PHYHIPL	NM_032439	"Homo sapiens phytanoyl-CoA 2-hydroxylase interacting protein-like (PHYHIPL), mRNA [NM_032439]"	0.375695843	10.59509463	3.635611904	0.003003657	0.079985664	-1.729492447
17263	324	27	25093	0	A_32_P147797	A_32_P147797	A_32_P147797	Unknown	0.37490569	6.20961433	3.38663946	0.004844503	0.106150546	-2.192100441
15945	299	48	23247	0	A_23_P34325	LRP8	NM_033300	"Homo sapiens low density lipoprotein receptor-related protein 8, apolipoprotein e receptor (LRP8), transcript variant 2, mRNA [NM_033300]"	0.37478645	8.556554597	4.65960395	0.000442741	0.024729029	0.136422477
22205	416	47	32287	0	A_24_P915406	THC2452121	THC2452121	"AE003552 CG4190-PA {Drosophila melanogaster;} , partial (6%) [THC2452121]"	0.374537789	6.199983449	3.801679335	0.002187773	0.06610849	-1.421689165
6935	135	1	10423	0	A_24_P290354	ZFAND5	NM_006007	"Homo sapiens zinc finger, AN1-type domain 5 (ZFAND5), mRNA [NM_006007]"	0.37376809	10.33049514	4.326035942	0.000816423	0.036082857	-0.461070274
4246	86	37	6235	0	A_23_P144054	PRKCD	NM_006254	"Homo sapiens protein kinase C, delta (PRKCD), transcript variant 1, mRNA [NM_006254]"	0.372520978	12.20330254	3.463082753	0.004182028	0.097393958	-2.050031957
21017	394	40	30569	0	A_24_P307845	BC000772	BC000772	"Homo sapiens cDNA clone IMAGE:3506689, partial cds. [BC000772]"	0.37246676	6.828647221	3.689164778	0.002711293	0.074907726	-1.630122055
21746	407	72	31713	0	A_23_P97780	LOC338620	BC043009	"Homo sapiens hypothetical protein LOC338620, mRNA (cDNA clone IMAGE:6023208), partial cds. [BC043009]"	0.372272468	9.640820502	3.737038303	0.002474491	0.071135014	-1.541372379
8967	172	8	13240	0	A_24_P97257	BQ772694	BQ772694	"UI-H-FE0-bbr-c-24-0-UI.s1 NCI_CGAP_FE0 Homo sapiens cDNA clone UI-H-FE0-bbr-c-24-0-UI 3', mRNA sequence [BQ772694]"	0.372031698	8.397282347	3.16774803	0.007386552	0.135548074	-2.598182239
22778	427	24	33177	0	A_24_P62659	TSPAN2	NM_005725	"Homo sapiens tetraspanin 2 (TSPAN2), mRNA [NM_005725]"	0.37183539	7.261604258	3.106789067	0.008307759	0.145329439	-2.710885167
28159	527	65	6235	0	A_23_P144054	PRKCD	NM_006254	"Homo sapiens protein kinase C, delta (PRKCD), transcript variant 1, mRNA [NM_006254]"	0.371522135	12.02942647	5.063731355	0.000214883	0.015849494	0.841908806
10574	202	16	15571	0	A_23_P258689	HEATR2	NM_017802	"Homo sapiens HEAT repeat containing 2 (HEATR2), mRNA [NM_017802]"	0.371448483	12.37750941	4.114205384	0.001211957	0.046614982	-0.846508842
16431	309	5	23951	0	A_23_P118516	FAM18B	NM_016078	"Homo sapiens family with sequence similarity 18, member B (FAM18B), mRNA [NM_016078]"	0.371131806	12.41477201	3.719927929	0.002556608	0.072905713	-1.573082261
1868	42	50	3098	0	A_24_P365469	B4GALT5	NM_004776	"Homo sapiens UDP-Gal:betaGlcNAc beta 1,4- galactosyltransferase, polypeptide 5 (B4GALT5), mRNA [NM_004776]"	0.370824757	13.24925352	3.455544164	0.004243076	0.098360321	-2.06404361
13005	246	57	19055	0	A_24_P88266	PROX1	NM_002763	"Homo sapiens prospero-related homeobox 1 (PROX1), mRNA [NM_002763]"	0.369731858	6.826921123	3.531288614	0.003668505	0.090121348	-1.923268423
22156	415	57	32304	0	A_23_P116840	C12orf44	NM_021934	"Homo sapiens chromosome 12 open reading frame 44 (C12orf44), mRNA [NM_021934]"	0.368818933	12.9635733	3.900649437	0.00181292	0.059321826	-1.238854056
18091	340	40	26373	0	A_23_P141946	LTBP4	NM_003573	"Homo sapiens latent transforming growth factor beta binding protein 4 (LTBP4), transcript variant 2, mRNA [NM_003573]"	0.36635149	10.50796896	3.050968778	0.009251434	0.154502762	-2.813863841
22284	418	8	32372	0	A_23_P39125	GLTSCR2	NM_015710	"Homo sapiens glioma tumor suppressor candidate region gene 2 (GLTSCR2), mRNA [NM_015710]"	0.36632581	17.05119363	3.036430555	0.009514253	0.15704329	-2.840644249
17283	324	70	25176	0	A_24_P389218	ARHGEF5	NM_005435	"Homo sapiens Rho guanine nucleotide exchange factor (GEF) 5 (ARHGEF5), mRNA [NM_005435]"	0.365008101	9.788445555	3.356288636	0.005136025	0.110378743	-2.248489339
20681	388	1	30037	0	A_24_P381945	HMOX2	NM_002134	"Homo sapiens heme oxygenase (decycling) 2 (HMOX2), mRNA [NM_002134]"	0.364975915	10.62661812	4.338716531	0.000797463	0.035577378	-0.438133849
26635	497	69	38700	0	A_23_P91640	ASPHD2	NM_020437	"Homo sapiens aspartate beta-hydroxylase domain containing 2 (ASPHD2), mRNA [NM_020437]"	0.364804583	6.614322119	4.223865053	0.000987222	0.041012368	-0.646456227
7032	136	68	10543	0	A_24_P734953	LOC388610	NM_001013642	"Homo sapiens hypothetical LOC388610 (LOC388610), mRNA [NM_001013642]"	0.364631496	10.99643404	3.657966649	0.002877904	0.07821614	-1.688001408
3118	65	40	5005	0	A_24_P228579	C20orf7	NM_024120	"Homo sapiens chromosome 20 open reading frame 7 (C20orf7), transcript variant 1, mRNA [NM_024120]"	0.364307189	11.59695304	4.129296876	0.001178142	0.045938022	-0.818915176
9066	174	19	13412	0	A_23_P12173	CRTC2	NM_181715	"Homo sapiens CREB regulated transcription coactivator 2 (CRTC2), mRNA [NM_181715]"	0.362657745	13.27323614	4.113991547	0.001212443	0.046614982	-0.846899964
7612	147	31	11405	0	A_23_P71064	SP4	NM_003112	"Homo sapiens Sp4 transcription factor (SP4), mRNA [NM_003112]"	0.362643689	7.064128419	4.354722716	0.000774177	0.034978504	-0.409205659
20051	376	13	29125	0	A_23_P89529	A_23_P89529	A_23_P89529	Unknown	0.361658326	9.5281053	3.911185151	0.00177709	0.058768251	-1.219423811
21297	399	67	31084	0	A_24_P88801	NPHP1	NM_000272	"Homo sapiens nephronophthisis 1 (juvenile) (NPHP1), transcript variant 1, mRNA [NM_000272]"	0.361317285	7.070312071	4.978001284	0.000250051	0.01747524	0.694075687
4181	85	22	6554	0	A_23_P39215	NUDT19	XM_372723	"PREDICTED: Homo sapiens nudix (nucleoside diphosphate linked moiety X)-type motif 19 (NUDT19), mRNA [XM_372723]"	0.359909731	8.494792207	3.185434121	0.00713891	0.13300028	-2.565442615
20226	379	39	29481	0	A_24_P292710	C14orf129	NM_016472	"Homo sapiens chromosome 14 open reading frame 129 (C14orf129), mRNA [NM_016472]"	0.358978451	9.618297839	3.064556407	0.009012334	0.152422731	-2.788818913
12499	237	5	18353	0	A_24_P347067	KIAA0999	NM_025164	"Homo sapiens KIAA0999 protein (KIAA0999), mRNA [NM_025164]"	0.358831354	10.66031133	3.627393185	0.003051282	0.080913156	-1.744750051
24057	451	16	35037	0	A_32_P109666	BQ286187	BQ286187	"BQ286187 ik27a07.y1 HR85 islet Homo sapiens cDNA clone IMAGE:5782164 5', mRNA sequence [BQ286187]"	0.358671058	6.012798576	3.382296768	0.00488517	0.106556116	-2.200169623
25259	472	67	36668	0	A_24_P367602	DUSP5P	NR_002834	Homo sapiens dual specificity phosphatase 5 pseudogene (DUSP5P) on chromosome 1 [NR_002834]	0.358625166	6.681614734	4.105503777	0.001231906	0.046855346	-0.862427729
5601	111	7	8568	0	A_23_P130470	ZNF8	NM_021089	"Homo sapiens zinc finger protein 8 (ZNF8), mRNA [NM_021089]"	0.357612927	7.563936311	3.55720129	0.003490572	0.087435136	-1.875118973
2423	52	52	3908	0	A_24_P296520	UBE2G1	NM_003342	"Homo sapiens ubiquitin-conjugating enzyme E2G 1 (UBC7 homolog, yeast) (UBE2G1), transcript variant 1, mRNA [NM_003342]"	0.357272715	10.47665208	3.589331102	0.003282039	0.084351959	-1.815431325
1988	44	68	3295	0	A_23_P324718	SYNJ1	NM_203446	"Homo sapiens synaptojanin 1 (SYNJ1), transcript variant 2, mRNA [NM_203446]"	0.356914789	7.471180619	3.083956894	0.00868157	0.149291429	-2.753034695
20394	382	72	29702	0	A_24_P350186	C17orf28	NM_030630	"Homo sapiens chromosome 17 open reading frame 28 (C17orf28), mRNA [NM_030630]"	0.356315734	8.074936334	3.18266924	0.007177069	0.133474256	-2.570561932
5312	105	85	8241	0	A_23_P144337	CCRN4L	NM_012118	"Homo sapiens CCR4 carbon catabolite repression 4-like (S. cerevisiae) (CCRN4L), mRNA [NM_012118]"	0.356132229	6.588287449	3.107114816	0.008302543	0.145329439	-2.71028355
4697	94	49	7228	0	A_23_P156748	ANKS1A	NM_015245	"Homo sapiens ankyrin repeat and sterile alpha motif domain containing 1A (ANKS1A), mRNA [NM_015245]"	0.353663585	12.63442462	3.489927752	0.003971754	0.094384657	-2.000136651
8122	156	30	12025	0	A_23_P170467	USP3	NM_006537	"Homo sapiens ubiquitin specific peptidase 3 (USP3), mRNA [NM_006537]"	0.353142274	11.50684234	3.129997991	0.007944228	0.142185154	-2.668003297
7993	154	1	11811	0	A_23_P251647	LOC317671	NM_173362	"Homo sapiens LOC317671 (LOC317671), mRNA [NM_173362]"	0.352839442	9.070092262	3.254000283	0.006254923	0.1233337	-2.438372183
1304	31	33	2258	0	A_24_P450092	LOC254057	AK024653	"Homo sapiens cDNA: FLJ21000 fis, clone CAE03359. [AK024653]"	0.352672741	7.733668166	3.333048345	0.005371142	0.113140885	-2.291655997
4809	96	60	7408	0	A_23_P64743	STK38L	NM_015000	"Homo sapiens serine/threonine kinase 38 like (STK38L), mRNA [NM_015000]"	0.352056941	11.18385323	3.119799673	0.008101972	0.143284673	-2.686850577
18284	344	3	26615	0	A_23_P132793	ARMET	NM_006010	"Homo sapiens arginine-rich, mutated in early stage tumors (ARMET), mRNA [NM_006010]"	0.351412901	16.60052507	5.218855787	0.000163751	0.013786753	1.106780754
3906	79	82	6193	0	A_24_P914434	GSTM3	NM_000849	"Homo sapiens glutathione S-transferase M3 (brain) (GSTM3), mRNA [NM_000849]"	0.351183899	11.63562757	3.622573172	0.003079568	0.081510891	-1.753698947
15822	297	36	23074	0	A_23_P112159	EIF2C2	NM_012154	"Homo sapiens eukaryotic translation initiation factor 2C, 2 (EIF2C2), mRNA [NM_012154]"	0.34985086	11.51852225	4.437578975	0.000664382	0.03184318	-0.25988913
20396	382	76	29708	0	A_23_P154065	TUBA1	NM_006000	"Homo sapiens tubulin, alpha 1 (testis specific) (TUBA1), mRNA [NM_006000]"	0.34896338	13.78955024	3.999687052	0.001503314	0.052941648	-1.05649166
8601	165	24	12808	0	A_23_P150207	BAD	NM_004322	"Homo sapiens BCL2-antagonist of cell death (BAD), transcript variant 1, mRNA [NM_004322]"	0.348679714	13.36882002	3.619494092	0.003097777	0.08178045	-1.759415907
17460	328	22	25400	0	A_32_P166031	BC015903	BC015903	"Homo sapiens cDNA clone IMAGE:3919515, partial cds. [BC015903]"	0.348293874	7.232532628	3.716174511	0.002574989	0.073209162	-1.580039829
27197	508	30	6235	0	A_23_P144054	PRKCD	NM_006254	"Homo sapiens protein kinase C, delta (PRKCD), transcript variant 1, mRNA [NM_006254]"	0.348257932	12.1860401	4.227642903	0.000980293	0.040807291	-0.63958358
842	22	9	1431	0	A_23_P122579	DAXX	NM_001350	"Homo sapiens death-associated protein 6 (DAXX), mRNA [NM_001350]"	0.346864309	11.61116341	5.103154737	0.000200482	0.01508879	0.909546861
15456	290	21	22433	0	A_32_P80610	AK124080	AK124080	"Homo sapiens cDNA FLJ42086 fis, clone TESOP1000127. [AK124080]"	0.346671128	6.712247737	3.82951653	0.002074965	0.064255594	-1.370209617
22289	418	15	32386	0	A_24_P278167	ZFAND5	NM_006007	"Homo sapiens zinc finger, AN1-type domain 5 (ZFAND5), mRNA [NM_006007]"	0.345882916	11.43395845	3.063489172	0.009030889	0.152525271	-2.790786588
14069	265	36	20588	0	A_23_P42909	TMEM139	NM_153345	"Homo sapiens transmembrane protein 139 (TMEM139), mRNA [NM_153345]"	0.343744969	10.72537176	3.518588987	0.003759036	0.091474179	-1.946868956
14040	264	80	20513	0	A_23_P15375	ARMC7	NM_024585	"Homo sapiens armadillo repeat containing 7 (ARMC7), mRNA [NM_024585]"	0.343112604	11.01635293	3.156638599	0.00754648	0.137523331	-2.618738606
22990	431	13	33469	0	A_32_P781679	LOC439936	AK092155	"Homo sapiens cDNA FLJ34836 fis, clone NT2NE2010400. [AK092155]"	0.342664661	5.915801938	4.741104674	0.000382034	0.022582995	0.280414051
25811	482	75	37462	0	A_23_P24755	STX5	NM_003164	"Homo sapiens syntaxin 5 (STX5), mRNA [NM_003164]"	0.342658177	9.802075377	5.161384415	0.000181027	0.014278964	1.009048984
14784	278	12	21491	0	A_24_P916288	AK026497	AK026497	"Homo sapiens cDNA: FLJ22844 fis, clone KAIA5181. [AK026497]"	0.342319004	13.08453602	5.859923032	5.52E-05	0.006926736	2.163764896
335	10	45	609	0	A_23_P24004	IFIT2	NM_001547	"Homo sapiens interferon-induced protein with tetratricopeptide repeats 2 (IFIT2), mRNA [NM_001547]"	0.340645297	7.907993531	4.003598859	0.001492262	0.052860711	-1.049302469
16140	303	25	23522	0	A_23_P71017	CLDN3	NM_001306	"Homo sapiens claudin 3 (CLDN3), mRNA [NM_001306]"	0.340598241	11.32226043	4.342997639	0.000791165	0.035407744	-0.430393966
6502	127	16	9826	0	A_32_P55225	THC2437039	THC2437039	"ALU1_HUMAN (P39188) Alu subfamily J sequence contamination warning entry, partial (7%) [THC2437039]"	0.340282306	6.926344992	3.046365529	0.00933386	0.155057929	-2.822345239
27709	518	32	40103	0	A_23_P170908	NUBPL	NM_025152	"Homo sapiens nucleotide binding protein-like (NUBPL), mRNA [NM_025152]"	0.340044358	8.32341071	3.134014247	0.007882951	0.141474294	-2.660579109
2736	58	41	4367	0	A_23_P70566	FKBPL	NM_022110	"Homo sapiens FK506 binding protein like (FKBPL), mRNA [NM_022110]"	0.338846867	8.46587735	3.343341674	0.005265699	0.112000701	-2.272538517
6717	130	81	10101	0	A_32_P58425	PHF13	NM_153812	"Homo sapiens PHD finger protein 13 (PHF13), mRNA [NM_153812]"	0.338483706	12.66250462	3.78106169	0.002275344	0.06760274	-1.459842213
19690	369	54	28727	0	A_23_P319617	CHST7	NM_019886	"Homo sapiens carbohydrate (N-acetylglucosamine 6-O) sulfotransferase 7 (CHST7), mRNA [NM_019886]"	0.337805447	9.282097294	4.151077843	0.001131041	0.04482145	-0.779124415
2281	50	7	3663	0	A_23_P72068	GMDS	NM_001500	"Homo sapiens GDP-mannose 4,6-dehydratase (GMDS), mRNA [NM_001500]"	0.33759193	10.13677325	3.126797666	0.007993397	0.142387517	-2.673918472
6415	125	57	9748	0	A_23_P121356	BBX	NM_020235	"Homo sapiens bobby sox homolog (Drosophila) (BBX), mRNA [NM_020235]"	0.337181729	7.265913892	3.511226976	0.00381255	0.092337166	-1.960550922
23329	437	28	33958	0	A_24_P576191	CR593388	CR593388	full-length cDNA clone CS0DI067YA03 of Placenta Cot 25-normalized of Homo sapiens (human). [CR593388]	0.336326767	6.272761179	3.384069424	0.004868529	0.106507049	-2.196875873
16289	306	12	23657	0	A_23_P166421	TBC1D10A	NM_031937	"Homo sapiens TBC1 domain family, member 10A (TBC1D10A), mRNA [NM_031937]"	0.336143706	10.8908158	3.214235674	0.006753283	0.128948621	-2.512092153
14255	268	44	20760	0	A_24_P7380	A_24_P7380	A_24_P7380	Unknown	0.335748615	13.93400532	3.248284912	0.006324217	0.124010602	-2.448971986
21724	407	40	31653	0	A_24_P322847	POLR3H	NM_001018051	"Homo sapiens polymerase (RNA) III (DNA directed) polypeptide H (22.9kD) (POLR3H), transcript variant 4, mRNA [NM_001018051]"	0.332915824	13.70538868	3.652525673	0.00290801	0.078284515	-1.698098702
15174	285	11	6235	0	A_23_P144054	PRKCD	NM_006254	"Homo sapiens protein kinase C, delta (PRKCD), transcript variant 1, mRNA [NM_006254]"	0.332216667	12.40736879	3.577463757	0.003357549	0.085441334	-1.837475221
21031	394	59	30605	0	A_24_P267523	COX6B2	NM_144613	"Homo sapiens cytochrome c oxidase subunit VIb polypeptide 2 (testis) (COX6B2), mRNA [NM_144613]"	0.332169764	6.549572234	5.188011441	0.000172797	0.014068321	1.054387966
22352	419	20	32556	0	A_24_P182494	DUSP10	NM_007207	"Homo sapiens dual specificity phosphatase 10 (DUSP10), transcript variant 1, mRNA [NM_007207]"	0.331934657	6.512885657	4.036051678	0.001403724	0.05102049	-0.989703343
11748	223	63	17374	0	A_23_P363936	HSPA4L	NM_014278	"Homo sapiens heat shock 70kDa protein 4-like (HSPA4L), mRNA [NM_014278]"	0.331933203	9.675193587	3.417373524	0.004566285	0.102440092	-2.134986843
13464	254	82	19733	0	A_23_P376096	TICAM1	NM_014261	"Homo sapiens toll-like receptor adaptor molecule 1 (TICAM1), transcript variant 1, mRNA [NM_014261]"	0.331219676	7.584295422	3.424025678	0.00450822	0.101811366	-2.122623857
13520	255	74	19873	0	A_23_P22027	INSIG1	NM_198336	"Homo sapiens insulin induced gene 1 (INSIG1), transcript variant 2, mRNA [NM_198336]"	0.330743196	12.91421601	3.736514516	0.002476965	0.071135014	-1.542342916
24737	463	24	35978	0	A_23_P86900	B3GNT1	NM_006876	"Homo sapiens UDP-GlcNAc:betaGal beta-1,3-N-acetylglucosaminyltransferase 1 (B3GNT1), mRNA [NM_006876]"	0.330380538	11.4618776	4.009873467	0.001474707	0.05258569	-1.037773192
26517	495	73	38550	0	A_23_P159937	SLC6A8	NM_005629	"Homo sapiens solute carrier family 6 (neurotransmitter transporter, creatine), member 8 (SLC6A8), mRNA [NM_005629]"	0.329917006	7.91547212	3.549780424	0.003540616	0.088046826	-1.888907103
21662	406	28	31478	0	A_23_P250122	FAM20C	NM_020223	"Homo sapiens family with sequence similarity 20, member C (FAM20C), mRNA [NM_020223]"	0.329861076	12.39689487	3.136953982	0.007838398	0.140852889	-2.65514426
11314	215	49	16720	0	A_32_P132393	H40632	H40632	"H40632 yp50g01.s1 Soares retina N2b4HR Homo sapiens cDNA clone IMAGE:190896 3', mRNA sequence [H40632]"	0.328996007	6.445668639	4.322778758	0.000821368	0.036244948	-0.466964448
1056	26	26	1772	0	A_24_P254346	DSCR3	NM_006052	"Homo sapiens Down syndrome critical region gene 3 (DSCR3), mRNA [NM_006052]"	0.328292886	11.15478626	3.139786959	0.007795701	0.140619977	-2.649906273
19128	359	11	27859	0	A_32_P59302	ENST00000372583	ENST00000372583	Homo sapiens cDNA clone IMAGE:6254031. [BC080552]	0.328230213	6.302131763	4.301926851	0.000853766	0.037097619	-0.504723198
6093	119	66	9298	0	A_32_P200165	ELAVL1	NM_001419	"Homo sapiens ELAV (embryonic lethal, abnormal vision, Drosophila)-like 1 (Hu antigen R) (ELAVL1), mRNA [NM_001419]"	0.327174273	10.8975156	4.45383425	0.000644802	0.031328097	-0.230682153
27178	507	78	1948	0	A_23_P252062	PPARG	NM_138711	"Homo sapiens peroxisome proliferative activated receptor, gamma (PPARG), transcript variant 3, mRNA [NM_138711]"	0.327019583	11.25265389	3.263266424	0.006144194	0.122083586	-2.421184431
1240	30	19	2069	0	A_23_P209337	FAM119A	NM_145280	"Homo sapiens family with sequence similarity 119, member A (FAM119A), mRNA [NM_145280]"	0.326507647	13.12421494	4.452645931	0.000646213	0.031342977	-0.232816303
1008	25	37	1792	0	A_24_P175460	CAMSAP1	AL834528	Homo sapiens mRNA; cDNA DKFZp434G2311 (from clone DKFZp434G2311). [AL834528]	0.324566418	8.804801969	3.308392238	0.005632434	0.116416029	-2.33743862
18307	344	39	1948	0	A_23_P252062	PPARG	NM_138711	"Homo sapiens peroxisome proliferative activated receptor, gamma (PPARG), transcript variant 3, mRNA [NM_138711]"	0.324416393	11.75662354	3.566871054	0.003426436	0.086342534	-1.857153579
5772	114	11	8729	0	A_24_P478745	AW411241	AW411241	"fh11b09.y1 NIH_MGC_17 Homo sapiens cDNA clone IMAGE:2964448 3', mRNA sequence [AW411241]"	0.324218259	6.054444395	3.617269561	0.003111001	0.08188454	-1.763546358
265	8	58	495	0	A_23_P126248	RNF186	NM_019062	"Homo sapiens ring finger protein 186 (RNF186), mRNA [NM_019062]"	0.323490345	6.578128748	4.754083058	0.000373196	0.022387003	0.303266479
12095	229	85	17882	0	A_23_P118916	PQLC1	AK026031	"Homo sapiens cDNA: FLJ22378 fis, clone HRC07430. [AK026031]"	0.323463308	12.87170473	4.520782633	0.000570246	0.028996685	-0.110702282
25879	483	82	37627	0	A_23_P134953	ADFP	NM_001122	"Homo sapiens adipose differentiation-related protein (ADFP), mRNA [NM_001122]"	0.323009045	11.36596369	3.350675756	0.005191843	0.110971702	-2.258915763
22019	413	8	32060	0	A_24_P204654	MAG	AF041410	"Homo sapiens malignancy-associated protein mRNA, partial cds. [AF041410]"	0.32222442	6.133063799	3.366855004	0.005032582	0.108944403	-2.228859775
22413	420	30	32576	0	A_24_P91780	ADM2	NM_024866	"Homo sapiens adrenomedullin 2 (ADM2), mRNA [NM_024866]"	0.321882692	6.367735285	3.463555005	0.004178233	0.097393958	-2.049154202
26568	496	57	38524	0	A_24_P170454	USP6	NM_004505	"Homo sapiens ubiquitin specific peptidase 6 (Tre-2 oncogene) (USP6), mRNA [NM_004505]"	0.321767121	7.840687855	3.236768179	0.006466195	0.12570999	-2.470327117
13562	256	59	19848	0	A_23_P47777	9-Mar	NM_138396	"Homo sapiens membrane-associated ring finger (C3HC4) 9 (MARCH9), mRNA [NM_138396]"	0.320427202	11.25258458	3.224190851	0.006624901	0.127787188	-2.493642536
3976	81	24	6244	0	A_24_P485451	THC2316043	THC2316043	"ALU8_HUMAN (P39195) Alu subfamily SX sequence contamination warning entry, partial (9%) [THC2316043]"	0.320239799	6.603048635	3.29656514	0.005762269	0.117838953	-2.359393895
14895	280	10	21636	0	A_32_P22401	RPRC1	NM_018067	"Homo sapiens arginine/proline rich coiled-coil 1 (RPRC1), mRNA [NM_018067]"	0.320174402	12.55596739	3.932359688	0.001707256	0.057562754	-1.180394189
22718	426	14	33011	0	A_24_P709377	LOC654433	BC036699	Homo sapiens cDNA clone IMAGE:5266296. [BC036699]	0.318209882	11.31079273	4.364248345	0.000760653	0.034699007	-0.392002436
21749	407	77	31723	0	A_24_P218805	HOXC10	NM_017409	"Homo sapiens homeobox C10 (HOXC10), mRNA [NM_017409]"	0.318100563	6.443397638	5.05471171	0.000218327	0.016007281	0.826403328
8373	161	16	12469	0	A_24_P393571	GDA	NM_004293	"Homo sapiens guanine deaminase (GDA), mRNA [NM_004293]"	0.31804789	9.812753612	3.202109551	0.006913032	0.130679793	-2.5345589
23845	447	14	34711	0	A_23_P387856	NEDD4L	NM_015277	"Homo sapiens neural precursor cell expressed, developmentally down-regulated 4-like (NEDD4L), mRNA [NM_015277]"	0.317480038	10.8957263	4.66953135	0.00043484	0.024383693	0.154005935
2230	49	14	3676	0	A_23_P350451	PRDM1	NM_001198	"Homo sapiens PR domain containing 1, with ZNF domain (PRDM1), transcript variant 1, mRNA [NM_001198]"	0.31707681	7.161044285	4.128891806	0.001179037	0.045938022	-0.819655564
26367	493	8	38272	0	A_23_P314086	RNF126	NM_194460	"Homo sapiens ring finger protein 126 (RNF126), transcript variant 2, mRNA [NM_194460]"	0.315993356	14.5858948	3.317652819	0.005532829	0.115515188	-2.32024497
9049	173	70	13503	0	A_23_P115124	TRIM11	NM_145214	"Homo sapiens tripartite motif-containing 11 (TRIM11), mRNA [NM_145214]"	0.315811911	11.69836273	4.011895413	0.001469096	0.052544042	-1.034058579
2373	51	60	3922	0	A_32_P104746	ZFYVE28	NM_020972	"Homo sapiens zinc finger, FYVE domain containing 28 (ZFYVE28), mRNA [NM_020972]"	0.314318343	6.440728991	3.087080399	0.008629458	0.148587373	-2.747270743
531	15	13	983	0	A_24_P248167	WDR21A	AL080157	Homo sapiens mRNA; cDNA DKFZp434K114 (from clone DKFZp434K114). [AL080157]	0.31381926	6.669662201	3.315517745	0.005555635	0.115665901	-2.324209258
964	24	40	1645	0	A_24_P261724	RNF10	NM_014868	"Homo sapiens ring finger protein 10 (RNF10), mRNA [NM_014868]"	0.313273027	12.50199235	3.770609603	0.002321096	0.068604046	-1.479191466
9651	184	78	14279	0	A_23_P29365	ENST00000295859	ENST00000295859	Homo sapiens mRNA; cDNA DKFZp564E1922 (from clone DKFZp564E1922). [AL049940]	0.313141366	10.34356767	3.881747517	0.001879064	0.060449492	-1.273730366
15487	290	66	22516	0	A_24_P165082	ZNF222	NM_013360	"Homo sapiens zinc finger protein 222 (ZNF222), mRNA [NM_013360]"	0.312882204	10.23643134	4.190818683	0.001050029	0.04260217	-0.706630205
2791	59	31	4508	0	A_23_P717	C1orf75	NM_018252	"Homo sapiens chromosome 1 open reading frame 75 (C1orf75), mRNA [NM_018252]"	0.312822244	10.70113068	3.549144802	0.003544936	0.088077063	-1.890088137
13928	262	85	20363	0	A_24_P926935	BE540788	BE540788	"601065075F1 NIH_MGC_10 Homo sapiens cDNA clone IMAGE:3451387 5', mRNA sequence [BE540788]"	0.312520232	9.364098837	3.166964126	0.007397725	0.135576175	-2.599632968
24657	461	80	35924	0	A_24_P943588	TXNRD2	AF201385	"Homo sapiens mitochondrial thioredoxin reductase (TRXR2A) mRNA, complete cds, alternatively spliced; nuclear gene for mitochondrial product. [AF201385]"	0.312486606	6.80494	3.751311633	0.002408048	0.069934458	-1.514929355
8180	157	36	12196	0	A_24_P277615	TRIM7	NM_203297	"Homo sapiens tripartite motif-containing 7 (TRIM7), transcript variant 2, mRNA [NM_203297]"	0.311952019	6.25503496	4.903887165	0.000285283	0.019046183	0.565461396
7437	144	18	11066	0	A_32_P42946	C1orf210	NM_182517	"Homo sapiens chromosome 1 open reading frame 210 (C1orf210), mRNA [NM_182517]"	0.311523508	8.105057631	3.573418927	0.003383686	0.085722061	-1.844989186
26335	492	46	38186	0	A_23_P114414	LONRF3	NM_024778	"Homo sapiens LON peptidase N-terminal domain and ring finger 3 (LONRF3), transcript variant 2, mRNA [NM_024778]"	0.311230423	7.164760943	4.680032767	0.000426641	0.024095061	0.172592865
23944	449	19	34882	0	A_24_P419120	BICD2	NM_015250	"Homo sapiens bicaudal D homolog 2 (Drosophila) (BICD2), transcript variant 2, mRNA [NM_015250]"	0.311120582	10.87020452	3.209591727	0.006814021	0.129759075	-2.520697077
23856	447	32	34747	0	A_24_P213487	LOC440354	AF271775	"Homo sapiens DC49 mRNA, complete cds. [AF271775]"	0.309681641	9.219174446	3.421824759	0.004527348	0.101951575	-2.126714286
12876	244	25	18845	0	A_23_P31218	C7orf13	NM_032625	"Homo sapiens chromosome 7 open reading frame 13 (C7orf13), mRNA [NM_032625]"	0.309629572	10.34465264	3.121365024	0.008077558	0.143029052	-2.683958129
200	7	9	397	0	A_23_P44363	CASKIN2	NM_020753	"Homo sapiens CASK interacting protein 2 (CASKIN2), mRNA [NM_020753]"	0.30952939	7.710893753	3.944377868	0.001668875	0.056976141	-1.158254692
13462	254	78	6235	0	A_23_P144054	PRKCD	NM_006254	"Homo sapiens protein kinase C, delta (PRKCD), transcript variant 1, mRNA [NM_006254]"	0.309481572	12.39883214	3.294477406	0.005785499	0.117962016	-2.363269039
23275	436	23	33791	0	A_23_P123666	TBC1D2	NM_018421	"Homo sapiens TBC1 domain family, member 2 (TBC1D2), mRNA [NM_018421]"	0.308949758	8.984604711	3.6960028	0.002676106	0.07444297	-1.61744033
27860	521	46	40399	0	A_23_P107283	HOXB2	NM_002145	"Homo sapiens homeobox B2 (HOXB2), mRNA [NM_002145]"	0.308802865	6.898850062	3.911991004	0.00177438	0.058767982	-1.217937917
11129	212	4	9415	0	A_23_P7582	TCF7	NM_003202	"Homo sapiens transcription factor 7 (T-cell specific, HMG-box) (TCF7), transcript variant 1, mRNA [NM_003202]"	0.308640005	10.68277358	3.45721412	0.004229475	0.098125207	-2.060939739
22127	415	11	32225	0	A_32_P83270	BC047589	BC047589	Homo sapiens cDNA clone IMAGE:5266866. [BC047589]	0.307966446	6.210995299	3.219995396	0.006678705	0.128013109	-2.501418387
108	4	40	188	0	A_23_P348138	MKL1	NM_020831	"Homo sapiens megakaryoblastic leukemia (translocation) 1 (MKL1), mRNA [NM_020831]"	0.306561776	10.00860077	3.576203569	0.00336567	0.085494645	-1.839816205
25674	480	10	37187	0	A_24_P185709	EPB41L1	NM_012156	"Homo sapiens erythrocyte membrane protein band 4.1-like 1 (EPB41L1), transcript variant 1, mRNA [NM_012156]"	0.305073916	10.38780146	4.637074314	0.000461231	0.025187167	0.096473041
3273	68	18	5126	0	A_23_P146990	WWP1	NM_007013	"Homo sapiens WW domain containing E3 ubiquitin protein ligase 1 (WWP1), mRNA [NM_007013]"	0.305012534	10.14764108	3.293645476	0.005794781	0.117962016	-2.364813187
10793	206	5	15861	0	A_24_P788227	LOC400879	BC041856	Homo sapiens cDNA clone IMAGE:5270501. [BC041856]	0.304517515	11.68333982	3.239073214	0.006437525	0.125624722	-2.466053392
8363	160	82	12435	0	A_32_P24376	KRTAP2-4	BC063625	"Homo sapiens keratin associated protein 2-4, mRNA (cDNA clone MGC:74790 IMAGE:3907481), complete cds. [BC063625]"	0.30412367	7.065410646	3.449471113	0.00429291	0.098789157	-2.075331267
17732	333	37	6235	0	A_23_P144054	PRKCD	NM_006254	"Homo sapiens protein kinase C, delta (PRKCD), transcript variant 1, mRNA [NM_006254]"	0.303403213	12.52176066	3.492642555	0.003951093	0.094287906	-1.99509091
19469	365	58	28422	0	A_24_P595717	ENST00000379557	ENST00000379557	"acetyl-CoA carboxylase (biotin carboxyl carrier subunit) accB {Pirellula sp.;} , partial (16%) [THC2249242]"	0.303001231	6.735398883	4.045597818	0.00137872	0.050542377	-0.972187012
22811	427	72	33266	0	A_24_P65910	C20orf44	NM_018244	"Homo sapiens chromosome 20 open reading frame 44 (C20orf44), transcript variant 1, mRNA [NM_018244]"	0.301959258	12.00702437	4.670033141	0.000434444	0.024383693	0.154894389
28193	528	50	40802	0	A_23_P61447	ETFDH	NM_004453	"Homo sapiens electron-transferring-flavoprotein dehydrogenase (ETFDH), nuclear gene encoding mitochondrial protein, mRNA [NM_004453]"	0.30045977	10.33107249	3.527393664	0.003696033	0.090452438	-1.930506488
13723	259	36	20119	0	A_23_P55242	PPP1R9B	NM_032595	"Homo sapiens protein phosphatase 1, regulatory subunit 9B, spinophilin (PPP1R9B), mRNA [NM_032595]"	0.298790673	7.19632185	3.14371006	0.007736957	0.140005377	-2.642651897
12117	230	34	17788	0	A_24_P565110	THC2322794	THC2322794	Unknown	0.298707343	6.465901043	5.209359467	0.000166482	0.013851403	1.090664717
5309	105	81	8233	0	A_32_P6015	HLXB9	NM_005515	"Homo sapiens homeobox HB9 (HLXB9), mRNA [NM_005515]"	0.297966876	13.68858881	3.2928525	0.005803643	0.117962016	-2.366285012
947	24	14	1595	0	A_23_P430852	ZNF33A	AK027057	"Homo sapiens cDNA: FLJ23404 fis, clone HEP18862. [AK027057]"	0.296662332	6.309305559	3.097155892	0.008463477	0.147146255	-2.728673108
4453	90	13	6853	0	A_32_P6408	DKFZp547K054	AL390175	Homo sapiens mRNA; cDNA DKFZp547K054 (from clone DKFZp547K054). [AL390175]	0.296427991	10.66690571	3.141703668	0.007766945	0.140279635	-2.646362121
21075	395	50	30744	0	A_23_P36901	CPB2	NM_001872	"Homo sapiens carboxypeptidase B2 (plasma, carboxypeptidase U) (CPB2), transcript variant 1, mRNA [NM_001872]"	0.295819553	6.161266359	3.096786464	0.008469506	0.147160909	-2.729355138
3076	64	59	4883	0	A_23_P372660	GAPVD1	NM_015635	"Homo sapiens GTPase activating protein and VPS9 domains 1 (GAPVD1), mRNA [NM_015635]"	0.289631052	10.289365	4.215153406	0.001003394	0.041441497	-0.662309476
16654	313	7	24266	0	A_23_P259506	ORF1-FL49	NM_032412	"Homo sapiens putative nuclear protein ORF1-FL49 (ORF1-FL49), mRNA [NM_032412]"	0.28917508	14.34269484	3.733504638	0.002491227	0.07147227	-1.547920206
23051	432	14	33472	0	A_32_P44775	C9orf85	NM_182505	"Homo sapiens chromosome 9 open reading frame 85 (C9orf85), transcript variant 1, mRNA [NM_182505]"	0.289163893	7.551858465	3.271292476	0.006049875	0.120989517	-2.406294376
1711	39	32	2901	0	A_32_P23360	YPEL2	NM_001005404	"Homo sapiens yippee-like 2 (Drosophila) (YPEL2), mRNA [NM_001005404]"	0.289157641	6.09112088	4.426214296	0.000678435	0.03221554	-0.280326025
3013	63	43	4852	0	A_32_P119726	DST	AF165191	"Homo sapiens BPAG1n3 (BPAG1) mRNA, partial cds. [AF165191]"	0.288744831	6.600440428	3.512442781	0.003803659	0.092243616	-1.958291372
13015	246	68	19073	0	A_23_P84334	TMEM39A	NM_018266	"Homo sapiens transmembrane protein 39A (TMEM39A), mRNA [NM_018266]"	0.287740191	11.21939786	3.924984683	0.001731254	0.05807392	-1.193984813
3998	81	59	6311	0	A_24_P217904	ENST00000372922	ENST00000372922	"Homo sapiens MSTP020 (MST020) mRNA, complete cds. [AF111801]"	0.286760489	6.360689547	3.662444138	0.002853367	0.077698113	-1.679692802
3521	72	44	5492	0	A_23_P7066	RPL9	NM_000661	"Homo sapiens ribosomal protein L9 (RPL9), transcript variant 1, mRNA [NM_000661]"	0.284722549	16.94591553	3.064240879	0.009017816	0.152422731	-2.789400664
4160	84	71	6490	0	A_32_P137826	THC2298931	THC2298931	"Q8LGX2 (Q8LGX2) Formin-like protein, partial (7%) [THC2298931]"	0.283626597	8.173064301	3.318290864	0.005526032	0.115515188	-2.319060261
8213	157	82	12284	0	A_23_P385063	DNAJB6	NM_058246	"Homo sapiens DnaJ (Hsp40) homolog, subfamily B, member 6 (DNAJB6), transcript variant 1, mRNA [NM_058246]"	0.282157369	11.88622224	3.634883279	0.003007849	0.079985664	-1.73084503
23148	433	81	33739	0	A_23_P162540	KCTD10	NM_031954	"Homo sapiens potassium channel tetramerisation domain containing 10 (KCTD10), mRNA [NM_031954]"	0.281719642	12.30159485	3.998831736	0.001505742	0.052941648	-1.058063721
8029	154	52	11908	0	A_24_P387179	RPS6KB1	NM_003161	"Homo sapiens ribosomal protein S6 kinase, 70kDa, polypeptide 1 (RPS6KB1), mRNA [NM_003161]"	0.28028849	11.38204095	3.041677438	0.009418556	0.156008229	-2.830981159
15877	298	29	23062	0	A_23_P24389	CCDC88	NM_032251	"Homo sapiens coiled-coil domain containing 88 (CCDC88), mRNA [NM_032251]"	0.28000705	7.593322816	3.140512478	0.007784804	0.140512739	-2.648564755
1545	36	7	2532	0	A_23_P114689	DDEFL1	NM_017707	"Homo sapiens development and differentiation enhancing factor-like 1 (DDEFL1), mRNA [NM_017707]"	0.278589905	8.873798799	3.55708272	0.003491366	0.087435136	-1.875339272
24227	454	28	35212	0	A_32_P443407	ENST00000354653	ENST00000354653	"Homo sapiens cDNA FLJ33901 fis, clone CTONG2008321, highly similar to HISTONE H2B F. [AK091220]"	0.273401552	6.786444928	4.106107272	0.001230511	0.046855346	-0.861323481
28131	527	20	40744	0	A_23_P208450	SLC25A23	NM_024103	"Homo sapiens solute carrier family 25 (mitochondrial carrier; phosphate carrier), member 23 (SLC25A23), mRNA [NM_024103]"	0.273177612	12.177766	4.103232986	0.001237167	0.046992462	-0.866582988
26809	500	73	38861	0	A_24_P49517	ENST00000292562	ENST00000292562	"Homo sapiens cDNA FLJ14380 fis, clone HEMBA1001819, moderately similar to ZINC FINGER PROTEIN 184. [AK027286]"	0.272617559	7.387784331	3.128856723	0.007961728	0.142259143	-2.670112784
6868	133	73	10399	0	A_24_P302038	FCHSD2	NM_014824	"Homo sapiens FCH and double SH3 domains 2 (FCHSD2), mRNA [NM_014824]"	0.272245478	7.462725265	3.296368917	0.005764449	0.117838953	-2.359758118
28007	524	56	40552	0	A_23_P68730	PDXK	NM_003681	"Homo sapiens pyridoxal (pyridoxine, vitamin B6) kinase (PDXK), mRNA [NM_003681]"	0.271019359	13.7498594	3.398760728	0.00473279	0.104748979	-2.169576537
10012	191	64	14875	0	A_23_P152727	PLEKHM1	NM_014798	"Homo sapiens pleckstrin homology domain containing, family M (with RUN domain) member 1 (PLEKHM1), mRNA [NM_014798]"	0.269179379	12.66013338	3.586176475	0.003301941	0.084633499	-1.821290865
21919	411	8	31908	0	A_23_P130811	ZNF536	NM_014717	"Homo sapiens zinc finger protein 536 (ZNF536), mRNA [NM_014717]"	0.265280693	5.948623993	3.069932946	0.008919431	0.151363597	-2.778904766
12716	241	33	18704	0	A_24_P224488	MAPT	NM_016835	"Homo sapiens microtubule-associated protein tau (MAPT), transcript variant 1, mRNA [NM_016835]"	0.26514896	6.324727593	3.308312579	0.005633298	0.116416029	-2.337586509
12154	231	1	17884	0	A_23_P145965	TPST1	NM_003596	"Homo sapiens tyrosylprotein sulfotransferase 1 (TPST1), mRNA [NM_003596]"	0.264725784	12.98999186	3.445050087	0.00432956	0.099150062	-2.083548335
13945	263	25	9255	0	A_23_P71037	IL6	NM_000600	"Homo sapiens interleukin 6 (interferon, beta 2) (IL6), mRNA [NM_000600]"	0.264596103	6.305835333	4.157693592	0.001117121	0.044436625	-0.767046478
5823	115	4	8873	0	A_23_P204472	RPLP0	NM_053275	"Homo sapiens ribosomal protein, large, P0 (RPLP0), transcript variant 2, mRNA [NM_053275]"	0.262222123	17.01402316	3.235488089	0.006482172	0.125803802	-2.472700412
15443	289	84	22549	0	A_23_P58960	AGPAT4	NM_020133	"Homo sapiens 1-acylglycerol-3-phosphate O-acyltransferase 4 (lysophosphatidic acid acyltransferase, delta) (AGPAT4), transcript variant 1, mRNA [NM_020133]"	0.26201575	9.774990887	3.861686562	0.001951967	0.061676086	-1.310768204
24209	454	2	35167	0	A_32_P35595	THC2313599	THC2313599	"ALU4_HUMAN (P39191) Alu subfamily SB2 sequence contamination warning entry, partial (15%) [THC2313599]"	0.260386953	7.857618982	3.339583906	0.005303949	0.112477017	-2.279517976
16139	303	24	9415	0	A_23_P7582	TCF7	NM_003202	"Homo sapiens transcription factor 7 (T-cell specific, HMG-box) (TCF7), transcript variant 1, mRNA [NM_003202]"	0.259444946	10.83199488	3.280692703	0.005941253	0.119898904	-2.388852073
12564	238	37	18405	0	A_24_P929388	LOC92691	NM_138390	"Homo sapiens hypothetical protein BC008604 (LOC92691), mRNA [NM_138390]"	0.256066846	6.226757018	3.28444763	0.005898413	0.119458649	-2.381883906
28302	531	20	40989	0	A_24_P6933	TPCN2	AL137479	Homo sapiens mRNA; cDNA DKFZp434M0223 (from clone DKFZp434M0223); partial cds. [AL137479]	0.254608079	6.2429357	3.405240673	0.004674138	0.104018827	-2.15753471
10839	206	69	15979	0	A_32_P22139	THC2305868	THC2305868	Unknown	0.253397288	9.205371887	3.260955981	0.006171618	0.122542682	-2.425470368
4239	86	26	6562	0	A_24_P393679	LOC285831	AK095071	"Homo sapiens cDNA FLJ37752 fis, clone BRHIP2023309. [AK095071]"	0.252819548	6.452932227	3.307361186	0.005643635	0.11645999	-2.339352776
15862	298	7	23020	0	A_23_P397969	FOXK2	NM_004514	"Homo sapiens forkhead box K2 (FOXK2), mRNA [NM_004514]"	0.247844848	12.75704317	3.805843713	0.002170507	0.065918243	-1.413985462
7060	137	25	10617	0	A_24_P359838	TTL	NM_153712	"Homo sapiens tubulin tyrosine ligase (TTL), mRNA [NM_153712]"	0.247721071	7.258471484	3.112218614	0.008221254	0.144529033	-2.700856517
14414	271	32	21044	0	A_24_P246636	LOC643940	XM_927199	"PREDICTED: Homo sapiens similar to HIG1 domain family member 1A (Hypoxia-inducible gene 1 protein) (LOC643940), mRNA [XM_927199]"	0.244369489	6.610853688	3.302353859	0.00569835	0.117163039	-2.348648491
15303	287	46	22322	0	A_23_P153461	LPPR2	NM_022737	"Homo sapiens lipid phosphate phosphatase-related protein type 2 (LPPR2), mRNA [NM_022737]"	0.242275235	7.29998283	3.082723049	0.008702241	0.149465731	-2.755311371
15391	289	8	8873	0	A_23_P204472	RPLP0	NM_053275	"Homo sapiens ribosomal protein, large, P0 (RPLP0), transcript variant 2, mRNA [NM_053275]"	0.24218807	17.13350254	3.154023822	0.007584622	0.13781591	-2.623575833
26538	496	17	38448	0	A_32_P58755	BF207040	BF207040	"601870125F1 NIH_MGC_19 Homo sapiens cDNA clone IMAGE:4100239 5', mRNA sequence [BF207040]"	0.241699425	6.108299686	3.657095074	0.002882705	0.078230242	-1.689618807
23986	449	79	34994	0	A_32_P98683	MLLT6	AL832481	Homo sapiens mRNA; cDNA DKFZp686J1719 (from clone DKFZp686J1719). [AL832481]	0.239945554	9.842183543	3.256803202	0.006221219	0.123015101	-2.433173393
11431	217	74	16921	0	A_24_P818005	TMUB2	NM_024107	"Homo sapiens transmembrane and ubiquitin-like domain containing 2 (TMUB2), transcript variant 1, mRNA [NM_024107]"	0.23913023	10.19169471	3.279216334	0.005958182	0.119898904	-2.391591703
23573	442	8	34229	0	A_23_P208334	PDE4A	NM_006202	"Homo sapiens phosphodiesterase 4A, cAMP-specific (phosphodiesterase E2 dunce homolog, Drosophila) (PDE4A), mRNA [NM_006202]"	0.236643689	6.24611239	3.176478319	0.007263254	0.134084298	-2.582023268
12032	228	71	17703	0	A_24_P468810	ZBTB8OS	AK056550	"Homo sapiens cDNA FLJ31988 fis, clone NT2RP7008863. [AK056550]"	0.234605367	10.8283463	3.413147956	0.004603559	0.102932543	-2.142839851
14942	281	1	9415	0	A_23_P7582	TCF7	NM_003202	"Homo sapiens transcription factor 7 (T-cell specific, HMG-box) (TCF7), transcript variant 1, mRNA [NM_003202]"	0.234272456	10.6995759	3.03676996	0.009508034	0.15704329	-2.840019244
24621	461	20	9255	0	A_23_P71037	IL6	NM_000600	"Homo sapiens interleukin 6 (interferon, beta 2) (IL6), mRNA [NM_000600]"	0.234088706	6.25021209	3.574363945	0.003377561	0.085643357	-1.843233627
14424	271	50	21077	0	A_24_P162929	FAM119A	NM_145280	"Homo sapiens family with sequence similarity 119, member A (FAM119A), mRNA [NM_145280]"	0.232441732	13.04526415	3.078997359	0.008764958	0.150179296	-2.762185278
12231	232	23	17925	0	A_23_P310483	C8orf58	NM_001013842	"Homo sapiens chromosome 8 open reading frame 58 (C8orf58), mRNA [NM_001013842]"	0.229503819	10.15115606	3.277058036	0.005983018	0.120228154	-2.395596624
4664	93	79	7283	0	A_32_P53558	ENST00000341569	ENST00000341569	Unknown	0.229292964	8.843411003	3.01607466	0.009894758	0.160960513	-2.878110941
14950	281	13	21793	0	A_32_P224358	THC2316487	THC2316487	Unknown	0.228108389	6.350014573	3.699670869	0.002657423	0.074392332	-1.610638243
13261	251	35	19490	0	A_23_P75630	APOA5	NM_052968	"Homo sapiens apolipoprotein A-V (APOA5), mRNA [NM_052968]"	0.227503355	6.454048775	3.606503054	0.003175815	0.082887722	-1.783538981
17062	320	44	24811	0	A_32_P46146	AI374885	AI374885	"ta60g03.x1 Soares_total_fetus_Nb2HF8_9w Homo sapiens cDNA clone IMAGE:2048500 3', mRNA sequence [AI374885]"	0.226801647	6.364343015	3.203836208	0.006890056	0.130419247	-2.531360254
22999	431	26	33488	0	A_23_P102172	CPO	NM_173077	"Homo sapiens carboxypeptidase O (CPO), mRNA [NM_173077]"	0.222263632	6.052483501	3.24247158	0.006395489	0.125148691	-2.459752146
12875	244	23	18841	0	A_32_P234184	HES5	NM_001010926	"Homo sapiens hairy and enhancer of split 5 (Drosophila) (HES5), mRNA [NM_001010926]"	0.221060855	6.208421059	3.598634813	0.003224047	0.083390251	-1.798151378
11343	216	4	16635	0	A_24_P179336	AY029066	AY029066	"Homo sapiens Humanin (HN1) mRNA, complete cds. [AY029066]"	0.220905279	17.81870279	3.279392645	0.005956158	0.119898904	-2.391264533
3291	68	44	746	0	A_23_P13899	GAPDH	NM_002046	"Homo sapiens glyceraldehyde-3-phosphate dehydrogenase (GAPDH), mRNA [NM_002046]"	0.213127731	16.32815872	3.302441383	0.005697389	0.117163039	-2.348486017
6351	124	44	9566	0	A_24_P252130	PPARD	NM_006238	"Homo sapiens peroxisome proliferative activated receptor, delta (PPARD), mRNA [NM_006238]"	0.194352531	10.62412936	3.122710044	0.008056639	0.142963777	-2.681472678
6997	136	14	10444	0	A_32_P129010	C1orf190	NM_001013615	"Homo sapiens chromosome 1 open reading frame 190 (C1orf190), mRNA [NM_001013615]"	0.191377843	6.069461279	3.550696914	0.003534396	0.087969256	-1.887204202
23320	437	11	33925	0	A_23_P157027	LOC285878	BC045679	"Homo sapiens hypothetical protein LOC285878, mRNA (cDNA clone IMAGE:5299807). [BC045679]"	0.187947666	5.847087382	3.50015831	0.003894461	0.093566002	-1.98112229
5242	104	70	8058	0	A_32_P194779	ZBTB34	AB082524	Homo sapiens mRNA for KIAA1993 protein. [AB082524]	0.179250991	11.39098279	3.060698325	0.009079592	0.152802104	-2.795931685
19946	374	13	28966	0	A_23_P37399	ITPK1	NM_014216	"Homo sapiens inositol 1,3,4-triphosphate 5/6 kinase (ITPK1), mRNA [NM_014216]"	0.178709748	14.52444392	3.034070543	0.009557612	0.157484131	-2.844989884
12515	237	29	18392	0	A_24_P357936	ENST00000308894	ENST00000308894	"Homo sapiens HSPC324 mRNA, partial cds. [AF161442]"	0.172766892	6.329256699	3.403785894	0.004687242	0.104065573	-2.160238197
6448	126	26	9693	0	A_24_P127121	A_24_P127121	A_24_P127121	Unknown	-0.155146817	15.06386519	-3.277952739	0.00597271	0.120106074	-2.393936439
19330	362	82	28149	0	A_24_P128020	OK/SW-CL.89	AB062482	"Homo sapiens OK/SW-cl.89 mRNA, complete cds. [AB062482]"	-0.160932591	6.005434356	-3.264220404	0.006132906	0.121944698	-2.419414713
15904	298	70	23138	0	A_32_P203515	KIAA0376	NM_015330	"Homo sapiens KIAA0376 protein (KIAA0376), mRNA [NM_015330]"	-0.17310127	13.13048314	-3.587167994	0.003295673	0.0845492	-1.819449153
329	10	32	583	0	A_23_P42112	GPR31	NM_005299	"Homo sapiens G protein-coupled receptor 31 (GPR31), mRNA [NM_005299]"	-0.176868702	6.183724701	-3.227446574	0.006583449	0.12724712	-2.487607843
25260	472	69	5840	0	A_23_P3215	DTWD1	AF168717	"Homo sapiens x 009 protein mRNA, complete cds. [AF168717]"	-0.183937092	9.044531893	-3.166706088	0.007401406	0.135576175	-2.600110497
2523	54	31	4031	0	A_24_P385942	MYOZ3	NM_133371	"Homo sapiens myozenin 3 (MYOZ3), mRNA [NM_133371]"	-0.189209051	6.547629802	-3.714615201	0.002582665	0.073247526	-1.582930421
11043	210	36	16234	0	A_24_P135875	ENST00000328411	ENST00000328411	Homo sapiens cDNA clone IMAGE:40031134. [BC104192]	-0.189463507	6.130677948	-3.055668896	0.009168021	0.1536083	-2.805202182
15836	297	53	23105	0	A_24_P781615	LOC90586	NR_002773	Homo sapiens AOC3 pseudogene (LOC90586) on chromosome 17 [NR_002773]	-0.191350178	6.318894238	-3.015253989	0.009910412	0.160960513	-2.879620688
8144	156	65	12095	0	A_23_P219004	NT5DC1	NM_152729	"Homo sapiens 5'-nucleotidase domain containing 1 (NT5DC1), mRNA [NM_152729]"	-0.194108856	11.75057047	-3.073576047	0.008857023	0.151208889	-2.772185747
12040	228	84	17723	0	A_23_P41267	LOC401127	BC010526	"Homo sapiens hypothetical LOC401127, mRNA (cDNA clone MGC:18091 IMAGE:4151462), complete cds. [BC010526]"	-0.199028373	10.77982456	-3.01762612	0.009865232	0.160709743	-2.875256632
21962	411	85	32046	0	A_23_P168629	RBM28	NM_018077	"Homo sapiens RNA binding motif protein 28 (RBM28), mRNA [NM_018077]"	-0.204941736	12.78112603	-3.450873321	0.004281352	0.098683241	-2.072725065
11822	225	6	17428	0	A_23_P152087	FAM82C	NM_018145	"Homo sapiens family with sequence similarity 82, member C (FAM82C), mRNA [NM_018145]"	-0.209256793	13.34639758	-3.070166572	0.008915416	0.151363597	-2.778473916
85	3	58	223	0	A_23_P427299	LOC646652	XM_929595	"PREDICTED: Homo sapiens similar to nuclear pore membrane protein 121 (LOC646652), mRNA [XM_929595]"	-0.209352217	6.336534256	-3.017551443	0.009866652	0.160709743	-2.875394024
22331	418	77	32502	0	A_23_P162127	MDS025	NM_021825	"Homo sapiens hypothetical protein MDS025 (MDS025), mRNA [NM_021825]"	-0.210341187	13.54585911	-3.117389073	0.008139712	0.143629474	-2.691304556
14659	275	83	21464	0	A_23_P167051	EVC	AF216184	"Homo sapiens tissue-type heart Ellis-van Creveld syndrome protein (EVC) mRNA, complete cds. [AF216184]"	-0.213264409	5.811565108	-3.182715633	0.007176427	0.133474256	-2.570476037
4544	91	74	7116	0	A_23_P404005	FAM58A	NM_152274	"Homo sapiens family with sequence similarity 58, member A (FAM58A), mRNA [NM_152274]"	-0.214343863	14.04773939	-3.015393396	0.009907751	0.160960513	-2.879364232
19353	363	40	28234	0	A_32_P66517	FGF10	AK023508	"Homo sapiens cDNA FLJ13446 fis, clone PLACE1002968. [AK023508]"	-0.215648436	6.050805488	-3.098574835	0.008440358	0.146834292	-2.726053399
28334	531	73	41089	0	A_32_P79966	THC2364821	THC2364821	Unknown	-0.217964186	7.952217822	-3.061502018	0.00906554	0.152746816	-2.79445009
20878	391	72	30475	0	A_24_P585430	BF433885	BF433885	"BF433885 7q56a10.x1 NCI_CGAP_Lu24 Homo sapiens cDNA clone IMAGE:3702067 3', mRNA sequence [BF433885]"	-0.219149023	6.135081928	-3.454573033	0.004251005	0.098443657	-2.065848605
4197	85	43	6590	0	A_23_P204511	FLJ20489	NM_017842	"Homo sapiens hypothetical protein FLJ20489 (FLJ20489), mRNA [NM_017842]"	-0.224689765	11.17886775	-3.799989881	0.002194818	0.066250805	-1.424814739
10496	200	59	15496	0	A_23_P148372	CSTF2	NM_001325	"Homo sapiens cleavage stimulation factor, 3' pre-RNA, subunit 2, 64kDa (CSTF2), mRNA [NM_001325]"	-0.226278454	13.44925881	-3.714687971	0.002582306	0.073247526	-1.58279552
6025	118	38	9091	0	A_24_P235338	TRPA1	NM_007332	"Homo sapiens transient receptor potential cation channel, subfamily A, member 1 (TRPA1), mRNA [NM_007332]"	-0.226880714	5.894061273	-3.072612304	0.00887349	0.151307936	-2.773963289
24576	460	43	35704	0	A_23_P69242	SUMF1	NM_182760	"Homo sapiens sulfatase modifying factor 1 (SUMF1), mRNA [NM_182760]"	-0.231594468	12.94759888	-3.275173751	0.006004786	0.120494905	-2.39909296
24811	464	53	2213	0	A_23_P59677	RINT1	NM_021930	"Homo sapiens RAD50 interactor 1 (RINT1), mRNA [NM_021930]"	-0.233295845	12.63594435	-3.0699651	0.008918878	0.151363597	-2.778845469
27688	518	6	40053	0	A_23_P419850	TAF1L	NM_153809	"Homo sapiens TAF1-like RNA polymerase II, TATA box binding protein (TBP)-associated factor, 210kDa (TAF1L), mRNA [NM_153809]"	-0.23385173	7.516002489	-3.449958801	0.004288886	0.098776676	-2.074424832
14212	267	71	20811	0	A_23_P110725	PRKAA1	NM_206907	"Homo sapiens protein kinase, AMP-activated, alpha 1 catalytic subunit (PRKAA1), transcript variant 2, mRNA [NM_206907]"	-0.239985076	10.25323643	-3.062105078	0.00905501	0.152729081	-2.793338325
14544	273	73	21281	0	A_23_P403588	USP47	NM_017944	"Homo sapiens ubiquitin specific peptidase 47 (USP47), mRNA [NM_017944]"	-0.240029434	9.893434016	-3.207723961	0.006838603	0.130052627	-2.524157637
21925	411	15	31920	0	A_23_P27873	PLEKHJ1	NM_018049	"Homo sapiens pleckstrin homology domain containing, family J member 1 (PLEKHJ1), mRNA [NM_018049]"	-0.240029532	14.6247682	-3.511025445	0.003814025	0.092337166	-1.960925463
9905	189	63	14721	0	A_24_P397584	TBCC	NM_003192	"Homo sapiens tubulin-specific chaperone c (TBCC), mRNA [NM_003192]"	-0.240164778	11.08978038	-3.265308894	0.006120053	0.121774453	-2.417395428
24902	466	26	36133	0	A_24_P690983	LOC96610	NM_080926	"Homo sapiens hypothetical protein similar to KIAA0187 gene product (LOC96610), mRNA [NM_080926]"	-0.242170672	12.32294482	-3.062149554	0.009054234	0.152729081	-2.793256332
7639	147	74	11486	0	A_23_P2537	MMAB	NM_052845	"Homo sapiens methylmalonic aciduria (cobalamin deficiency) cblB type (MMAB), mRNA [NM_052845]"	-0.242359416	9.218079389	-3.765729443	0.002342778	0.0690018	-1.488227478
1262	30	45	2120	0	A_23_P169966	DNAI2	AJ295276	Homo sapiens mRNA for intermediate dynein chain (DNAI2 gene). [AJ295276]	-0.244406385	5.95547704	-3.056966933	0.009145117	0.153456428	-2.802809768
18452	346	83	26910	0	A_23_P90533	POP4	NM_006627	"Homo sapiens processing of precursor 4, ribonuclease P/MRP subunit (S. cerevisiae) (POP4), mRNA [NM_006627]"	-0.245515435	13.62958082	-3.221307472	0.006661832	0.128013109	-2.498986672
20988	393	75	30633	0	A_23_P142187	HIF3A	NM_022462	"Homo sapiens hypoxia inducible factor 3, alpha subunit (HIF3A), transcript variant 2, mRNA [NM_022462]"	-0.246699009	7.544736556	-3.221336866	0.006661454	0.128013109	-2.498932193
6440	126	13	9667	0	A_23_P210619	C20orf43	NM_016407	"Homo sapiens chromosome 20 open reading frame 43 (C20orf43), mRNA [NM_016407]"	-0.24704507	13.22919356	-3.57260405	0.003388977	0.08574487	-1.846502995
6656	129	78	10094	0	A_24_P160868	ENST00000299958	ENST00000299958	Unknown	-0.247164272	6.307631377	-3.248769231	0.006318316	0.123980558	-2.448073811
25999	486	21	37668	0	A_23_P98022	SIRT1	NM_012238	"Homo sapiens sirtuin (silent mating type information regulation 2 homolog) 1 (S. cerevisiae) (SIRT1), mRNA [NM_012238]"	-0.247632046	11.7050677	-3.505173211	0.003857131	0.092984061	-1.971801881
21088	395	70	30779	0	A_23_P69437	YEATS2	NM_018023	"Homo sapiens YEATS domain containing 2 (YEATS2), mRNA [NM_018023]"	-0.24795118	13.17934062	-3.096285625	0.008477687	0.147212905	-2.73027976
20333	381	59	29678	0	A_23_P123974	DTYMK	NM_012145	"Homo sapiens deoxythymidylate kinase (thymidylate kinase) (DTYMK), mRNA [NM_012145]"	-0.249071865	15.25699916	-3.789557458	0.002238834	0.067150825	-1.444118298
25175	471	15	36574	0	A_24_P110242	ENST00000360102	ENST00000360102	"PREDICTED: Homo sapiens similar to Ig heavy chain V-III region VH26 precursor (LOC388255), mRNA [XM_370973]"	-0.250200125	6.730873965	-3.472123152	0.004109987	0.096617046	-2.033228936
3615	74	34	5631	0	A_23_P27649	ZNF433	BC047412	"Homo sapiens zinc finger protein 433, mRNA (cDNA clone MGC:48500 IMAGE:5295132), complete cds. [BC047412]"	-0.250561007	6.555557127	-3.144374246	0.007727056	0.139915434	-2.64142363
8944	171	55	13321	0	A_23_P419051	PAPOLA	NM_032632	"Homo sapiens poly(A) polymerase alpha (PAPOLA), mRNA [NM_032632]"	-0.250711269	13.73449096	-3.271573087	0.006046603	0.120989517	-2.40577374
26107	488	23	37828	0	A_24_P21266	SPFH2	NM_001003790	"Homo sapiens SPFH domain family, member 2 (SPFH2), transcript variant 2, mRNA [NM_001003790]"	-0.251066313	8.160121593	-3.711327759	0.002598924	0.073521317	-1.589024857
12069	229	47	17813	0	A_32_P7502	CD96	NM_198196	"Homo sapiens CD96 molecule (CD96), transcript variant 1, mRNA [NM_198196]"	-0.251099536	6.927925417	-3.671893132	0.002802281	0.076942318	-1.662160892
1793	40	85	3004	0	A_24_P281194	TRIM72	NM_001008274	"Homo sapiens tripartite motif-containing 72 (TRIM72), mRNA [NM_001008274]"	-0.251634372	6.495851754	-3.446113045	0.004320719	0.099107588	-2.081572692
11425	217	59	16894	0	A_32_P120292	BC025734	BC025734	"Homo sapiens, clone IMAGE:5204729, mRNA. [BC025734]"	-0.252088384	7.448030664	-3.197078865	0.006980411	0.131777906	-2.543877448
25091	469	67	36513	0	A_32_P202438	AK025716	AK025716	"Homo sapiens cDNA: FLJ22063 fis, clone HEP10326. [AK025716]"	-0.252913824	6.801558674	-3.3064268	0.005653804	0.116500399	-2.341087446
9057	174	6	13389	0	A_24_P481582	AK026429	AK026429	"Homo sapiens cDNA: FLJ22776 fis, clone KAIA1582. [AK026429]"	-0.253089543	6.016230542	-3.692707591	0.002693004	0.07476706	-1.623551389
22518	422	33	32733	0	A_24_P109351	RP11-125A7.3	NM_001009814	"Homo sapiens KIAA0564 protein (KIAA0564), transcript variant 2, mRNA [NM_001009814]"	-0.253158558	9.68712386	-4.219767785	0.000994795	0.04123082	-0.653911461
11966	227	58	17681	0	A_23_P64630	RNF26	NM_032015	"Homo sapiens ring finger protein 26 (RNF26), mRNA [NM_032015]"	-0.253267141	14.44637878	-3.338986598	0.005310055	0.112522398	-2.280627352
21445	402	39	31190	0	A_23_P56810	SLC4A1AP	NM_018158	"Homo sapiens solute carrier family 4 (anion exchanger), member 1, adaptor protein (SLC4A1AP), mRNA [NM_018158]"	-0.253524147	12.41008933	-3.465351311	0.004163831	0.097393958	-2.045815479
1802	41	21	3042	0	A_23_P329772	VPS4A	NM_013245	"Homo sapiens vacuolar protein sorting 4 homolog A (S. cerevisiae) (VPS4A), mRNA [NM_013245]"	-0.253696179	13.25702889	-3.512577964	0.003802672	0.092243616	-1.958040139
26732	499	48	38812	0	A_23_P52826	BUD13	NM_032725	"Homo sapiens BUD13 homolog (yeast) (BUD13), mRNA [NM_032725]"	-0.255184697	14.27047444	-3.095383638	0.00849244	0.147280482	-2.731944915
11808	224	71	17390	0	A_24_P195400	A_24_P195400	A_24_P195400	Unknown	-0.257091667	10.58771443	-3.460460016	0.004203166	0.097674544	-2.054906731
7962	153	43	11890	0	A_24_P339436	GNAL	NM_002071	"Homo sapiens guanine nucleotide binding protein (G protein), alpha activating activity polypeptide, olfactory type (GNAL), transcript variant 2, mRNA [NM_002071]"	-0.257670023	10.15298343	-3.489079518	0.003978231	0.094384657	-2.001713188
2564	55	15	4158	0	A_23_P32021	FANCC	NM_000136	"Homo sapiens Fanconi anemia, complementation group C (FANCC), mRNA [NM_000136]"	-0.257938052	11.0272255	-4.468526378	0.000627618	0.030756558	-0.20430891
24867	465	47	36167	0	A_23_P351232	MGC33584	NM_173680	"Homo sapiens hypothetical protein MGC33584 (MGC33584), mRNA [NM_173680]"	-0.258974766	10.57194161	-3.920278095	0.00174675	0.058273783	-1.202659909
23176	434	38	33659	0	A_24_P252846	C11orf74	NM_138787	"Homo sapiens chromosome 11 open reading frame 74 (C11orf74), mRNA [NM_138787]"	-0.259977228	8.804431732	-3.444190878	0.004336719	0.099233923	-2.085145283
15358	288	42	22315	0	A_23_P59268	RANBP9	NM_005493	"Homo sapiens RAN binding protein 9 (RANBP9), mRNA [NM_005493]"	-0.263726754	13.01464589	-3.741669789	0.002452729	0.070725343	-1.532791078
6706	130	68	10076	0	A_23_P75239	TMEM10	NM_033207	"Homo sapiens transmembrane protein 10 (TMEM10), transcript variant 1, mRNA [NM_033207]"	-0.264094064	5.979039452	-3.18942094	0.007084243	0.132400345	-2.558060115
16842	316	42	24486	0	A_23_P166910	DNAJC13	NM_015268	"Homo sapiens DnaJ (Hsp40) homolog, subfamily C, member 13 (DNAJC13), mRNA [NM_015268]"	-0.264761453	11.24982014	-3.400390418	0.00471797	0.104584125	-2.166548091
7581	146	59	1243	0	A_23_P25019	PRIM1	NM_000946	"Homo sapiens primase, polypeptide 1, 49kDa (PRIM1), mRNA [NM_000946]"	-0.26516694	12.11693926	-3.104231194	0.008348826	0.145599001	-2.715608987
25859	483	49	2213	0	A_23_P59677	RINT1	NM_021930	"Homo sapiens RAD50 interactor 1 (RINT1), mRNA [NM_021930]"	-0.265235997	12.6657955	-3.425973285	0.004491362	0.101625119	-2.11900418
3649	74	85	5727	0	A_23_P42241	OR5V1	NM_030876	"Homo sapiens olfactory receptor, family 5, subfamily V, member 1 (OR5V1), mRNA [NM_030876]"	-0.26540029	6.951861557	-4.087584825	0.001274055	0.047565849	-0.895228612
23228	435	37	33816	0	A_32_P34868	THC2290786	THC2290786	Unknown	-0.267443826	6.103544004	-3.087598799	0.008620839	0.148587373	-2.746314045
16066	301	69	23447	0	A_23_P89543	KIAA0753	NM_014804	"Homo sapiens KIAA0753 (KIAA0753), mRNA [NM_014804]"	-0.267664141	10.40578273	-3.236967551	0.006463711	0.12570999	-2.469957473
9214	176	68	13653	0	A_32_P99549	HNRPM	BC045573	"Homo sapiens heterogeneous nuclear ribonucleoprotein M, mRNA (cDNA clone IMAGE:4829644). [BC045573]"	-0.268019423	6.441889449	-3.901404374	0.001810328	0.059321826	-1.237461554
22659	425	5	32992	0	A_23_P87329	NAT10	NM_024662	"Homo sapiens N-acetyltransferase 10 (NAT10), mRNA [NM_024662]"	-0.268664333	12.94701763	-3.447093424	0.004312582	0.099000964	-2.079750528
11532	219	70	17073	0	A_24_P228637	SETD4	NM_001007260	"Homo sapiens SET domain containing 4 (SETD4), transcript variant 4, mRNA [NM_001007260]"	-0.268678255	12.80653389	-3.05735165	0.009138339	0.153456428	-2.80210067
21608	405	30	31480	0	A_23_P370544	ANKAR	NM_144708	"Homo sapiens hypothetical protein FLJ25415 (FLJ25415), mRNA [NM_144708]"	-0.26882398	6.611763555	-6.01178289	4.30E-05	0.006016406	2.404988688
20300	380	80	29559	0	A_23_P69918	GNL3L	NM_019067	"Homo sapiens guanine nucleotide binding protein-like 3 (nucleolar)-like (GNL3L), mRNA [NM_019067]"	-0.268898446	10.90847033	-3.306939081	0.005648226	0.116470043	-2.340136409
11658	222	10	17120	0	A_23_P118185	LONPL	NM_031490	"Homo sapiens peroxisomal LON protease like (LONPL), mRNA [NM_031490]"	-0.270279533	11.73846951	-4.068365857	0.001320912	0.048928944	-0.93043801
11015	209	84	16319	0	A_23_P152873	NEK8	NM_178170	"Homo sapiens NIMA (never in mitosis gene a)- related kinase 8 (NEK8), mRNA [NM_178170]"	-0.273555261	7.374878399	-4.024054179	0.00143581	0.051634574	-1.011727474
15450	290	10	22413	0	A_23_P258164	CORT	NM_001302	"Homo sapiens cortistatin (CORT), mRNA [NM_001302]"	-0.273725251	7.791935464	-3.121177348	0.008080481	0.143029052	-2.684304925
15492	290	74	5840	0	A_23_P3215	DTWD1	AF168717	"Homo sapiens x 009 protein mRNA, complete cds. [AF168717]"	-0.274024469	9.412256414	-3.107066203	0.008303322	0.145329439	-2.710373331
17221	323	51	25139	0	A_23_P215088	ZC3HC1	NM_016478	"Homo sapiens zinc finger, C3HC-type containing 1 (ZC3HC1), mRNA [NM_016478]"	-0.274280772	12.55830266	-3.815667914	0.002130323	0.065135552	-1.39581505
22267	417	70	32487	0	A_23_P103923	FAM20B	NM_014864	"Homo sapiens family with sequence similarity 20, member B (FAM20B), mRNA [NM_014864]"	-0.275063229	8.094913221	-3.784429506	0.002260799	0.067382263	-1.453608675
6246	122	57	9433	0	A_24_P381803	UBE3A	NM_130839	"Homo sapiens ubiquitin protein ligase E3A (human papilloma virus E6-associated protein, Angelman syndrome) (UBE3A), transcript variant 3, mRNA [NM_130839]"	-0.275143215	13.10207851	-3.059698795	0.009097098	0.153005967	-2.797774228
5721	113	20	8746	0	A_32_P114866	LOC284570	BC040156	"Homo sapiens, clone IMAGE:4941949, mRNA. [BC040156]"	-0.276059483	7.366486311	-3.34973732	0.005201235	0.111045776	-2.260658931
1963	44	26	3214	0	A_23_P38408	ZNF403	NM_024835	"Homo sapiens zinc finger protein 403 (ZNF403), mRNA [NM_024835]"	-0.277401612	11.34052689	-3.859601101	0.00195971	0.061718623	-1.314619838
22517	422	30	32728	0	A_23_P102571	SLC2A4RG	NM_020062	"Homo sapiens SLC2A4 regulator (SLC2A4RG), mRNA [NM_020062]"	-0.278386696	16.27088008	-4.637109946	0.000461201	0.025187167	0.096536272
14307	269	35	20898	0	A_24_P92952	ARID1A	NM_006015	"Homo sapiens AT rich interactive domain 1A (SWI- like) (ARID1A), transcript variant 1, mRNA [NM_006015]"	-0.278424849	10.01314623	-3.696630646	0.002672899	0.07444297	-1.616276016
10275	196	42	15149	0	A_23_P39116	LIG1	NM_000234	"Homo sapiens ligase I, DNA, ATP-dependent (LIG1), mRNA [NM_000234]"	-0.279278489	14.26145827	-3.377254834	0.004932817	0.107334173	-2.209537732
8414	161	85	12600	0	A_24_P66780	FAM83B	NM_001010872	"Homo sapiens family with sequence similarity 83, member B (FAM83B), mRNA [NM_001010872]"	-0.279689523	7.971886664	-3.732121833	0.002497807	0.071525949	-1.55048266
21643	405	82	31576	0	A_23_P253012	GRAMD1C	NM_017577	"Homo sapiens GRAM domain containing 1C (GRAMD1C), mRNA [NM_017577]"	-0.280241068	9.1346826	-3.273058759	0.006029314	0.120901589	-2.403017235
19557	367	18	28505	0	A_23_P138137	OMA1	NM_145243	"Homo sapiens OMA1 homolog, zinc metallopeptidase (S. cerevisiae) (OMA1), mRNA [NM_145243]"	-0.281820913	9.403950895	-3.387637403	0.004835206	0.106150546	-2.190246121
18883	354	54	27472	0	A_24_P923832	ADAMTS13	NM_139027	"Homo sapiens ADAM metallopeptidase with thrombospondin type 1 motif, 13 (ADAMTS13), transcript variant 2, mRNA [NM_139027]"	-0.282578081	7.168632224	-3.213353367	0.006764781	0.129081297	-2.513727087
425	12	41	747	0	A_23_P23303	EXO1	NM_003686	"Homo sapiens exonuclease 1 (EXO1), transcript variant 3, mRNA [NM_003686]"	-0.282750426	11.72265492	-3.099527709	0.008424869	0.146654743	-2.724294084
20449	383	69	29847	0	A_23_P103996	GCLM	NM_002061	"Homo sapiens glutamate-cysteine ligase, modifier subunit (GCLM), mRNA [NM_002061]"	-0.283025367	9.872762771	-3.023923669	0.009746281	0.159607477	-2.863668482
10328	197	29	15280	0	A_24_P120970	C9orf37	NM_032937	"Homo sapiens chromosome 9 open reading frame 37 (C9orf37), mRNA [NM_032937]"	-0.2839472	8.812709078	-3.388924949	0.004823238	0.106006629	-2.187853657
13947	263	27	20412	0	A_24_P229447	ENST00000360102	ENST00000360102	"Homo sapiens clone CD-27-VH immunoglobulin heavy chain variable region mRNA, partial cds. [AY944711]"	-0.284059623	7.435471061	-3.196350734	0.006990218	0.131787672	-2.545226092
11369	216	48	16719	0	A_23_P10987	A_23_P10987	A_23_P10987	Unknown	-0.284679075	10.16527648	-3.947004378	0.001660606	0.056837193	-1.153417483
28117	526	74	40716	0	A_23_P306326	SLC23A3	AK055730	"Homo sapiens cDNA FLJ31168 fis, clone KIDNE1000152, moderately similar to Mus musculus yolk sac permease-like molecule 1 (YSPL-1) mRNA. [AK055730]"	-0.284801322	6.129512901	-3.475303077	0.004084946	0.096108018	-2.027318556
2098	46	70	3459	0	A_24_P144983	DKFZp667M2411	NM_207323	"Homo sapiens hypothetical protein DKFZp667M2411 (DKFZp667M2411), mRNA [NM_207323]"	-0.285759965	8.548996544	-3.159801184	0.007500603	0.136951168	-2.612887427
21080	395	59	30758	0	A_23_P256021	LAS1L	NM_031206	"Homo sapiens LAS1-like (S. cerevisiae) (LAS1L), mRNA [NM_031206]"	-0.286048387	14.45042472	-3.426989462	0.004482591	0.101507611	-2.11711558
11622	221	35	17168	0	A_32_P95729	KIAA1794	NM_018193	"Homo sapiens KIAA1794 (KIAA1794), mRNA [NM_018193]"	-0.28731362	12.58875768	-3.195195021	0.007005812	0.131861489	-2.547366648
10121	193	68	15037	0	A_24_P342023	AK097166	AK097166	"Homo sapiens cDNA FLJ39847 fis, clone SPLEN2014645, weakly similar to H.sapiens mRNA for plakophilin 2a and b. [AK097166]"	-0.287964372	6.901889773	-3.1538735	0.007586821	0.13781591	-2.62385391
5451	108	46	8326	0	A_24_P332902	A_24_P332902	A_24_P332902	Unknown	-0.289764969	9.674216375	-3.751507677	0.002407149	0.069934458	-1.514566219
20464	384	11	747	0	A_23_P23303	EXO1	NM_003686	"Homo sapiens exonuclease 1 (EXO1), transcript variant 3, mRNA [NM_003686]"	-0.290596737	11.97257045	-3.381324631	0.004894321	0.106660112	-2.20197592
19691	369	55	28729	0	A_32_P142440	PCSK9	NM_174936	"Homo sapiens proprotein convertase subtilisin/kexin type 9 (PCSK9), mRNA [NM_174936]"	-0.291271484	14.03861522	-3.025364004	0.009719276	0.159315267	-2.861017625
13661	258	25	19938	0	A_24_P311771	ZFR	NM_016107	"Homo sapiens zinc finger RNA binding protein (ZFR), mRNA [NM_016107]"	-0.291726732	10.32216245	-3.121702855	0.008072299	0.143029052	-2.683333866
20541	385	53	29971	0	A_23_P316239	CXorf40B	NM_001013845	"Homo sapiens chromosome X open reading frame 40B (CXorf40B), mRNA [NM_001013845]"	-0.292077544	12.23404373	-4.02823401	0.001424547	0.051556249	-1.004053221
22727	426	26	2475	0	A_23_P256956	KIF20A	NM_005733	"Homo sapiens kinesin family member 20A (KIF20A), mRNA [NM_005733]"	-0.292869144	12.23107658	-3.114077049	0.008191852	0.144215184	-2.697423431
19408	364	35	28225	0	A_24_P937710	AK000861	AK000861	"Homo sapiens cDNA FLJ20854 fis, clone ADKA01341. [AK000861]"	-0.293129745	5.969804916	-3.086723853	0.008635391	0.148587373	-2.74792873
4908	98	73	7590	0	A_32_P62211	BX538057	BX538057	Homo sapiens mRNA; cDNA DKFZp686J1595 (from clone DKFZp686J1595) [BX538057]	-0.293921443	6.879394236	-3.335239937	0.005348515	0.112915743	-2.287585821
9902	189	60	2555	0	A_23_P127948	ADM	NM_001124	"Homo sapiens adrenomedullin (ADM), mRNA [NM_001124]"	-0.294349083	15.78668917	-3.17396459	0.007298543	0.134211829	-2.58667638
10502	200	68	15510	0	A_32_P101490	ANKRD18A	AB095935	Homo sapiens mRNA for KIAA2015 protein. [AB095935]	-0.294550556	6.799118207	-3.613216126	0.003135243	0.082293607	-1.771072978
20731	388	76	30176	0	A_32_P107983	DKFZp434K191	NM_001029950	"Homo sapiens hypothetical protein DKFZp434K191 (DKFZp434K191), mRNA [NM_001029950]"	-0.296081593	6.280111668	-3.087031958	0.008630264	0.148587373	-2.747360138
16606	312	15	24127	0	A_23_P10232	BANK1	NM_017935	"Homo sapiens B-cell scaffold protein with ankyrin repeats 1 (BANK1), mRNA [NM_017935]"	-0.297042028	8.239313015	-3.810350058	0.00215198	0.065445089	-1.405650122
15099	283	69	1243	0	A_23_P25019	PRIM1	NM_000946	"Homo sapiens primase, polypeptide 1, 49kDa (PRIM1), mRNA [NM_000946]"	-0.297565339	12.12638225	-3.270486235	0.006059283	0.120989517	-2.407790231
9661	185	9	14305	0	A_23_P133375	LOC91137	NM_138773	"Homo sapiens hypothetical protein BC017169 (LOC91137), mRNA [NM_138773]"	-0.297806739	10.45657604	-3.894733487	0.001833362	0.059595428	-1.249767387
24318	455	75	35451	0	A_23_P88362	PPIL5	NM_152329	"Homo sapiens peptidylprolyl isomerase (cyclophilin)-like 5 (PPIL5), transcript variant 1, mRNA [NM_152329]"	-0.298288195	10.14992448	-4.06314353	0.001333948	0.04928313	-0.940010445
3507	72	21	5449	0	A_23_P213877	FLJ13231	NM_023073	"Homo sapiens hypothetical protein FLJ13231 (FLJ13231), mRNA [NM_023073]"	-0.299071386	9.348654318	-3.443441808	0.00434297	0.099296889	-2.086537522
11803	224	64	17376	0	A_23_P334218	WDR67	NM_145647	"Homo sapiens WD repeat domain 67 (WDR67), mRNA [NM_145647]"	-0.300685547	10.81534524	-3.763356445	0.002353395	0.069054021	-1.49262166
761	20	29	1318	0	A_23_P42397	PRSS35	NM_153362	"Homo sapiens protease, serine, 35 (PRSS35), mRNA [NM_153362]"	-0.300790842	12.22592794	-3.025653264	0.009713861	0.159315267	-2.860485237
7728	149	30	11561	0	A_23_P383977	SNAPC5	NM_006049	"Homo sapiens small nuclear RNA activating complex, polypeptide 5, 19kDa (SNAPC5), mRNA [NM_006049]"	-0.300976419	10.83851746	-3.775860139	0.002297997	0.068133082	-1.469470872
26821	501	14	38903	0	A_23_P52738	DCPS	NM_014026	"Homo sapiens decapping enzyme, scavenger (DCPS), mRNA [NM_014026]"	-0.302602619	13.63438772	-4.193833062	0.001044133	0.042566437	-0.701137202
5097	102	21	7803	0	A_24_P230721	WDR73	NM_032856	"Homo sapiens WD repeat domain 73 (WDR73), mRNA [NM_032856]"	-0.302695182	10.14749826	-4.477474359	0.000617386	0.030450819	-0.188258532
24995	467	82	36385	0	A_23_P80902	KIF15	NM_020242	"Homo sapiens kinesin family member 15 (KIF15), mRNA [NM_020242]"	-0.303187396	11.79017724	-3.477978108	0.004064001	0.095774057	-2.022346614
1929	43	58	3275	0	A_32_P178045	THC2413163	THC2413163	Unknown	-0.303188428	6.337622671	-3.447516865	0.004309072	0.099000486	-2.078963505
5988	117	70	9149	0	A_23_P149153	PDE4DIP	NM_022359	"Homo sapiens phosphodiesterase 4D interacting protein (myomegalin) (PDE4DIP), transcript variant 3, mRNA [NM_022359]"	-0.304250511	6.23117976	-3.638601018	0.002986524	0.079767874	-1.723943763
11790	224	47	17347	0	A_32_P96719	SHCBP1	NM_024745	"Homo sapiens SHC SH2-domain binding protein 1 (SHCBP1), mRNA [NM_024745]"	-0.304704608	11.11798217	-3.785669962	0.002255466	0.067364825	-1.451312832
6338	124	26	9531	0	A_24_P115007	ALDH5A1	NM_170740	"Homo sapiens aldehyde dehydrogenase 5 family, member A1 (succinate-semialdehyde dehydrogenase) (ALDH5A1), nuclear gene encoding mitochondrial protein, transcript variant 1, mRNA [NM_170740]"	-0.305510025	11.68980268	-3.175335125	0.007279281	0.134175722	-2.584139454
24697	462	51	35874	0	A_23_P14508	ENST00000256367	ENST00000256367	"Homo sapiens tetratricopeptide repeat domain 9, mRNA (cDNA clone IMAGE:5763935), partial cds. [BC047950]"	-0.306587252	8.824505914	-4.1907202	0.001050222	0.04260217	-0.706809681
9650	184	77	14277	0	A_23_P23542	C1orf82	NM_024813	"Homo sapiens chromosome 1 open reading frame 82 (C1orf82), mRNA [NM_024813]"	-0.30695538	9.43984926	-3.256786165	0.006221423	0.123015101	-2.433204994
19107	358	65	27804	0	A_23_P207541	AK091801	AK091801	"Homo sapiens cDNA FLJ34482 fis, clone HLUNG2004067. [AK091801]"	-0.307311594	9.982254627	-4.265427583	0.000913684	0.039161439	-0.570919995
2978	62	79	4760	0	A_32_P131143	CECR4	AF307448	"Homo sapiens Cat eye syndrome critical region candidate gene number 4 (CECR4) mRNA, partial cds. [AF307448]"	-0.310057789	6.560156166	-3.299027586	0.005734991	0.117712046	-2.35482306
8686	166	67	12882	0	A_23_P205818	HISPPD2A	NM_014659	"Homo sapiens Histidine acid phosphatase domain containing 2A (HISPPD2A), transcript variant 2, mRNA [NM_014659]"	-0.310205269	8.252568741	-3.826518312	0.002086824	0.064360368	-1.375752335
26376	493	20	38296	0	A_23_P87513	ATP6V0A2	NM_012463	"Homo sapiens ATPase, H+ transporting, lysosomal V0 subunit a2 (ATP6V0A2), mRNA [NM_012463]"	-0.311120997	11.81325543	-3.329366032	0.005409376	0.113608915	-2.298494457
15584	292	62	22663	0	A_23_P10497	ATP9B	NM_198531	"Homo sapiens ATPase, Class II, type 9B (ATP9B), mRNA [NM_198531]"	-0.311617675	10.30150506	-3.275816333	0.005997354	0.120430936	-2.397900647
12431	235	61	2475	0	A_23_P256956	KIF20A	NM_005733	"Homo sapiens kinesin family member 20A (KIF20A), mRNA [NM_005733]"	-0.312890503	12.40111631	-3.15987895	0.007499479	0.136951168	-2.612743542
12539	237	73	18469	0	A_23_P429959	PRX	NM_020956	"Homo sapiens periaxin (PRX), transcript variant 1, mRNA [NM_020956]"	-0.312920106	10.12702284	-3.750393634	0.002412266	0.069985327	-1.516629798
11364	216	39	16702	0	A_23_P52121	PDZK1	NM_002614	"Homo sapiens PDZ domain containing 1 (PDZK1), mRNA [NM_002614]"	-0.31294556	13.14709985	-3.191934537	0.007049993	0.13233121	-2.553405198
24030	450	58	34956	0	A_23_P92012	TSEN2	NM_025265	"Homo sapiens tRNA splicing endonuclease 2 homolog (S. cerevisiae) (TSEN2), mRNA [NM_025265]"	-0.312971624	11.24298374	-3.154019996	0.007584678	0.13781591	-2.62358291
19162	359	65	1243	0	A_23_P25019	PRIM1	NM_000946	"Homo sapiens primase, polypeptide 1, 49kDa (PRIM1), mRNA [NM_000946]"	-0.313229281	12.06895405	-3.335920238	0.005341511	0.112915743	-2.286322359
16169	303	71	23607	0	A_23_P338952	S100PBP	NM_022753	"Homo sapiens S100P binding protein (S100PBP), transcript variant 1, mRNA [NM_022753]"	-0.315132811	10.41202715	-3.267073532	0.006099272	0.121446128	-2.414121712
28173	528	17	40739	0	A_32_P43855	THC2406026	THC2406026	"ALU8_HUMAN (P39195) Alu subfamily SX sequence contamination warning entry, partial (10%) [THC2406026]"	-0.315977079	9.086620156	-3.123247717	0.008048292	0.14290503	-2.680479083
13304	252	18	19459	0	A_23_P35656	FLJ34077	BC003519	"Homo sapiens weakly similar to zinc finger protein 195, mRNA (cDNA clone IMAGE:3606289), partial cds. [BC003519]"	-0.316251744	11.20873965	-3.738343707	0.002468338	0.071103159	-1.538953614
7162	139	9	10744	0	A_23_P53276	TIMELESS	NM_003920	"Homo sapiens timeless homolog (Drosophila) (TIMELESS), mRNA [NM_003920]"	-0.316875684	14.05262272	-3.61938924	0.003098399	0.08178045	-1.75961059
18453	346	84	26912	0	A_24_P341126	A_24_P341126	A_24_P341126	Unknown	-0.317522687	7.909196127	-3.435477715	0.00441	0.100357325	-2.101339622
28304	531	22	40993	0	A_32_P94667	PDE4DIP	NM_014644	"Homo sapiens phosphodiesterase 4D interacting protein (myomegalin) (PDE4DIP), transcript variant 1, mRNA [NM_014644]"	-0.318815203	6.587855294	-3.016103142	0.009894215	0.160960513	-2.878058543
23615	442	74	34348	0	A_32_P94221	LOC645158	BC018088	"Homo sapiens hypothetical protein LOC645158, mRNA (cDNA clone IMAGE:4798132), partial cds. [BC018088]"	-0.319308706	6.238617561	-3.820846127	0.002109449	0.064846714	-1.386239621
12407	235	26	18242	0	A_24_P626981	NUDT16P	NR_002949	Homo sapiens nudix (nucleoside diphosphate linked moiety X)-type motif 16 pseudogene (NUDT16P) on chromosome 3 [NR_002949]	-0.320366977	7.595397526	-3.452753061	0.004265906	0.098538935	-2.069231296
12131	230	55	17829	0	A_23_P23983	C10orf97	NM_024948	"Homo sapiens chromosome 10 open reading frame 97 (C10orf97), mRNA [NM_024948]"	-0.320883899	11.68383436	-3.466568123	0.004154104	0.097278627	-2.043553839
18324	344	69	26733	0	A_32_P122754	C9orf30	NM_080655	"Homo sapiens chromosome 9 open reading frame 30 (C9orf30), mRNA [NM_080655]"	-0.320927392	10.20050313	-3.366739931	0.005033697	0.108944403	-2.22907356
2454	53	20	4009	0	A_24_P25326	ZMYM6	AB037774	"Homo sapiens mRNA for KIAA1353 protein, partial cds. [AB037774]"	-0.322913992	7.298078747	-3.03306702	0.009576108	0.157605853	-2.846837587
23988	449	82	35000	0	A_23_P113393	APLN	NM_017413	"Homo sapiens apelin, AGTRL1 ligand (APLN), mRNA [NM_017413]"	-0.323042137	6.790090609	-3.270894799	0.006054514	0.120989517	-2.407032207
6842	133	31	10324	0	A_23_P138023	APITD1	NM_199295	"Homo sapiens apoptosis-inducing, TAF9-like domain 1 (APITD1), transcript variant B, mRNA [NM_199295]"	-0.323130097	10.42913462	-4.739779318	0.000382949	0.022590006	0.278079148
25567	478	21	747	0	A_23_P23303	EXO1	NM_003686	"Homo sapiens exonuclease 1 (EXO1), transcript variant 3, mRNA [NM_003686]"	-0.323541749	11.80467825	-3.859566444	0.001959839	0.061718623	-1.314683846
6816	132	61	10221	0	A_23_P22409	FUT10	NM_032664	"Homo sapiens fucosyltransferase 10 (alpha (1,3) fucosyltransferase) (FUT10), mRNA [NM_032664]"	-0.324371247	10.31210501	-3.101990786	0.008384962	0.146139372	-2.719746147
4370	88	58	6777	0	A_23_P364107	C14orf106	NM_018353	"Homo sapiens chromosome 14 open reading frame 106 (C14orf106), mRNA [NM_018353]"	-0.32555476	10.1695472	-3.354980744	0.005148978	0.110428639	-2.250918918
7205	139	76	10862	0	A_23_P500410	ATP6V1G2	NM_130463	"Homo sapiens ATPase, H+ transporting, lysosomal 13kDa, V1 subunit G2 (ATP6V1G2), transcript variant 1, mRNA [NM_130463]"	-0.325675199	6.585595191	-3.181496924	0.00719331	0.133548769	-2.572732414
24180	453	36	35226	0	A_32_P22501	ENST00000313807	ENST00000313807	Homo sapiens cDNA clone IMAGE:5314207. [BC042851]	-0.32653586	9.754558578	-3.065620749	0.008993867	0.152262515	-2.786856482
2969	62	66	4735	0	A_23_P353614	C8orf46	NM_152765	"Homo sapiens chromosome 8 open reading frame 46 (C8orf46), mRNA [NM_152765]"	-0.327245373	6.572492898	-3.972477462	0.001582549	0.054957464	-1.106528047
9614	184	21	14175	0	A_23_P161064	ZNF364	NM_014455	"Homo sapiens zinc finger protein 364 (ZNF364), mRNA [NM_014455]"	-0.327685825	11.5256817	-4.313731967	0.000835265	0.0365738	-0.483341068
16329	307	6	23799	0	A_23_P218569	THC2411515	THC2411515	Unknown	-0.329185206	7.462214703	-4.446809057	0.00065319	0.031550407	-0.243301237
23861	447	42	34765	0	A_32_P209641	KIAA0232	NM_014743	"Homo sapiens KIAA0232 gene product (KIAA0232), mRNA [NM_014743]"	-0.330100214	7.485725445	-3.151370226	0.007623527	0.138305604	-2.628484461
18668	350	83	27219	0	A_23_P48964	VPS33B	NM_018668	"Homo sapiens vacuolar protein sorting 33B (yeast) (VPS33B), mRNA [NM_018668]"	-0.331111289	9.389492102	-3.932832908	0.001705728	0.057562754	-1.179522259
12146	230	76	17867	0	A_32_P127009	THC2441046	THC2441046	Unknown	-0.331220059	6.482507886	-4.46037474	0.000637093	0.031113387	-0.218938627
23269	436	14	33774	0	A_24_P200603	PCBD2	NM_032151	"Homo sapiens pterin-4 alpha-carbinolamine dehydratase/dimerization cofactor of hepatocyte nuclear factor 1 alpha (TCF1) 2 (PCBD2), mRNA [NM_032151]"	-0.331379782	11.32874604	-3.95284467	0.001642368	0.056417127	-1.142663135
5236	104	56	8032	0	A_23_P145175	ZNF318	NM_014345	"Homo sapiens zinc finger protein 318 (ZNF318), mRNA [NM_014345]"	-0.331427959	9.547936903	-3.311424202	0.005599626	0.116058274	-2.331809583
2665	57	21	4328	0	A_32_P1614	AK023018	AK023018	"Homo sapiens cDNA FLJ12956 fis, clone NT2RP2005501. [AK023018]"	-0.332085494	11.0244863	-3.333066902	0.00537095	0.113140885	-2.291621535
26516	495	67	38540	0	A_23_P317105	AKAP10	NM_007202	"Homo sapiens A kinase (PRKA) anchor protein 10 (AKAP10), nuclear gene encoding mitochondrial protein, mRNA [NM_007202]"	-0.332329062	10.27320693	-4.007498122	0.001481328	0.052610753	-1.042137433
6789	132	21	10147	0	A_23_P410587	PHF17	NM_024900	"Homo sapiens PHD finger protein 17 (PHF17), transcript variant S, mRNA [NM_024900]"	-0.333450703	9.506851604	-4.445356998	0.000654937	0.031550407	-0.245910193
5078	101	70	7896	0	A_32_P166480	C9orf93	NM_173550	"Homo sapiens chromosome 9 open reading frame 93 (C9orf93), mRNA [NM_173550]"	-0.334275228	6.690289681	-3.542363725	0.003591358	0.088578815	-1.902688241
15370	288	57	22344	0	A_32_P80089	ENST00000346061	ENST00000346061	"Homo sapiens, Similar to FSHD region gene 1, clone IMAGE:4297267, mRNA. [BC017921]"	-0.334436497	11.87266168	-3.314350179	0.005568146	0.115710828	-2.32637708
23223	435	26	33796	0	A_23_P429449	NKD1	NM_033119	"Homo sapiens naked cuticle homolog 1 (Drosophila) (NKD1), mRNA [NM_033119]"	-0.334923709	8.5675718	-3.167483676	0.007390318	0.135548074	-2.598671469
26034	486	74	37765	0	A_24_P911928	ENST00000331406	ENST00000331406	"Homo sapiens, clone IMAGE:5222754, mRNA, partial cds. [BC032233]"	-0.335677762	6.922947073	-4.024345853	0.001435021	0.051634574	-1.011191913
19951	374	25	28989	0	A_23_P131816	DNTTIP1	NM_052951	"Homo sapiens deoxynucleotidyltransferase, terminal, interacting protein 1 (DNTTIP1), mRNA [NM_052951]"	-0.335731386	14.72715238	-4.212161332	0.001009011	0.041612918	-0.667756003
13312	252	28	1338	0	A_23_P40174	MMP9	NM_004994	"Homo sapiens matrix metallopeptidase 9 (gelatinase B, 92kDa gelatinase, 92kDa type IV collagenase) (MMP9), mRNA [NM_004994]"	-0.335765535	7.873910438	-3.66894944	0.002818096	0.077182089	-1.667622397
15378	288	71	22368	0	A_23_P35645	RBM17	NM_032905	"Homo sapiens RNA binding motif protein 17 (RBM17), mRNA [NM_032905]"	-0.335889632	12.4135847	-3.181260442	0.007196591	0.133548769	-2.573170239
27370	511	53	39717	0	A_23_P127394	CRY2	NM_021117	"Homo sapiens cryptochrome 2 (photolyase-like) (CRY2), mRNA [NM_021117]"	-0.336661124	12.25365012	-4.652425999	0.000448547	0.025004091	0.12370131
22677	425	35	33046	0	A_23_P201845	ZMYM6	NM_007167	"Homo sapiens zinc finger, MYM-type 6 (ZMYM6), mRNA [NM_007167]"	-0.337195884	7.795365175	-3.046368781	0.009333801	0.155057929	-2.822339247
19875	372	75	28927	0	A_24_P290770	OGDH	NM_001003941	"Homo sapiens oxoglutarate (alpha-ketoglutarate) dehydrogenase (lipoamide) (OGDH), nuclear gene encoding mitochondrial protein, transcript variant 2, mRNA [NM_001003941]"	-0.338151661	8.189246623	-3.87418283	0.001906222	0.060765517	-1.287694053
4283	87	14	747	0	A_23_P23303	EXO1	NM_003686	"Homo sapiens exonuclease 1 (EXO1), transcript variant 3, mRNA [NM_003686]"	-0.338261951	11.68063089	-3.656132115	0.002888019	0.078230242	-1.691405815
5859	115	56	8966	0	A_23_P127652	ZNF202	NM_003455	"Homo sapiens zinc finger protein 202 (ZNF202), mRNA [NM_003455]"	-0.338743452	9.6125359	-3.105460038	0.008329071	0.145490938	-2.713339644
1382	32	76	2343	0	A_23_P214908	MTHFD1L	AY374131	"Homo sapiens truncated C1-tetrahydrofolate synthase mRNA, complete cds; nuclear gene for mitochondrial product; alternatively spliced. [AY374131]"	-0.339047219	12.6786596	-3.829093708	0.002076633	0.064255594	-1.370991246
346	10	63	644	0	A_32_P69136	CD521096	CD521096	"CD521096 AGENCOURT_14355292 NIH_MGC_191 Homo sapiens cDNA clone IMAGE:30410815 5', mRNA sequence [CD521096]"	-0.339208243	8.092547765	-3.313879355	0.0055732	0.115710828	-2.327251247
19203	360	46	2555	0	A_23_P127948	ADM	NM_001124	"Homo sapiens adrenomedullin (ADM), mRNA [NM_001124]"	-0.33922848	15.77820213	-3.221865064	0.006654674	0.128013109	-2.497953243
23161	434	16	33620	0	A_23_P501805	LIPT1	NM_145197	"Homo sapiens lipoyltransferase 1 (LIPT1), transcript variant 3, mRNA [NM_145197]"	-0.34008551	8.936356647	-3.392684477	0.004788462	0.105590006	-2.180867738
22538	422	73	32802	0	A_23_P122077	GCNT4	NM_016591	"Homo sapiens glucosaminyl (N-acetyl) transferase 4, core 2 (beta-1,6-N-acetylglucosaminyltransferase) (GCNT4), mRNA [NM_016591]"	-0.340675959	6.47011015	-3.911803237	0.001775011	0.058767982	-1.218284134
27518	514	50	39859	0	A_24_P246552	VTI1B	NM_006370	"Homo sapiens vesicle transport through interaction with t-SNAREs homolog 1B (yeast) (VTI1B), mRNA [NM_006370]"	-0.341111494	10.8288312	-3.988416095	0.00153563	0.053594048	-1.077211762
22309	418	46	32443	0	A_23_P24948	KCNE3	NM_005472	"Homo sapiens potassium voltage-gated channel, Isk-related family, member 3 (KCNE3), mRNA [NM_005472]"	-0.34223145	11.75302045	-3.871763714	0.001914992	0.060846553	-1.292160213
21810	409	6	31750	0	A_23_P37704	CDT1	NM_030928	"Homo sapiens chromatin licensing and DNA replication factor 1 (CDT1), mRNA [NM_030928]"	-0.342245776	15.38540776	-3.594817286	0.003247715	0.083773342	-1.805241524
9952	190	53	14705	0	A_32_P179351	BX095281	BX095281	"BX095281 Soares melanocyte 2NbHM Homo sapiens cDNA clone IMAGp998E03596, mRNA sequence [BX095281]"	-0.342344879	9.247642227	-3.40748239	0.004654019	0.103733809	-2.153368774
7134	138	49	10664	0	A_23_P80342	MAP3K7IP1	NM_006116	"Homo sapiens mitogen-activated protein kinase kinase kinase 7 interacting protein 1 (MAP3K7IP1), transcript variant alpha, mRNA [NM_006116]"	-0.343019271	10.20938993	-3.191809331	0.007051695	0.13233121	-2.553637075
19962	374	41	29019	0	A_23_P259393	SFMBT1	NM_001005159	"Homo sapiens Scm-like with four mbt domains 1 (SFMBT1), transcript variant 1, mRNA [NM_001005159]"	-0.343551638	11.80584004	-6.174557357	3.30E-05	0.005355601	2.659592873
10937	208	52	16106	0	A_32_P8396	THC2374342	THC2374342	"ALU7_HUMAN (P39194) Alu subfamily SQ sequence contamination warning entry, partial (15%) [THC2374342]"	-0.343637205	6.702003039	-3.718662333	0.002562791	0.072935428	-1.575428187
24961	467	31	36293	0	A_23_P338534	HIF3A	NM_022462	"Homo sapiens hypoxia inducible factor 3, alpha subunit (HIF3A), transcript variant 2, mRNA [NM_022462]"	-0.344193658	6.690267782	-3.832519558	0.002063155	0.064118256	-1.364658478
20478	384	32	29781	0	A_23_P4335	KRT14	NM_000526	"Homo sapiens keratin 14 (epidermolysis bullosa simplex, Dowling-Meara, Koebner) (KRT14), mRNA [NM_000526]"	-0.344802253	7.523212726	-3.441810135	0.004356619	0.099480394	-2.089570178
12999	246	47	19037	0	A_24_P918397	SLC25A28	NM_031212	"Homo sapiens solute carrier family 25, member 28 (SLC25A28), mRNA [NM_031212]"	-0.345186081	12.88864927	-3.336224967	0.005338376	0.112915743	-2.285756409
19774	371	5	28794	0	A_23_P204751	ACCN2	NM_020039	"Homo sapiens amiloride-sensitive cation channel 2, neuronal (ACCN2), transcript variant 1, mRNA [NM_020039]"	-0.346596192	11.37008987	-3.115065909	0.00817625	0.144094977	-2.695596616
17727	333	32	25892	0	A_24_P652537	BC034006	BC034006	Homo sapiens cDNA clone IMAGE:5295612. [BC034006]	-0.348284475	6.574283026	-4.297316333	0.000861105	0.037359326	-0.513077816
19637	368	65	28592	0	A_23_P212089	NFKBIZ	NM_031419	"Homo sapiens nuclear factor of kappa light polypeptide gene enhancer in B-cells inhibitor, zeta (NFKBIZ), transcript variant 1, mRNA [NM_031419]"	-0.349071867	9.868013591	-3.076335001	0.008810051	0.150678948	-2.767096698
7338	142	31	10937	0	A_24_P73036	C11orf46	NM_152316	"Homo sapiens chromosome 11 open reading frame 46 (C11orf46), mRNA [NM_152316]"	-0.349670411	9.882047616	-3.241413366	0.006408549	0.125252613	-2.461714336
14324	269	58	20935	0	A_23_P130359	ARHGAP28	NM_030672	"Homo sapiens Rho GTPase activating protein 28 (ARHGAP28), transcript variant 2, mRNA [NM_030672]"	-0.350423393	9.141851522	-4.419747766	0.000686568	0.03237804	-0.291960938
11524	219	54	17044	0	A_23_P143334	C20orf133	NM_080676	"Homo sapiens chromosome 20 open reading frame 133 (C20orf133), transcript variant 3, mRNA [NM_080676]"	-0.351955995	7.060894253	-3.249839044	0.006305299	0.123810762	-2.446089798
19478	365	72	28448	0	A_24_P116233	C13orf1	NM_020456	"Homo sapiens chromosome 13 open reading frame 1 (C13orf1), mRNA [NM_020456]"	-0.353408965	10.71838577	-3.856003777	0.00197314	0.06190206	-1.3212643
21281	399	39	31030	0	A_23_P370005	RIPK1	NM_003804	"Homo sapiens receptor (TNFRSF)-interacting serine-threonine kinase 1 (RIPK1), mRNA [NM_003804]"	-0.35489356	10.36277973	-3.491359846	0.003960842	0.094384657	-1.997474954
20124	377	38	29325	0	A_23_P6151	PLAGL2	NM_002657	"Homo sapiens pleiomorphic adenoma gene-like 2 (PLAGL2), mRNA [NM_002657]"	-0.355255576	12.99092058	-3.090727131	0.008569011	0.147893631	-2.740540346
27009	504	57	39134	0	A_23_P35168	ALG6	NM_013339	"Homo sapiens asparagine-linked glycosylation 6 homolog (S. cerevisiae, alpha-1,3-glucosyltransferase) (ALG6), mRNA [NM_013339]"	-0.355519191	10.24113431	-3.488992829	0.003978894	0.094384657	-2.00187431
14940	280	84	21769	0	A_24_P335901	ZNF266	NM_006631	"Homo sapiens zinc finger protein 266 (ZNF266), mRNA [NM_006631]"	-0.356080191	10.06777948	-3.462809345	0.004184226	0.097393958	-2.05054013
3192	66	71	5066	0	A_32_P215856	A_32_P215856	A_32_P215856	Unknown	-0.35620555	7.220266576	-3.224409071	0.006622115	0.127787188	-2.493238065
18603	349	58	27176	0	A_24_P158065	MGC40405	NM_152789	"Homo sapiens hypothetical protein MGC40405 (MGC40405), transcript variant 1, mRNA [NM_152789]"	-0.356288696	12.85895869	-5.116426354	0.000195863	0.01493933	0.932267524
6431	125	84	9797	0	A_24_P398147	NEBL	NM_006393	"Homo sapiens nebulette (NEBL), transcript variant 1, mRNA [NM_006393]"	-0.356762178	8.890866865	-3.554112129	0.003511316	0.087779815	-1.880858605
22219	416	70	32330	0	A_23_P73208	MGC29891	NM_144618	"Homo sapiens hypothetical protein MGC29891 (MGC29891), mRNA [NM_144618]"	-0.3574381	7.902264489	-3.163277628	0.007450495	0.136237642	-2.606454906
18209	342	59	26561	0	A_23_P345928	C12orf26	NM_032230	"Homo sapiens chromosome 12 open reading frame 26 (C12orf26), mRNA [NM_032230]"	-0.358387692	9.766038003	-3.70373217	0.002636891	0.07407836	-1.603107502
26005	486	30	37685	0	A_23_P161022	SNAPAP	NM_012437	"Homo sapiens SNAP-associated protein (SNAPAP), mRNA [NM_012437]"	-0.358717034	11.6654026	-3.029039494	0.0096507	0.158557591	-2.854252268
20741	389	5	30201	0	A_24_P23546	SP8	NM_198956	"Homo sapiens Sp8 transcription factor (SP8), transcript variant 2, mRNA [NM_198956]"	-0.358870159	8.868941904	-3.298800855	0.005737498	0.117712046	-2.355243931
16917	317	73	24704	0	A_23_P349321	XYLT1	NM_022166	"Homo sapiens xylosyltransferase I (XYLT1), mRNA [NM_022166]"	-0.359021388	7.553423291	-3.4951069	0.003932433	0.09400072	-1.9905107
16416	308	62	23901	0	A_24_P322635	ELMO2	NM_182764	"Homo sapiens engulfment and cell motility 2 (ELMO2), transcript variant 2, mRNA [NM_182764]"	-0.359532175	12.68879095	-4.390569311	0.000724539	0.033591636	-0.344516311
2722	58	22	4331	0	A_32_P91507	THC2344809	THC2344809	Unknown	-0.359620441	7.470936548	-3.257160106	0.006216941	0.123015101	-2.432511395
16365	307	63	23902	0	A_24_P219266	LRRC57	NM_153260	"Homo sapiens leucine rich repeat containing 57 (LRRC57), mRNA [NM_153260]"	-0.36003232	11.1376212	-3.900120802	0.001814737	0.059321826	-1.239829158
8981	172	33	13283	0	A_32_P88231	LOC643684	XM_931745	"PREDICTED: Homo sapiens hypothetical protein LOC643684 (LOC643684), mRNA [XM_931745]"	-0.360079346	8.650132483	-3.389363303	0.00481917	0.105999331	-2.187039121
7398	143	42	11105	0	A_24_P98109	SNX10	NM_013322	"Homo sapiens sorting nexin 10 (SNX10), mRNA [NM_013322]"	-0.360091161	9.074265454	-3.51389051	0.0037931	0.092224019	-1.955600812
18193	342	34	26517	0	A_23_P94889	BX640636	BX640636	Homo sapiens mRNA; cDNA DKFZp779H2259 (from clone DKFZp779H2259). [BX640636]	-0.360583012	8.578493642	-4.523214492	0.000567712	0.028919664	-0.106353662
9515	182	34	14045	0	A_23_P203629	IL18BP	NM_173042	"Homo sapiens interleukin 18 binding protein (IL18BP), transcript variant A, mRNA [NM_173042]"	-0.360631309	8.446742934	-3.215826493	0.006732602	0.128726983	-2.509144241
23013	431	45	33522	0	A_24_P126305	ZNF500	NM_021646	"Homo sapiens zinc finger protein 500 (ZNF500), mRNA [NM_021646]"	-0.360638678	9.725969191	-3.021247664	0.009796652	0.160246531	-2.868593041
12481	236	55	18294	0	A_23_P388150	PLA2G12B	NM_032562	"Homo sapiens phospholipase A2, group XIIB (PLA2G12B), mRNA [NM_032562]"	-0.360967008	11.0482241	-3.677162915	0.002774195	0.076422341	-1.652384427
19647	368	80	28620	0	A_24_P170357	A_24_P170357	A_24_P170357	Unknown	-0.361061495	8.931858152	-3.524264599	0.0037183	0.090826477	-1.936321407
17725	333	27	25882	0	A_23_P134786	PHF20L1	NM_016018	"Homo sapiens PHD finger protein 20-like 1 (PHF20L1), transcript variant 1, mRNA [NM_016018]"	-0.361182849	10.32752703	-3.942848164	0.001673711	0.057010661	-1.161072138
11088	211	31	16379	0	A_23_P61100	RABEP2	NM_024816	"Homo sapiens rabaptin, RAB GTPase binding effector protein 2 (RABEP2), mRNA [NM_024816]"	-0.361217116	10.40181876	-4.500858453	0.000591452	0.029561283	-0.146355965
15297	287	39	747	0	A_23_P23303	EXO1	NM_003686	"Homo sapiens exonuclease 1 (EXO1), transcript variant 3, mRNA [NM_003686]"	-0.361728475	12.13120412	-3.812422698	0.002143512	0.065327627	-1.401816722
3193	66	72	5068	0	A_24_P915355	ZNF445	NM_181489	"Homo sapiens zinc finger protein 445 (ZNF445), mRNA [NM_181489]"	-0.362303197	6.93398356	-3.495911592	0.003926359	0.09400072	-1.989015113
12134	230	59	17837	0	A_24_P254551	ARHGEF9	NM_015185	"Homo sapiens Cdc42 guanine nucleotide exchange factor (GEF) 9 (ARHGEF9), mRNA [NM_015185]"	-0.364778677	8.305125819	-3.656307708	0.00288705	0.078230242	-1.691079958
12391	234	83	747	0	A_23_P23303	EXO1	NM_003686	"Homo sapiens exonuclease 1 (EXO1), transcript variant 3, mRNA [NM_003686]"	-0.365688493	12.00336538	-4.445762957	0.000654448	0.031550407	-0.24518077
14653	275	76	21451	0	A_23_P148821	DPH5	NM_015958	"Homo sapiens DPH5 homolog (S. cerevisiae) (DPH5), mRNA [NM_015958]"	-0.365855084	10.86842471	-3.174219121	0.007294962	0.134211829	-2.586205239
15431	289	69	22521	0	A_23_P123242	RBAK	NM_021163	"Homo sapiens RB-associated KRAB repressor (RBAK), mRNA [NM_021163]"	-0.366574718	8.02776935	-3.047247111	0.009318018	0.154976226	-2.820721076
25956	485	38	1655	0	A_23_P250813	WRN	NM_000553	"Homo sapiens Werner syndrome (WRN), mRNA [NM_000553]"	-0.366826173	11.0000696	-3.028366763	0.009663215	0.158671339	-2.855490629
16434	309	10	23961	0	A_24_P122891	ZFAND2B	NM_138802	"Homo sapiens zinc finger, AN1-type domain 2B (ZFAND2B), mRNA [NM_138802]"	-0.367044304	12.79895869	-3.119604407	0.008105022	0.143284673	-2.687211378
15086	283	46	22013	0	A_24_P89843	CYHR1	NM_032687	"Homo sapiens cysteine/histidine-rich 1 (CYHR1), mRNA [NM_032687]"	-0.367274842	10.22172287	-3.836089411	0.002049206	0.063754581	-1.358060177
15726	295	39	6112	0	A_23_P209962	SMC6	NM_024624	"Homo sapiens structural maintenance of chromosomes 6 (SMC6), mRNA [NM_024624]"	-0.369647629	11.95364389	-3.360527913	0.005094268	0.109836454	-2.240614106
28055	525	59	40689	0	A_23_P5415	NIF3L1	NM_021824	"Homo sapiens NIF3 NGG1 interacting factor 3-like 1 (S. pombe) (NIF3L1), mRNA [NM_021824]"	-0.369841854	13.08016858	-3.32754073	0.00542843	0.113924767	-2.301884122
14436	271	70	21114	0	A_24_P279797	MGC3207	NM_032285	"Homo sapiens hypothetical protein MGC3207 (MGC3207), transcript variant 2, mRNA [NM_032285]"	-0.370036381	10.04864658	-3.882661332	0.00187581	0.060413438	-1.272043779
9558	183	6	14146	0	A_23_P54147	NIN	NM_016350	"Homo sapiens ninein (GSK3B interacting protein) (NIN), transcript variant 4, mRNA [NM_016350]"	-0.370143418	8.633305028	-4.713848659	0.000401311	0.023238379	0.23235197
14401	271	9	21005	0	A_24_P128085	MNAB	AL833177	Homo sapiens mRNA; cDNA DKFZp667B165 (from clone DKFZp667B165). [AL833177]	-0.371130026	10.15775099	-5.149842429	0.00018472	0.014359585	0.989364474
16586	311	67	24220	0	A_24_P419300	ENST00000342584	ENST00000342584	"Homo sapiens cDNA FLJ13116 fis, clone NT2RP3002659. [AK023178]"	-0.372301696	12.33293114	-3.154677217	0.007575073	0.13781591	-2.622367116
20582	386	30	29931	0	A_24_P101128	DMXL1	NM_005509	"Homo sapiens Dmx-like 1 (DMXL1), mRNA [NM_005509]"	-0.372980685	6.997563208	-3.134512876	0.007875377	0.141427806	-2.659657304
9742	186	58	14399	0	A_23_P26184	DET1	NM_017996	"Homo sapiens de-etiolated homolog 1 (Arabidopsis) (DET1), mRNA [NM_017996]"	-0.373663954	10.05118513	-3.55729759	0.003489927	0.087435136	-1.874940051
20697	388	27	30085	0	A_32_P67747	THC2436814	THC2436814	Unknown	-0.373954833	9.073997959	-3.113989411	0.008193236	0.144215184	-2.69758533
7826	151	18	11684	0	A_23_P258978	GOLGA1	NM_002077	"Homo sapiens golgi autoantigen, golgin subfamily a, 1 (GOLGA1), mRNA [NM_002077]"	-0.373975788	9.185272069	-5.4007458	0.000119568	0.011123371	1.412927873
12748	241	83	18794	0	A_23_P78018	ABCA5	NM_018672	"Homo sapiens ATP-binding cassette, sub-family A (ABC1), member 5 (ABCA5), transcript variant 1, mRNA [NM_018672]"	-0.374406565	8.670884152	-3.296679621	0.005760998	0.117838953	-2.359181398
13911	262	61	20318	0	A_32_P193792	AF161353	AF161353	"Homo sapiens HSPC090 mRNA, partial cds. [AF161353]"	-0.374680336	8.12615075	-3.037241559	0.009499398	0.15704329	-2.839150789
21522	403	71	31401	0	A_24_P383076	AASDH	NM_181806	"Homo sapiens 2-aminoadipic 6-semialdehyde dehydrogenase (AASDH), mRNA [NM_181806]"	-0.374716635	8.984919828	-3.691193492	0.002700805	0.074795171	-1.626359454
28322	531	55	41056	0	A_23_P150768	SLCO2B1	NM_007256	"Homo sapiens solute carrier organic anion transporter family, member 2B1 (SLCO2B1), mRNA [NM_007256]"	-0.374725267	13.69238507	-3.228924932	0.006564712	0.126971459	-2.48486746
12225	232	17	747	0	A_23_P23303	EXO1	NM_003686	"Homo sapiens exonuclease 1 (EXO1), transcript variant 3, mRNA [NM_003686]"	-0.375009734	12.03932653	-3.572349614	0.00339063	0.08574487	-1.846975666
15657	294	9	22720	0	A_23_P160618	SH2D2A	NM_003975	"Homo sapiens SH2 domain protein 2A (SH2D2A), mRNA [NM_003975]"	-0.375078086	10.78893695	-4.8073036	0.000339115	0.021246422	0.396751687
14525	273	43	21223	0	A_23_P101272	ZNF446	NM_017908	"Homo sapiens zinc finger protein 446 (ZNF446), mRNA [NM_017908]"	-0.375333296	11.32926018	-3.075332042	0.008827098	0.150788723	-2.76894678
13893	262	30	20263	0	A_24_P201728	C12orf32	NM_031465	"Homo sapiens chromosome 12 open reading frame 32 (C12orf32), mRNA [NM_031465]"	-0.375523077	10.70584654	-4.351105916	0.000779377	0.035101642	-0.415740042
24955	467	21	36274	0	A_23_P163209	BCL2L10	NM_020396	"Homo sapiens BCL2-like 10 (apoptosis facilitator) (BCL2L10), mRNA [NM_020396]"	-0.376541131	10.29963347	-3.177774247	0.007245128	0.133923946	-2.579624269
18038	339	46	26382	0	A_23_P205273	PPP1R13B	NM_015316	"Homo sapiens protein phosphatase 1, regulatory (inhibitor) subunit 13B (PPP1R13B), mRNA [NM_015316]"	-0.377618328	8.802625596	-5.841824247	5.68E-05	0.007013053	2.13477862
1813	41	49	3095	0	A_24_P419177	ZNF638	NM_014497	"Homo sapiens zinc finger protein 638 (ZNF638), transcript variant 1, mRNA [NM_014497]"	-0.378199885	7.471008929	-3.281164151	0.005935857	0.119898904	-2.387977214
25345	474	31	36753	0	A_24_P269598	ENST00000380896	ENST00000380896	"Human mRNA for KIAA0392 gene, partial cds. [AB002390]"	-0.378290647	11.80652208	-3.129776861	0.007947616	0.142185154	-2.668412034
21162	397	16	30833	0	A_23_P364544	C12orf60	NM_175874	"Homo sapiens chromosome 12 open reading frame 60 (C12orf60), mRNA [NM_175874]"	-0.379204311	8.252706682	-3.830432619	0.002071355	0.064255594	-1.368516163
14678	276	33	21371	0	A_32_P129530	C6orf70	NM_018341	"Homo sapiens chromosome 6 open reading frame 70 (C6orf70), mRNA [NM_018341]"	-0.379891181	10.22108245	-3.180257812	0.007210517	0.133632396	-2.575026485
8101	155	74	12111	0	A_23_P127915	STK33	NM_030906	"Homo sapiens serine/threonine kinase 33 (STK33), mRNA [NM_030906]"	-0.380196152	6.56122994	-3.080614304	0.008737684	0.14980244	-2.759202139
23230	435	39	33820	0	A_24_P842899	THC2306096	THC2306096	Unknown	-0.38089459	8.120422042	-3.523901942	0.00372089	0.090826477	-1.936995359
8509	163	54	12706	0	A_24_P132518	IKBKB	NM_001556	"Homo sapiens inhibitor of kappa light polypeptide gene enhancer in B-cells, kinase beta (IKBKB), mRNA [NM_001556]"	-0.381202442	9.253230625	-3.692077639	0.002696247	0.074783295	-1.624719695
14010	264	30	20419	0	A_24_P144556	A_24_P144556	A_24_P144556	Unknown	-0.381358925	10.58637573	-3.855670061	0.001974391	0.06190206	-1.32188073
9391	180	6	13842	0	A_24_P175435	SLC2A8	NM_014580	"Homo sapiens solute carrier family 2, (facilitated glucose transporter) member 8 (SLC2A8), mRNA [NM_014580]"	-0.381870707	13.65525199	-3.826756065	0.002085881	0.064360368	-1.375312792
22514	422	24	32719	0	A_23_P205913	SLC24A1	NM_004727	"Homo sapiens solute carrier family 24 (sodium/potassium/calcium exchanger), member 1 (SLC24A1), mRNA [NM_004727]"	-0.38233744	7.354303247	-3.466421796	0.004155272	0.097278627	-2.043825811
19549	367	2	28476	0	A_23_P213369	KIAA0141	NM_014773	"Homo sapiens KIAA0141 (KIAA0141), mRNA [NM_014773]"	-0.3830471	9.651160461	-3.696266841	0.002674757	0.07444297	-1.616950676
23766	445	65	34653	0	A_23_P134014	DEADC1	NM_182503	"Homo sapiens deaminase domain containing 1 (DEADC1), mRNA [NM_182503]"	-0.383766689	10.28354079	-3.61831577	0.003104775	0.08179654	-1.761603771
20434	383	47	29806	0	A_32_P15364	BM690036	BM690036	"UI-E-CK1-abr-b-07-0-UI.r1 UI-E-CK1 Homo sapiens cDNA clone UI-E-CK1-abr-b-07-0-UI 5', mRNA sequence [BM690036]"	-0.384024536	7.186260549	-3.29284492	0.005803728	0.117962016	-2.366299082
4195	85	41	6586	0	A_23_P502930	FASTK	NM_006712	"Homo sapiens Fas-activated serine/threonine kinase (FASTK), transcript variant 1, mRNA [NM_006712]"	-0.384463957	15.54496066	-4.2405601	0.000956976	0.040286721	-0.616094779
23412	438	82	34055	0	A_23_P395534	RSC1A1	NM_006511	"Homo sapiens regulatory solute carrier protein, family 1, member 1 (RSC1A1), mRNA [NM_006511]"	-0.384676259	9.657192843	-5.239395883	0.000158002	0.013503455	1.141594452
21530	403	80	31417	0	A_23_P214011	CDH6	NM_004932	"Homo sapiens cadherin 6, type 2, K-cadherin (fetal kidney) (CDH6), mRNA [NM_004932]"	-0.385636196	8.518896899	-4.088142397	0.001272722	0.047565849	-0.894207575
26085	487	69	37910	0	A_23_P374288	CASC3	NM_007359	"Homo sapiens cancer susceptibility candidate 3 (CASC3), mRNA [NM_007359]"	-0.385762148	12.4405156	-3.78665828	0.002251226	0.067309035	-1.449483697
7524	145	55	11291	0	A_23_P88630	BLM	NM_000057	"Homo sapiens Bloom syndrome (BLM), mRNA [NM_000057]"	-0.386688311	11.7905029	-3.254254735	0.006251856	0.1233337	-2.437900244
13902	262	47	20294	0	A_24_P97197	CTDSP1	NM_182642	"Homo sapiens CTD (carboxy-terminal domain, RNA polymerase II, polypeptide A) small phosphatase 1 (CTDSP1), transcript variant 2, mRNA [NM_182642]"	-0.388154514	8.620570499	-3.370408512	0.004998267	0.108508661	-2.222257841
7637	147	69	747	0	A_23_P23303	EXO1	NM_003686	"Homo sapiens exonuclease 1 (EXO1), transcript variant 3, mRNA [NM_003686]"	-0.38887161	12.01809342	-3.901119947	0.001811304	0.059321826	-1.237986183
3177	66	44	5014	0	A_23_P93792	PMS2	NM_000535	"Homo sapiens PMS2 postmeiotic segregation increased 2 (S. cerevisiae) (PMS2), transcript variant 1, mRNA [NM_000535]"	-0.388924654	9.866948945	-3.42327579	0.004514728	0.101829017	-2.124017535
25821	483	4	37486	0	A_23_P121250	EIF4A2	NM_001967	"Homo sapiens eukaryotic translation initiation factor 4A, isoform 2 (EIF4A2), mRNA [NM_001967]"	-0.389531052	15.34951004	-3.319182053	0.005516552	0.115432625	-2.3174055
19717	370	9	28648	0	A_23_P56437	ENST00000263956	ENST00000263956	"Homo sapiens general transcription factor IIIC, polypeptide 3, 102kDa, mRNA (cDNA clone MGC:49899 IMAGE:5498609), complete cds. [BC043347]"	-0.389690201	12.22343965	-3.420441289	0.004539414	0.102061278	-2.129285463
135	5	20	281	0	A_23_P214059	NR3C1	NM_000176	"Homo sapiens nuclear receptor subfamily 3, group C, member 1 (glucocorticoid receptor) (NR3C1), transcript variant 5, mRNA [NM_000176]"	-0.389932983	10.07980278	-3.635053813	0.003006867	0.079985664	-1.730528458
20232	379	49	29500	0	A_23_P70748	REPS1	NM_031922	"Homo sapiens RALBP1 associated Eps domain containing 1 (REPS1), mRNA [NM_031922]"	-0.390440866	14.52630966	-3.965473053	0.00160363	0.055306982	-1.119416986
4705	94	63	7255	0	A_23_P71821	PBX3	NM_006195	"Homo sapiens pre-B-cell leukemia transcription factor 3 (PBX3), mRNA [NM_006195]"	-0.391343295	9.141171554	-3.382412003	0.004884087	0.106556116	-2.199955507
26400	493	62	38372	0	A_23_P5945	DHX35	NM_021931	"Homo sapiens DEAH (Asp-Glu-Ala-His) box polypeptide 35 (DHX35), mRNA [NM_021931]"	-0.392045403	11.97530145	-4.625063716	0.000471414	0.025477888	0.075150642
19462	365	44	28396	0	A_23_P64489	RIC8A	NM_021932	"Homo sapiens resistance to inhibitors of cholinesterase 8 homolog A (C. elegans) (RIC8A), mRNA [NM_021932]"	-0.392181017	15.54857096	-3.363293502	0.005067212	0.109502718	-2.235476342
15900	298	65	23128	0	A_23_P254031	TTF1	NM_007344	"Homo sapiens transcription termination factor, RNA polymerase I (TTF1), mRNA [NM_007344]"	-0.39246692	10.4301721	-3.896283831	0.001827982	0.059595428	-1.246907215
1922	43	48	3256	0	A_24_P113144	C17orf41	NM_024857	"Homo sapiens chromosome 17 open reading frame 41 (C17orf41), mRNA [NM_024857]"	-0.392801851	9.098093085	-3.189603313	0.007081753	0.132400345	-2.55772239
12785	242	53	18741	0	A_23_P128375	C12orf34	NM_032829	"Homo sapiens chromosome 12 open reading frame 34 (C12orf34), mRNA [NM_032829]"	-0.39359175	11.47525454	-4.380998815	0.000737461	0.033968713	-0.361774174
10244	195	82	15223	0	A_32_P118372	PDZD6	NM_015693	"Homo sapiens PDZ domain containing 6 (PDZD6), mRNA [NM_015693]"	-0.394151129	7.584195954	-3.653533031	0.002902412	0.078284515	-1.696229194
20829	390	66	30309	0	A_23_P134085	CNKSR3	NM_173515	"Homo sapiens CNKSR family member 3 (CNKSR3), mRNA [NM_173515]"	-0.395292814	12.6725014	-3.480082905	0.004047597	0.095466762	-2.018434544
3175	66	41	5008	0	A_23_P420551	CIT	NM_007174	"Homo sapiens citron (rho-interacting, serine/threonine kinase 21) (CIT), mRNA [NM_007174]"	-0.396631902	12.30199849	-3.021140212	0.009798679	0.160246531	-2.868790768
7533	145	70	11319	0	A_24_P300777	ADAM8	NM_001109	"Homo sapiens ADAM metallopeptidase domain 8 (ADAM8), mRNA [NM_001109]"	-0.401473434	13.15335649	-3.593213828	0.003257709	0.083878623	-1.808219655
238	7	77	531	0	A_23_P408996	MBOAT1	AK131269	"Homo sapiens cDNA FLJ16207 fis, clone CTONG2019822. [AK131269]"	-0.402461631	10.15763916	-3.049135564	0.009284173	0.154685327	-2.81724171
26592	497	7	38585	0	A_24_P79070	GNG8	NM_033258	"Homo sapiens guanine nucleotide binding protein (G protein), gamma 8 (GNG8), mRNA [NM_033258]"	-0.403474141	6.465972981	-3.409411711	0.004636774	0.10343067	-2.149783346
10281	196	50	15165	0	A_23_P50108	KNTC2	NM_006101	"Homo sapiens kinetochore associated 2 (KNTC2), mRNA [NM_006101]"	-0.403600006	13.75300231	-4.558902698	0.000531838	0.027387256	-0.042615112
27254	509	42	39545	0	A_23_P307955	SIRT5	NM_031244	"Homo sapiens sirtuin (silent mating type information regulation 2 homolog) 5 (S. cerevisiae) (SIRT5), transcript variant 2, mRNA [NM_031244]"	-0.404678263	6.905655559	-3.53520792	0.003641014	0.089523504	-1.915985262
2323	50	71	3786	0	A_32_P182299	C1orf168	NM_001004303	"Homo sapiens chromosome 1 open reading frame 168 (C1orf168), mRNA [NM_001004303]"	-0.404896649	6.390722426	-3.876011156	0.001899622	0.060765517	-1.284318833
550	15	43	1042	0	A_23_P207400	BRCA1	NM_007295	"Homo sapiens breast cancer 1, early onset (BRCA1), transcript variant BRCA1b, mRNA [NM_007295]"	-0.405288187	10.83050117	-3.128853369	0.007961779	0.142259143	-2.670118982
21429	402	10	31136	0	A_32_P90740	AF086427	AF086427	Homo sapiens full length insert cDNA clone ZD79D11. [AF086427]	-0.406069864	7.804989733	-3.217746704	0.006707723	0.12833778	-2.505585784
6538	127	65	9916	0	A_23_P138139	OMA1	NM_145243	"Homo sapiens OMA1 homolog, zinc metallopeptidase (S. cerevisiae) (OMA1), mRNA [NM_145243]"	-0.406991649	9.134862968	-4.715865131	0.000399851	0.023201175	0.235910939
12943	245	44	19031	0	A_23_P252132	PTPRD	NM_002839	"Homo sapiens protein tyrosine phosphatase, receptor type, D (PTPRD), transcript variant 1, mRNA [NM_002839]"	-0.407217542	7.279431192	-3.616135268	0.003117765	0.081986538	-1.765652532
7129	138	40	10646	0	A_23_P52082	INTS7	NM_015434	"Homo sapiens integrator complex subunit 7 (INTS7), mRNA [NM_015434]"	-0.407258553	9.771701206	-3.341681369	0.005282565	0.112107321	-2.275622308
25773	482	11	37347	0	A_23_P203299	RCN1	NM_002901	"Homo sapiens reticulocalbin 1, EF-hand calcium binding domain (RCN1), mRNA [NM_002901]"	-0.407340616	14.10671116	-3.671260966	0.00280567	0.076942318	-1.663333742
2034	45	46	3415	0	A_24_P405002	PDIK1L	NM_152835	"Homo sapiens PDLIM1 interacting kinase 1 like (PDIK1L), mRNA [NM_152835]"	-0.408301583	9.172589777	-3.909864373	0.001781542	0.058778454	-1.221859249
25323	473	83	36851	0	A_23_P163087	NID2	NM_007361	"Homo sapiens nidogen 2 (osteonidogen) (NID2), mRNA [NM_007361]"	-0.409531755	10.86127979	-3.565821184	0.003433341	0.08643977	-1.859104055
8910	170	83	13221	0	A_32_P12327	LOC643783	XM_931798	"PREDICTED: Homo sapiens hypothetical protein LOC643783 (LOC643783), mRNA [XM_931798]"	-0.410084816	7.917680253	-4.177114389	0.001077268	0.043282366	-0.731613394
1995	44	76	3311	0	A_32_P205478	BQ071984	BQ071984	"AGENCOURT_6859850 NIH_MGC_47 Homo sapiens cDNA clone IMAGE:5928467 5', mRNA sequence [BQ071984]"	-0.410450662	8.846726156	-3.822087777	0.002104475	0.064763972	-1.383943795
17239	323	78	25188	0	A_23_P70818	SMO	NM_005631	"Homo sapiens smoothened homolog (Drosophila) (SMO), mRNA [NM_005631]"	-0.410939907	12.69555785	-4.762685473	0.000367454	0.022183305	0.318401833
22434	420	65	32639	0	A_23_P320530	LOC284323	AK091274	"Homo sapiens cDNA FLJ33955 fis, clone CTONG2018652, moderately similar to ZINC FINGER PROTEIN MFG-3. [AK091274]"	-0.411532729	7.399125662	-3.047600474	0.009311676	0.154961574	-2.820070047
17722	333	24	25877	0	A_23_P65741	MGC4562	NM_133375	"Homo sapiens hypothetical protein MGC4562 (MGC4562), mRNA [NM_133375]"	-0.412595177	11.6600234	-4.983286731	0.000247718	0.017434294	0.703219259
19582	367	58	28579	0	A_23_P154585	C20orf161	NM_033421	"Homo sapiens chromosome 20 open reading frame 161 (C20orf161), transcript variant 1, mRNA [NM_033421]"	-0.413402785	11.73745718	-5.692332426	7.29E-05	0.008081917	1.893436647
13678	258	48	19982	0	A_24_P64039	AP3M2	NM_006803	"Homo sapiens adaptor-related protein complex 3, mu 2 subunit (AP3M2), mRNA [NM_006803]"	-0.413557102	10.03892184	-3.13731767	0.007832904	0.140852889	-2.654471854
15332	287	85	22393	0	A_32_P436884	C1orf69	NM_001010867	"Homo sapiens chromosome 1 open reading frame 69 (C1orf69), mRNA [NM_001010867]"	-0.413797693	8.351237452	-3.206341223	0.006856859	0.130078823	-2.52671944
2366	51	47	3897	0	A_24_P219324	TK2	NM_004614	"Homo sapiens thymidine kinase 2, mitochondrial (TK2), mRNA [NM_004614]"	-0.414393294	7.550016002	-5.621322975	8.22E-05	0.008804342	1.777602092
15496	290	79	22541	0	A_32_P168670	AA814210	AA814210	"ob24h02.s1 NCI_CGAP_Kid5 Homo sapiens cDNA clone IMAGE:1324659 3', mRNA sequence [AA814210]"	-0.414544917	6.43120843	-3.427872581	0.004474983	0.101416261	-2.115474266
16563	311	30	24154	0	A_24_P396105	IHPK1	NM_153273	"Homo sapiens inositol hexaphosphate kinase 1 (IHPK1), transcript variant 1, mRNA [NM_153273]"	-0.415499642	9.479501307	-6.415974897	2.25E-05	0.004591181	3.029657541
27385	511	74	39755	0	A_23_P129577	TIGD7	NM_033208	"Homo sapiens tigger transposable element derived 7 (TIGD7), mRNA [NM_033208]"	-0.415588679	7.735503329	-3.342520646	0.005274032	0.112080112	-2.274063472
23391	438	51	34002	0	A_32_P206949	TMEM17	NM_198276	"Homo sapiens transmembrane protein 17 (TMEM17), mRNA [NM_198276]"	-0.416291678	8.643223402	-6.135510614	3.52E-05	0.00551163	2.598891588
2738	58	43	4371	0	A_23_P59397	RSHL2	NM_031924	"Homo sapiens radial spokehead-like 2 (RSHL2), mRNA [NM_031924]"	-0.416579809	8.351869224	-3.943803433	0.00167069	0.056976141	-1.159312682
21600	405	13	31449	0	A_24_P721828	AK022015	AK022015	"Homo sapiens cDNA FLJ11953 fis, clone HEMBB1000883. [AK022015]"	-0.416914549	9.544681554	-3.35047465	0.005193854	0.110971702	-2.259289323
23442	439	44	34138	0	A_23_P170626	CHCHD7	NM_001011667	"Homo sapiens coiled-coil-helix-coiled-coil-helix domain containing 7 (CHCHD7), transcript variant 1, mRNA [NM_001011667]"	-0.417110521	13.0253227	-3.870363915	0.001920085	0.060872049	-1.294744668
23154	434	7	33605	0	A_23_P255591	ZNF268	X78926	H.sapiens HZF3 mRNA for zinc finger protein. [X78926]	-0.417328637	12.37681312	-4.319759717	0.000825979	0.03636906	-0.472428639
25647	479	56	37270	0	A_23_P334630	JRK	NM_003724	"Homo sapiens jerky homolog (mouse) (JRK), mRNA [NM_003724]"	-0.417651236	8.427582957	-3.698156227	0.002665121	0.074429282	-1.613446946
27617	516	47	39985	0	A_23_P28263	CTDSP1	NM_021198	"Homo sapiens CTD (carboxy-terminal domain, RNA polymerase II, polypeptide A) small phosphatase 1 (CTDSP1), transcript variant 1, mRNA [NM_021198]"	-0.418033766	14.75964093	-3.90349208	0.00180318	0.059321826	-1.233610904
23061	432	33	33503	0	A_23_P341537	SETDB2	NM_031915	"Homo sapiens SET domain, bifurcated 2 (SETDB2), mRNA [NM_031915]"	-0.418064494	8.997217081	-3.348343048	0.00521522	0.111260643	-2.263248792
20909	392	33	30402	0	A_23_P155815	HCAP-G	NM_022346	"Homo sapiens chromosome condensation protein G (HCAP-G), mRNA [NM_022346]"	-0.41942482	14.52855293	-4.24516944	0.000948795	0.04018077	-0.607716904
18579	349	18	27103	0	A_32_P42313	THC2438994	THC2438994	Unknown	-0.420450413	9.09060411	-3.936456056	0.001694074	0.057497179	-1.172846936
17009	319	45	24812	0	A_23_P13679	KLHDC5	NM_020782	"Homo sapiens kelch domain containing 5 (KLHDC5), mRNA [NM_020782]"	-0.420534057	10.35429832	-3.57825437	0.003352464	0.085390685	-1.836006555
4814	96	74	7432	0	A_23_P10559	AATK	AK131529	"Homo sapiens cDNA FLJ16758 fis, clone BRACE3038687, moderately similar to Homo sapiens apoptosis-associated tyrosine kinase (AATK). [AK131529]"	-0.420754762	13.43847356	-3.756799963	0.002382987	0.069706042	-1.504763866
21587	404	81	31420	0	A_23_P212983	ZCCHC4	AY629351	"Homo sapiens DHHC domain-containing zinc finger protein mRNA, complete cds. [AY629351]"	-0.42262142	9.039688173	-3.949189604	0.001653758	0.056739689	-1.149393329
28350	532	31	41012	0	A_24_P268786	MYNN	NM_018657	"Homo sapiens myoneurin (MYNN), mRNA [NM_018657]"	-0.422784146	9.919428277	-3.901910987	0.001808591	0.059321826	-1.236527112
4759	95	60	7407	0	A_24_P248863	ZCCHC4	AY629351	"Homo sapiens DHHC domain-containing zinc finger protein mRNA, complete cds. [AY629351]"	-0.424218977	9.987761413	-4.490102716	0.000603238	0.029975947	-0.165621786
7082	137	59	10682	0	A_23_P112478	NUDT2	NM_001161	"Homo sapiens nudix (nucleoside diphosphate linked moiety X)-type motif 2 (NUDT2), transcript variant 1, mRNA [NM_001161]"	-0.424617684	11.22821354	-4.702883429	0.000409349	0.023511879	0.212989971
2340	51	5	3821	0	A_24_P184388	LRRC51	NM_145309	"Homo sapiens leucine rich repeat containing 51 (LRRC51), mRNA [NM_145309]"	-0.424707295	8.645782116	-5.025429311	0.000229911	0.016515162	0.775986452
13134	249	6	19275	0	A_23_P14184	THSD1	NM_018676	"Homo sapiens thrombospondin, type I, domain containing 1 (THSD1), transcript variant 1, mRNA [NM_018676]"	-0.424939083	10.00312397	-4.179911554	0.00107165	0.043191767	-0.726512741
16402	308	41	23864	0	A_24_P414712	BRPF3	NM_015695	"Homo sapiens bromodomain and PHD finger containing, 3 (BRPF3), mRNA [NM_015695]"	-0.425533005	8.925863515	-4.981323136	0.000248582	0.017434294	0.699822781
4566	92	21	7025	0	A_32_P40999	BX419129	BX419129	"BX419129 Homo sapiens FETAL BRAIN Homo sapiens cDNA clone CS0DF013YC22 5-PRIME, mRNA sequence [BX419129]"	-0.425989353	11.04701418	-3.21822712	0.006701513	0.128305482	-2.50469547
21744	407	70	31709	0	A_32_P840463	CR613654	CR613654	full-length cDNA clone CS0DN005YK16 of Adult brain of Homo sapiens (human). [CR613654]	-0.426505697	10.10283634	-4.469107763	0.000626948	0.030756558	-0.203265784
18313	344	49	26698	0	A_23_P13176	MIZF	NM_015517	"Homo sapiens MBD2-interacting zinc finger (MIZF), transcript variant 1, mRNA [NM_015517]"	-0.426972726	13.03178612	-5.353623069	0.00012966	0.011791605	1.334079478
13849	261	56	20309	0	A_23_P259103	LOC63920	NM_022090	"Homo sapiens transposon-derived Buster3 transposase-like (LOC63920), mRNA [NM_022090]"	-0.427083967	8.712468825	-5.533689013	9.53E-05	0.009477725	1.633594684
3358	69	54	5350	0	A_23_P154500	DNMT3A	NM_175629	"Homo sapiens DNA (cytosine-5-)-methyltransferase 3 alpha (DNMT3A), transcript variant 1, mRNA [NM_175629]"	-0.42734974	12.0219688	-3.072758221	0.008870995	0.151307936	-2.773694163
18739	352	14	27246	0	A_23_P108823	OSBPL6	NM_032523	"Homo sapiens oxysterol binding protein-like 6 (OSBPL6), transcript variant 1, mRNA [NM_032523]"	-0.427893266	7.35509695	-4.557805175	0.000532906	0.027392512	-0.044573061
23570	442	3	3285	0	A_23_P250404	RAD50	NM_005732	"Homo sapiens RAD50 homolog (S. cerevisiae) (RAD50), transcript variant 1, mRNA [NM_005732]"	-0.428899075	11.64446329	-3.728140684	0.002516852	0.071916574	-1.557860488
26044	487	4	37791	0	A_23_P167194	CENPC1	NM_001812	"Homo sapiens centromere protein C 1 (CENPC1), mRNA [NM_001812]"	-0.429501542	10.14113585	-3.07827494	0.008777171	0.150297794	-2.763518023
16372	307	75	23924	0	A_32_P3385	CR611098	CR611098	full-length cDNA clone CS0DI060YD22 of Placenta Cot 25-normalized of Homo sapiens (human). [CR611098]	-0.429641289	9.604706649	-4.559476698	0.000531281	0.027387256	-0.04159117
12665	240	30	18547	0	A_23_P62465	ZFY	NM_003411	"Homo sapiens zinc finger protein, Y-linked (ZFY), mRNA [NM_003411]"	-0.429934214	8.149933592	-4.515620542	0.000575663	0.029126472	-0.119935324
14450	272	12	5127	0	A_23_P57306	CHAF1B	NM_005441	"Homo sapiens chromatin assembly factor 1, subunit B (p60) (CHAF1B), mRNA [NM_005441]"	-0.430580199	12.4058236	-3.643635932	0.002957889	0.07936733	-1.71459801
25478	476	54	36953	0	A_23_P218654	ZGPAT	NM_181484	"Homo sapiens zinc finger, CCCH-type with G patch domain (ZGPAT), transcript variant 2, mRNA [NM_181484]"	-0.430895178	14.68261806	-5.998814145	4.39E-05	0.006027186	2.384527328
15401	289	23	22435	0	A_24_P329815	AMOTL1	NM_130847	"Homo sapiens angiomotin like 1 (AMOTL1), mRNA [NM_130847]"	-0.430911387	9.831155202	-3.551003748	0.003532316	0.087969256	-1.886634086
23724	444	73	34506	0	A_23_P206598	THC2314346	THC2314346	"Q6P4C2 (Q6P4C2) RBBP6 protein (Fragment), partial (31%) [THC2314346]"	-0.431388478	11.86060507	-5.103160409	0.00020048	0.01508879	0.909556575
2694	57	66	4412	0	A_24_P342086	WWP2	NM_199423	"Homo sapiens WW domain containing E3 ubiquitin protein ligase 2 (WWP2), transcript variant 3, mRNA [NM_199423]"	-0.431559581	7.717144976	-3.281239996	0.005934989	0.119898904	-2.387836469
12130	230	53	17825	0	A_32_P198371	CR617352	CR617352	full-length cDNA clone CS0DD007YO17 of Neuroblastoma Cot 50-normalized of Homo sapiens (human). [CR617352]	-0.431712939	8.758305422	-4.204574203	0.0010234	0.042003582	-0.681570683
28248	529	70	4252	0	A_23_P123315	BC067244	BC067244	"Homo sapiens cDNA clone IMAGE:4807381, partial cds. [BC067244]"	-0.431934535	11.12761562	-3.030667252	0.009620484	0.158152726	-2.85125573
6476	126	61	9757	0	A_23_P216568	C9orf6	NM_017832	"Homo sapiens chromosome 9 open reading frame 6 (C9orf6), mRNA [NM_017832]"	-0.433092652	11.57016029	-4.075574401	0.001303134	0.048432591	-0.917228411
11531	219	68	17070	0	A_23_P168812	C7orf38	NM_145111	"Homo sapiens chromosome 7 open reading frame 38 (C7orf38), mRNA [NM_145111]"	-0.433208916	7.606866411	-4.190316007	0.001051016	0.04260217	-0.707546294
351	10	70	658	0	A_23_P141044	ZNF688	NM_145271	"Homo sapiens zinc finger protein 688 (ZNF688), transcript variant 1, mRNA [NM_145271]"	-0.433442956	10.69800274	-4.135924782	0.0011636	0.045567759	-0.806802624
16695	313	76	24395	0	A_23_P85521	ZRANB2	NM_203350	"Homo sapiens zinc finger, RAN-binding domain containing 2 (ZRANB2), transcript variant 1, mRNA [NM_203350]"	-0.434948281	9.298823747	-4.572901366	0.000518416	0.027039567	-0.017654317
17699	332	72	3285	0	A_23_P250404	RAD50	NM_005732	"Homo sapiens RAD50 homolog (S. cerevisiae) (RAD50), transcript variant 1, mRNA [NM_005732]"	-0.436053067	11.77038933	-4.095143468	0.001256098	0.047236269	-0.88138922
12639	239	67	3363	0	A_23_P110851	TERT	NM_198253	"Homo sapiens telomerase reverse transcriptase (TERT), transcript variant 1, mRNA [NM_198253]"	-0.436194153	11.48925821	-3.24570626	0.006355733	0.124542516	-2.453753969
8617	165	44	12841	0	A_32_P102979	THC2343709	THC2343709	"Q7R4P4 (Q7R4P4) GLP_440_103228_102917, partial (12%) [THC2343709]"	-0.436860625	9.122871421	-3.706182599	0.002624581	0.073878836	-1.598564039
25843	483	30	3285	0	A_23_P250404	RAD50	NM_005732	"Homo sapiens RAD50 homolog (S. cerevisiae) (RAD50), transcript variant 1, mRNA [NM_005732]"	-0.436940442	11.56866921	-3.222384744	0.00664801	0.128013109	-2.496990069
22790	427	43	1042	0	A_23_P207400	BRCA1	NM_007295	"Homo sapiens breast cancer 1, early onset (BRCA1), transcript variant BRCA1b, mRNA [NM_007295]"	-0.437295598	10.99776224	-3.80543767	0.002172184	0.065918243	-1.414736567
27953	523	47	40533	0	A_23_P37327	ABCD4	NM_020326	"Homo sapiens ATP-binding cassette, sub-family D (ALD), member 4 (ABCD4), transcript variant 5, mRNA [NM_020326]"	-0.437528625	11.17731598	-4.139841348	0.001155093	0.045437817	-0.799646831
19079	358	8	27700	0	A_32_P20829	CN414940	CN414940	"328755629 GRN_EB Homo sapiens cDNA 5', mRNA sequence [CN414940]"	-0.437853171	7.606917522	-3.137912637	0.007823924	0.140852889	-2.653371827
18544	348	50	27007	0	A_23_P362759	PRDM5	NM_018699	"Homo sapiens PR domain containing 5 (PRDM5), mRNA [NM_018699]"	-0.438026265	7.352621806	-3.036663782	0.009509979	0.15704329	-2.840214768
23461	439	75	34195	0	A_23_P25403	HCFC2	NM_013320	"Homo sapiens host cell factor C2 (HCFC2), mRNA [NM_013320]"	-0.438658379	8.643851101	-5.964581406	4.64E-05	0.006245713	2.330392011
19618	368	30	28529	0	A_23_P69055	ZNF197	NM_006991	"Homo sapiens zinc finger protein 197 (ZNF197), transcript variant 1, mRNA [NM_006991]"	-0.438896334	7.21166532	-3.250383313	0.006298687	0.123766582	-2.445080412
13943	263	22	20403	0	A_32_P32585	CEP63	NM_025180	"Homo sapiens centrosomal protein 63kDa (CEP63), transcript variant 1, mRNA [NM_025180]"	-0.439859563	9.158847931	-4.327635728	0.000814006	0.036032139	-0.458175707
18928	355	34	27586	0	A_23_P333640	PAPLN	NM_173462	"Homo sapiens papilin, proteoglycan-like sulfated glycoprotein (PAPLN), mRNA [NM_173462]"	-0.439860475	9.223000206	-3.158132225	0.007524779	0.137304222	-2.615975284
28022	525	12	40601	0	A_23_P259641	EZH2	NM_004456	"Homo sapiens enhancer of zeste homolog 2 (Drosophila) (EZH2), transcript variant 1, mRNA [NM_004456]"	-0.439901806	14.08951348	-3.829261389	0.002075971	0.064255594	-1.37068127
8697	167	3	12921	0	A_23_P413180	MDM1	NM_017440	"Homo sapiens Mdm4, transformed 3T3 cell double minute 1, p53 binding protein (mouse) (MDM1), transcript variant 1, mRNA [NM_017440]"	-0.440324381	7.436828589	-3.163178332	0.007451922	0.136237642	-2.606638644
10590	202	42	15619	0	A_24_P148653	LSG1	NM_018385	"Homo sapiens large subunit GTPase 1 homolog (S. cerevisiae) (LSG1), mRNA [NM_018385]"	-0.440719138	8.643224051	-3.655872928	0.002889451	0.078230242	-1.691886805
198	6	75	391	0	A_24_P710270	THC2440422	THC2440422	"AI827739 wf11e09.x1 Soares_NFL_T_GBC_S1 Homo sapiens cDNA clone IMAGE:2350312 3', mRNA sequence [AI827739]"	-0.44091636	6.92893791	-4.122422697	0.001193423	0.046133764	-0.831481725
18196	342	41	26528	0	A_23_P5339	MGC10993	NM_030577	"Homo sapiens hypothetical protein MGC10993 (MGC10993), mRNA [NM_030577]"	-0.440985541	13.79312966	-3.875026495	0.001903174	0.060765517	-1.286136563
21421	402	1	31122	0	A_23_P163622	FTS	NM_001012398	"Homo sapiens fused toes homolog (mouse) (FTS), transcript variant 1, mRNA [NM_001012398]"	-0.441314072	10.70900445	-3.603402976	0.00319473	0.083010323	-1.789296088
18983	356	30	27580	0	A_23_P213966	TIGD6	NM_030953	"Homo sapiens tigger transposable element derived 6 (TIGD6), mRNA [NM_030953]"	-0.442214848	8.951562701	-3.619832262	0.003095772	0.08178045	-1.758788012
19799	371	40	28860	0	A_24_P879563	LOC220906	BC045818	"Homo sapiens hypothetical protein LOC220906, mRNA (cDNA clone IMAGE:4837455). [BC045818]"	-0.443006531	11.9837255	-4.231206574	0.000973802	0.040753201	-0.633101788
20398	382	78	29712	0	A_24_P122921	THC2305303	THC2305303	"Q6JTU6 (Q6JTU6) BCL2-like 11 transcript variant 9, complete [THC2305303]"	-0.443129588	11.91066972	-3.947044184	0.001660481	0.056837193	-1.153344176
11519	219	46	17030	0	A_23_P74344	TADA1L	NM_053053	"Homo sapiens transcriptional adaptor 1 (HFI1 homolog, yeast)-like (TADA1L), mRNA [NM_053053]"	-0.44323193	10.33722343	-4.435913626	0.000666422	0.031887109	-0.262883015
6150	120	83	9330	0	A_23_P153360	C19orf42	NM_024104	"Homo sapiens chromosome 19 open reading frame 42 (C19orf42), mRNA [NM_024104]"	-0.443374105	12.17016972	-4.641126424	0.000457848	0.025187167	0.103662793
9141	175	45	13611	0	A_32_P8952	LMBRD2	NM_001007527	"Homo sapiens LMBR1 domain containing 2 (LMBRD2), mRNA [NM_001007527]"	-0.443515074	7.328343891	-3.093606685	0.008521579	0.147445341	-2.735225171
9240	177	25	13724	0	A_23_P72627	HGS	NM_004712	"Homo sapiens hepatocyte growth factor-regulated tyrosine kinase substrate (HGS), mRNA [NM_004712]"	-0.446597523	15.75325641	-3.61116616	0.003147576	0.082464757	-1.774879603
23326	437	25	33952	0	A_23_P433111	MGC33648	NM_153706	"Homo sapiens hypothetical protein MGC33648 (MGC33648), mRNA [NM_153706]"	-0.446613536	11.03693033	-5.731466984	6.83E-05	0.007759531	1.956946675
1985	44	63	3285	0	A_23_P250404	RAD50	NM_005732	"Homo sapiens RAD50 homolog (S. cerevisiae) (RAD50), transcript variant 1, mRNA [NM_005732]"	-0.447191191	11.60388735	-3.467796157	0.00414431	0.097182357	-2.041271341
17168	322	49	24976	0	A_23_P317683	TMEM1	NM_003274	"Homo sapiens transmembrane protein 1 (TMEM1), transcript variant 1, mRNA [NM_003274]"	-0.447284409	11.49694702	-3.137033682	0.007837194	0.140852889	-2.654996908
13022	246	77	19090	0	A_32_P208097	THC2310998	THC2310998	"Q6GN35 (Q6GN35) LOC443687 protein (Fragment), partial (62%) [THC2310998]"	-0.447343163	9.389793654	-4.7484244	0.000377023	0.022450081	0.293305311
3335	69	15	281	0	A_23_P214059	NR3C1	NM_000176	"Homo sapiens nuclear receptor subfamily 3, group C, member 1 (glucocorticoid receptor) (NR3C1), transcript variant 5, mRNA [NM_000176]"	-0.448444204	10.13695606	-4.610836524	0.000483778	0.025899448	0.049870556
15590	292	73	1655	0	A_23_P250813	WRN	NM_000553	"Homo sapiens Werner syndrome (WRN), mRNA [NM_000553]"	-0.448841163	11.2921892	-3.578776434	0.00334911	0.085390685	-1.83503676
4210	85	61	6623	0	A_23_P435604	KIAA0090	NM_015047	"Homo sapiens KIAA0090 (KIAA0090), mRNA [NM_015047]"	-0.44906115	10.42033598	-4.412472338	0.000695839	0.032650962	-0.305056671
5542	110	3	8402	0	A_23_P157022	DKFZp762I137	NM_152411	"Homo sapiens hypothetical protein DKFZp762I137 (DKFZp762I137), mRNA [NM_152411]"	-0.449082308	11.04033235	-4.19219586	0.001047331	0.04260217	-0.704120519
20677	387	79	30181	0	A_23_P25605	KBTBD7	NM_032138	"Homo sapiens kelch repeat and BTB (POZ) domain containing 7 (KBTBD7), mRNA [NM_032138]"	-0.449666397	9.875361406	-3.180367814	0.007208987	0.133632396	-2.574822832
24225	454	26	35209	0	A_23_P73142	CCDC44	NM_016360	"Homo sapiens coiled-coil domain containing 44 (CCDC44), mRNA [NM_016360]"	-0.449732463	10.94252648	-5.811036362	5.98E-05	0.007183329	2.08535431
8093	155	63	12090	0	A_32_P206618	THC2320516	THC2320516	Unknown	-0.449976537	7.748713881	-4.818329588	0.000332469	0.021002354	0.416073683
2010	45	12	3349	0	A_23_P348636	FOXJ1	NM_001454	"Homo sapiens forkhead box J1 (FOXJ1), mRNA [NM_001454]"	-0.450203539	8.729123168	-3.495995432	0.003925727	0.09400072	-1.988859289
16495	310	15	23972	0	A_23_P147514	RHBDD1	BC062636	"Homo sapiens rhomboid domain containing 1, mRNA (cDNA clone IMAGE:5493862), partial cds. [BC062636]"	-0.450397085	9.67405442	-3.373838777	0.004965366	0.107876938	-2.21588468
18156	341	65	26570	0	A_23_P48070	ING4	NM_016162	"Homo sapiens inhibitor of growth family, member 4 (ING4), mRNA [NM_016162]"	-0.450538709	9.910015538	-7.051526702	8.49E-06	0.00238501	3.961090426
22758	426	73	33113	0	A_32_P53538	ENST00000314571	ENST00000314571	"Homo sapiens cDNA FLJ14915 fis, clone PLACE1006878, weakly similar to TRNA-SPLICING ENDONUCLEASE SUBUNIT SEN2 (EC 3.1.27.9). [AK027821]"	-0.450690664	8.921873927	-4.106247281	0.001230188	0.046855346	-0.861067304
13407	253	82	19732	0	A_24_P156288	ZNF336	NM_022482	"Homo sapiens zinc finger protein 336 (ZNF336), mRNA [NM_022482]"	-0.451629481	9.228770258	-3.346681444	0.005231936	0.111533405	-2.266335171
17153	322	26	24935	0	A_24_P280558	FLJ40330	BX648045	Homo sapiens mRNA; cDNA DKFZp686O04183 (from clone DKFZp686O04183). [BX648045]	-0.451796478	7.064344702	-3.012036056	0.009972028	0.161333612	-2.885539976
20753	389	27	30236	0	A_32_P21474	IRAK1BP1	NM_001010844	"Homo sapiens interleukin-1 receptor-associated kinase 1 binding protein 1 (IRAK1BP1), mRNA [NM_001010844]"	-0.452327444	7.191316107	-4.292360742	0.000869067	0.037589786	-0.522060082
20184	378	54	29355	0	A_23_P88083	CDC16	NM_003903	"Homo sapiens CDC16 cell division cycle 16 homolog (S. cerevisiae) (CDC16), mRNA [NM_003903]"	-0.453194544	12.51754535	-6.220043626	3.07E-05	0.005180177	2.730007324
21291	399	54	31059	0	A_24_P139761	LOC644433	XM_927576	"PREDICTED: Homo sapiens hypothetical protein LOC644433 (LOC644433), mRNA [XM_927576]"	-0.453333074	7.802369909	-3.587882698	0.003291162	0.084509879	-1.818121629
13345	252	75	19567	0	A_23_P15603	MRM1	NM_024864	"Homo sapiens mitochondrial rRNA methyltransferase 1 homolog (S. cerevisiae) (MRM1), mRNA [NM_024864]"	-0.453333325	11.22495646	-4.899050457	0.000287755	0.019076557	0.557042212
22872	428	82	33285	0	A_24_P67027	CLK2	NM_001291	"Homo sapiens CDC-like kinase 2 (CLK2), transcript variant 2, mRNA [NM_001291]"	-0.453466843	8.382783949	-3.012006329	0.009972599	0.161333612	-2.885594652
12070	229	48	17815	0	A_24_P146188	ANKRD6	NM_014942	"Homo sapiens ankyrin repeat domain 6 (ANKRD6), mRNA [NM_014942]"	-0.453619894	7.588499739	-4.749561445	0.000376251	0.022450081	0.295307227
6329	124	15	9512	0	A_23_P335905	STK36	NM_015690	"Homo sapiens serine/threonine kinase 36 (fused homolog, Drosophila) (STK36), mRNA [NM_015690]"	-0.453931072	9.118444172	-3.064147087	0.009019446	0.152422731	-2.789573592
23775	445	79	34676	0	A_24_P1773	LONPL	NM_031490	"Homo sapiens peroxisomal LON protease like (LONPL), mRNA [NM_031490]"	-0.454076077	8.245810739	-4.839980112	0.000319809	0.020536536	0.453967933
3881	79	45	6122	0	A_32_P151875	ZNF398	NM_020781	"Homo sapiens zinc finger protein 398 (ZNF398), transcript variant 2, mRNA [NM_020781]"	-0.454390831	11.62388606	-3.45902348	0.004214789	0.097864502	-2.057576761
24219	454	18	35195	0	A_23_P209578	GAD1	NM_013445	"Homo sapiens glutamate decarboxylase 1 (brain, 67kDa) (GAD1), transcript variant GAD25, mRNA [NM_013445]"	-0.454500469	11.49732147	-3.175113491	0.007282393	0.134175722	-2.584549716
27859	521	45	40397	0	A_24_P229658	ENST00000314295	ENST00000314295	Unknown	-0.454727458	9.625469382	-3.051897779	0.009234887	0.154408189	-2.812151964
22168	415	79	32347	0	A_23_P25626	FLJ22624	NM_024808	"Homo sapiens FLJ22624 protein (FLJ22624), mRNA [NM_024808]"	-0.455131397	11.64818487	-7.345955052	5.51E-06	0.002137321	4.371950116
981	24	66	1696	0	A_23_P161091	ZMYM1	NM_024772	"Homo sapiens zinc finger, MYM-type 1 (ZMYM1), mRNA [NM_024772]"	-0.455154025	9.121488035	-3.236585125	0.006468478	0.12570999	-2.470666503
20451	383	74	29856	0	A_24_P221285	A_24_P221285	A_24_P221285	Unknown	-0.455384549	7.7908274	-3.045009577	0.009358279	0.155281752	-2.824843222
20546	385	60	3285	0	A_23_P250404	RAD50	NM_005732	"Homo sapiens RAD50 homolog (S. cerevisiae) (RAD50), transcript variant 1, mRNA [NM_005732]"	-0.456839673	11.75264493	-3.894058528	0.001835709	0.059595428	-1.251012639
18939	355	47	27612	0	A_24_P83758	ENST00000292728	ENST00000292728	"Homo sapiens mRNA for KIAA1653 protein, partial cds. [AB051440]"	-0.457003885	8.318676055	-3.056712258	0.009149606	0.153456428	-2.80327917
302	9	63	643	0	A_23_P383601	CR606347	CR606347	full-length cDNA clone CS0DF021YK18 of Fetal brain of Homo sapiens (human). [CR606347]	-0.457015556	8.569393419	-3.018633874	0.009846101	0.160698373	-2.873402496
8426	162	17	12472	0	A_23_P94174	MRPL15	NM_014175	"Homo sapiens mitochondrial ribosomal protein L15 (MRPL15), nuclear gene encoding mitochondrial protein, mRNA [NM_014175]"	-0.457094021	14.71525322	-3.791281013	0.002231501	0.067001688	-1.44092877
12810	243	10	18817	0	A_32_P308779	ZNF620	NM_175888	"Homo sapiens zinc finger protein 620 (ZNF620), mRNA [NM_175888]"	-0.457174736	7.305869692	-3.204781061	0.006877516	0.130268779	-2.529609846
19220	360	74	27974	0	A_23_P27381	TSHZ1	NM_005786	"Homo sapiens teashirt family zinc finger 1 (TSHZ1), mRNA [NM_005786]"	-0.457232332	7.125860016	-5.204757627	0.000167823	0.013851403	1.082850342
13394	253	60	19693	0	A_32_P68050	NEK1	NM_012224	"Homo sapiens NIMA (never in mitosis gene a)-related kinase 1 (NEK1), mRNA [NM_012224]"	-0.457244428	7.484252317	-3.544653214	0.003575616	0.088364292	-1.898434013
15540	291	74	22682	0	A_23_P117225	ERCC5	NM_000123	"Homo sapiens excision repair cross-complementing rodent repair deficiency, complementation group 5 (xeroderma pigmentosum, complementation group G (Cockayne syndrome)) (ERCC5), mRNA [NM_000123]"	-0.457413611	11.92703927	-4.609563246	0.0004849	0.02591067	0.047606899
25968	485	56	37733	0	A_24_P936556	ADARB1	AY082339	Homo sapiens clone IMAGE:15433929 unknown mRNA. [AY082339]	-0.457528066	7.020327778	-4.788037667	0.000351063	0.021795208	0.362952053
16407	308	46	23874	0	A_23_P54389	NARG2	NM_024611	"Homo sapiens NMDA receptor regulated 2 (NARG2), transcript variant 1, mRNA [NM_024611]"	-0.45786737	10.87067001	-3.307384304	0.005643383	0.11645999	-2.339309858
26511	495	59	38527	0	A_23_P356139	C10orf6	NM_018121	"Homo sapiens chromosome 10 open reading frame 6 (C10orf6), mRNA [NM_018121]"	-0.458248747	8.866394284	-3.38661293	0.004844751	0.106150546	-2.192149737
20800	390	17	30219	0	A_23_P66563	C17orf71	NM_018149	"Homo sapiens chromosome 17 open reading frame 71 (C17orf71), mRNA [NM_018149]"	-0.458419099	11.61645487	-5.014372162	0.00023445	0.016756376	0.756917889
14328	269	62	20943	0	A_23_P59657	CUL1	NM_003592	"Homo sapiens cullin 1 (CUL1), mRNA [NM_003592]"	-0.459101238	13.38842595	-4.6031202	0.000490624	0.026005789	0.03614935
13371	253	31	19641	0	A_24_P287941	PSMC3IP	NM_013290	"Homo sapiens PSMC3 interacting protein (PSMC3IP), transcript variant 1, mRNA [NM_013290]"	-0.459351442	11.17659513	-4.710799057	0.00040353	0.023293159	0.226968609
9604	184	3	14141	0	A_32_P110390	PRP2	NM_173490	"Homo sapiens proline-rich protein PRP2 (PRP2), mRNA [NM_173490]"	-0.45963075	8.412770259	-3.254057252	0.006254236	0.1233337	-2.438266522
14120	266	18	20556	0	A_23_P78410	ENST00000169551	ENST00000169551	"Homo sapiens chromosome 18 open reading frame 55, mRNA (cDNA clone MGC:4897 IMAGE:3463640), complete cds. [BC000892]"	-0.459773426	12.58888613	-7.052523848	8.48E-06	0.00238501	3.962503662
19143	359	33	27898	0	A_32_P134109	AF086375	AF086375	Homo sapiens full length insert cDNA clone ZD68B12. [AF086375]	-0.459860862	7.91337768	-3.770978362	0.002319466	0.068604046	-1.478508721
12256	232	59	17991	0	A_24_P166311	LOC63920	NM_022090	"Homo sapiens transposon-derived Buster3 transposase-like (LOC63920), mRNA [NM_022090]"	-0.460082604	8.665587311	-5.55947133	9.12E-05	0.009276375	1.676082784
25909	484	46	37561	0	A_23_P344481	STOX1	NM_152709	"Homo sapiens storkhead box 1 (STOX1), mRNA [NM_152709]"	-0.460547447	9.359020517	-3.600428339	0.003212988	0.083332093	-1.794820437
2593	55	66	4252	0	A_23_P123315	BC067244	BC067244	"Homo sapiens cDNA clone IMAGE:4807381, partial cds. [BC067244]"	-0.46058387	11.38174962	-3.155370654	0.007564952	0.137771464	-2.6210843
6652	129	71	10081	0	A_23_P207927	C17orf80	AY163812	"Homo sapiens HLC-8 mRNA, complete cds. [AY163812]"	-0.460696525	11.57693189	-6.359665329	2.46E-05	0.004866465	2.944147393
4258	86	57	6616	0	A_24_P944616	HP1BP3	AK023129	"Homo sapiens cDNA FLJ13067 fis, clone NT2RP3001712, highly similar to Homo sapiens HP1-BP74 protein mRNA. [AK023129]"	-0.460889805	14.54549238	-3.05151968	0.009241618	0.154429728	-2.812848697
26552	496	35	38482	0	A_23_P13683	ZBTB39	NM_014830	"Homo sapiens zinc finger and BTB domain containing 39 (ZBTB39), mRNA [NM_014830]"	-0.461178084	7.836154155	-5.108982308	0.00019844	0.01505492	0.919526575
10630	203	14	15722	0	A_32_P15799	HMGN2	NM_005517	"Homo sapiens high-mobility group nucleosomal binding domain 2 (HMGN2), mRNA [NM_005517]"	-0.46120756	15.64162121	-4.228113083	0.000979434	0.040807291	-0.638728323
6243	122	54	9428	0	A_24_P516978	THC2380898	THC2380898	Unknown	-0.461618926	9.032648008	-5.546976501	9.32E-05	0.00934103	1.655504379
22512	422	21	32714	0	A_24_P392475	ENST00000321892	ENST00000321892	"Homo sapiens cDNA: FLJ23531 fis, clone LNG06065. [AK027184]"	-0.462062723	10.55448758	-3.965284156	0.001604203	0.055306982	-1.119764624
27632	516	76	40041	0	A_23_P15202	DHODH	NM_001361	"Homo sapiens dihydroorotate dehydrogenase (DHODH), nuclear gene encoding mitochondrial protein, transcript variant 1, mRNA [NM_001361]"	-0.462319537	11.89061204	-4.032261289	0.001413781	0.05123195	-0.996660294
21946	411	56	31995	0	A_23_P63929	BRWD2	NM_018117	"Homo sapiens bromodomain and WD repeat domain containing 2 (BRWD2), mRNA [NM_018117]"	-0.462465956	10.17927152	-3.222230736	0.006649984	0.128013109	-2.497275508
13901	262	46	3363	0	A_23_P110851	TERT	NM_198253	"Homo sapiens telomerase reverse transcriptase (TERT), transcript variant 1, mRNA [NM_198253]"	-0.46318437	11.55280145	-3.606090297	0.003178327	0.082887722	-1.784305491
19996	375	5	281	0	A_23_P214059	NR3C1	NM_000176	"Homo sapiens nuclear receptor subfamily 3, group C, member 1 (glucocorticoid receptor) (NR3C1), transcript variant 5, mRNA [NM_000176]"	-0.463239114	10.44927412	-5.835596148	5.74E-05	0.007055054	2.124792301
4643	93	45	1042	0	A_23_P207400	BRCA1	NM_007295	"Homo sapiens breast cancer 1, early onset (BRCA1), transcript variant BRCA1b, mRNA [NM_007295]"	-0.463901404	11.02624358	-3.643365216	0.002959422	0.07936733	-1.715100492
15120	284	13	21950	0	A_23_P257911	USP16	NM_006447	"Homo sapiens ubiquitin specific peptidase 16 (USP16), transcript variant 1, mRNA [NM_006447]"	-0.464276886	12.93239506	-3.094779173	0.008502341	0.147280482	-2.733060784
18290	344	13	26633	0	A_23_P22072	DLEU2	CR625878	full-length cDNA clone CS0DJ009YK01 of T cells (Jurkat cell line) Cot 10-normalized of Homo sapiens (human). [CR625878]	-0.464284051	8.747999347	-5.594505787	8.60E-05	0.008934655	1.733657181
24546	460	1	35630	0	A_23_P358662	KIAA1712	NM_001040157	"Homo sapiens KIAA1712 (KIAA1712), mRNA [NM_001040157]"	-0.464389052	8.737291995	-5.152688953	0.000183802	0.014354324	0.994220898
8416	162	2	12444	0	A_24_P823514	AK092875	AK092875	"Homo sapiens cDNA FLJ35556 fis, clone SPLEN2004844. [AK092875]"	-0.464691883	7.871509782	-3.690029997	0.002706815	0.074856892	-1.62851734
4959	99	56	7710	0	A_23_P55421	CBX8	NM_020649	"Homo sapiens chromobox homolog 8 (Pc class homolog, Drosophila) (CBX8), mRNA [NM_020649]"	-0.465139866	9.611571597	-4.046226094	0.00137709	0.050542377	-0.971034425
20823	390	55	30287	0	A_24_P173234	ZNF613	NM_024840	"Homo sapiens zinc finger protein 613 (ZNF613), transcript variant 2, mRNA [NM_024840]"	-0.465450239	8.189579365	-3.544262718	0.003578296	0.088364292	-1.899159611
7559	146	25	11233	0	A_23_P63232	CREB3L4	NM_130898	"Homo sapiens cAMP responsive element binding protein 3-like 4 (CREB3L4), mRNA [NM_130898]"	-0.465649115	10.52980768	-4.689598734	0.000419311	0.023881519	0.189512204
9116	175	8	13545	0	A_23_P52362	SLC18A3	NM_003055	"Homo sapiens solute carrier family 18 (vesicular acetylcholine), member 3 (SLC18A3), mRNA [NM_003055]"	-0.465908023	6.358127589	-3.48642448	0.003998576	0.094625191	-2.006647888
24989	467	72	3285	0	A_23_P250404	RAD50	NM_005732	"Homo sapiens RAD50 homolog (S. cerevisiae) (RAD50), transcript variant 1, mRNA [NM_005732]"	-0.466279229	11.42224945	-3.852296584	0.001987079	0.06216248	-1.328112454
3761	77	11	5908	0	A_24_P936171	AGMAT	NM_024758	"Homo sapiens agmatine ureohydrolase (agmatinase) (AGMAT), mRNA [NM_024758]"	-0.466599258	11.81006395	-5.382857079	0.000123299	0.011358714	1.383034134
18012	339	3	3167	0	A_23_P37127	FOXA1	NM_004496	"Homo sapiens forkhead box A1 (FOXA1), mRNA [NM_004496]"	-0.466868663	13.51886	-3.251792268	0.006281603	0.123687856	-2.442467349
20709	388	42	30114	0	A_23_P320862	C9orf43	NM_152786	"Homo sapiens chromosome 9 open reading frame 43 (C9orf43), mRNA [NM_152786]"	-0.466894455	6.944067526	-4.101883753	0.001240304	0.047048633	-0.869052114
19968	374	52	29039	0	A_23_P212649	FLJ36868	NM_001039757	"Homo sapiens hypothetical protein LOC642198 (FLJ36868), mRNA [NM_001039757]"	-0.467202529	9.768765357	-3.707502583	0.002617974	0.073839372	-1.596116682
22635	424	55	32928	0	A_23_P314591	NFYB	NM_006166	"Homo sapiens nuclear transcription factor Y, beta (NFYB), mRNA [NM_006166]"	-0.467686027	12.70230922	-3.211400043	0.006790305	0.129394303	-2.517346509
17435	327	70	25494	0	A_23_P377004	LOC654434	AF130050	"Homo sapiens clone FLB3442 PRO0872 mRNA, complete cds. [AF130050]"	-0.468067927	8.550747332	-3.049138193	0.009284126	0.154685327	-2.817236867
25072	469	36	36457	0	A_23_P357838	HSPC105	NM_145168	"Homo sapiens NAD(P) dependent steroid dehydrogenase-like (HSPC105), mRNA [NM_145168]"	-0.468644904	6.768814073	-3.610457292	0.003151853	0.082500614	-1.776195936
12964	245	76	19088	0	A_23_P124044	DEAF1	NM_021008	"Homo sapiens deformed epidermal autoregulatory factor 1 (Drosophila) (DEAF1), mRNA [NM_021008]"	-0.468711006	12.02018907	-5.217169891	0.000164232	0.013786753	1.103920599
18051	339	67	26418	0	A_32_P224840	FTS	NM_001012398	"Homo sapiens fused toes homolog (mouse) (FTS), transcript variant 1, mRNA [NM_001012398]"	-0.46883359	10.06470652	-5.478784267	0.000104624	0.010115032	1.542781007
8628	165	67	12881	0	A_23_P65910	LRRC57	NM_153260	"Homo sapiens leucine rich repeat containing 57 (LRRC57), mRNA [NM_153260]"	-0.469039611	8.747689166	-3.356001027	0.005138871	0.110378743	-2.249023613
11503	219	17	16975	0	A_23_P42848	KRIT1	NM_194455	"Homo sapiens KRIT1, ankyrin repeat containing (KRIT1), transcript variant 4, mRNA [NM_194455]"	-0.469205793	10.64284829	-4.896887579	0.000288868	0.019105677	0.553276308
5931	116	85	9022	0	A_24_P532727	THC2282854	THC2282854	"ALU6_HUMAN (P39193) Alu subfamily SP sequence contamination warning entry, partial (13%) [THC2282854]"	-0.469782975	7.245041395	-3.500687687	0.003890504	0.093566002	-1.980138414
13359	253	8	19600	0	A_24_P478726	LOC150383	BC067871	"Homo sapiens similar to RIKEN cDNA 2210021J22, transcript variant 1, mRNA (cDNA clone MGC:87534 IMAGE:30338205), complete cds. [BC067871]"	-0.470314478	10.91952089	-6.240033823	2.97E-05	0.005095708	2.760851602
19109	358	70	27814	0	A_23_P104624	ENST00000278505	ENST00000278505	"Homo sapiens mRNA for KIAA0830 protein, partial cds. [AB020637]"	-0.47083347	13.69157411	-3.191375947	0.00705759	0.132354297	-2.554439675
19309	362	46	3285	0	A_23_P250404	RAD50	NM_005732	"Homo sapiens RAD50 homolog (S. cerevisiae) (RAD50), transcript variant 1, mRNA [NM_005732]"	-0.471120581	11.88737098	-4.636604941	0.000461625	0.025187167	0.095640093
20020	375	43	29178	0	A_23_P363406	ANGEL1	NM_015305	"Homo sapiens angel homolog 1 (Drosophila) (ANGEL1), mRNA [NM_015305]"	-0.471181241	9.541981779	-3.41849236	0.004556466	0.102363556	-2.132907517
21362	400	78	31106	0	A_23_P206107	ULK3	AL117482	Homo sapiens mRNA; cDNA DKFZp434C131 (from clone DKFZp434C131). [AL117482]	-0.471746265	10.01835223	-3.200358462	0.006936411	0.131034444	-2.537802656
14754	277	61	21575	0	A_32_P41035	AK092942	AK092942	"Homo sapiens cDNA FLJ35623 fis, clone SPLEN2010986. [AK092942]"	-0.473111134	8.381962093	-3.119075604	0.008113289	0.143341514	-2.688188454
19555	367	15	28499	0	A_23_P166219	GABPA	NM_002040	"Homo sapiens GA binding protein transcription factor, alpha subunit 60kDa (GABPA), mRNA [NM_002040]"	-0.473995869	8.618596786	-3.338142749	0.005318693	0.112621331	-2.282194614
3840	78	58	5994	0	A_23_P115824	HNRPH3	NM_012207	"Homo sapiens heterogeneous nuclear ribonucleoprotein H3 (2H9) (HNRPH3), transcript variant 2H9, mRNA [NM_012207]"	-0.474019513	13.16046352	-3.204957091	0.006875182	0.130268779	-2.529283734
17985	338	43	26219	0	A_32_P5571	FLJ10120	NR_002940	Homo sapiens hypothetical protein FLJ10120 (FLJ10120) on chromosome 17 [NR_002940]	-0.474164807	8.196807822	-4.359534066	0.000767316	0.034779255	-0.400515215
15194	285	49	22170	0	A_24_P940790	FLJ22222	BC009297	"Homo sapiens hypothetical protein FLJ22222, mRNA (cDNA clone IMAGE:4123566), complete cds. [BC009297]"	-0.474519418	13.07491842	-3.624705322	0.003067023	0.081254636	-1.749740299
26199	489	83	38092	0	A_32_P192615	ENST00000373790	ENST00000373790	Homo sapiens mRNA for TBP-associated factor 1 isoform 2 variant protein. [AB209316]	-0.474643668	11.57557707	-4.547046003	0.000543489	0.027885974	-0.063774556
6978	135	71	10547	0	A_23_P375476	ZADH2	NM_175907	"Homo sapiens zinc binding alcohol dehydrogenase, domain containing 2 (ZADH2), mRNA [NM_175907]"	-0.47484947	10.1720354	-4.347298016	0.00078489	0.035238084	-0.422621138
19648	368	82	28624	0	A_24_P238143	LOC474170	NM_001006607	"Homo sapiens c114 SLIT-like testicular protein (LOC474170), mRNA [NM_001006607]"	-0.474978422	8.885328914	-4.968321907	0.000254383	0.017647559	0.677320913
11534	219	73	17079	0	A_32_P8551	UNQ2446	NM_198443	"Homo sapiens MRCC2446 (UNQ2446), mRNA [NM_198443]"	-0.476289212	8.132160977	-3.667989568	0.002823272	0.077249294	-1.669403329
11842	225	39	17489	0	A_23_P426681	AK024238	AK024238	"Homo sapiens cDNA FLJ14176 fis, clone NT2RP2003101. [AK024238]"	-0.476410661	7.200880218	-3.938219753	0.00168843	0.057374266	-1.169597791
12720	241	37	18712	0	A_23_P369479	MSI2	NM_170721	"Homo sapiens musashi homolog 2 (Drosophila) (MSI2), transcript variant 2, mRNA [NM_170721]"	-0.476466307	11.41781386	-4.042895808	0.001385751	0.050698401	-0.977144259
10435	199	39	15459	0	A_32_P110433	THC2273687	THC2273687	Unknown	-0.476839963	9.882911852	-5.160942124	0.000181167	0.014278964	1.00829502
7952	153	26	11857	0	A_24_P538590	GAPDHS	AK092032	"Homo sapiens cDNA FLJ34713 fis, clone MESAN2004138. [AK092032]"	-0.477285126	7.940202786	-3.45425446	0.00425361	0.098443657	-2.066440721
737	19	67	1390	0	A_23_P124570	FER	NM_005246	"Homo sapiens fer (fps/fes related) tyrosine kinase (phosphoprotein NCP94) (FER), mRNA [NM_005246]"	-0.477357263	9.074827823	-3.392583115	0.004789397	0.105590006	-2.181056089
6411	125	50	9736	0	A_24_P826348	ZC3H6	AB111887	Homo sapiens mRNA for KIAA2035 protein. [AB111887]	-0.47977198	7.252875131	-3.777454114	0.002291031	0.0679976	-1.466520112
18670	351	2	27225	0	A_24_P300483	C7orf25	NM_024054	"Homo sapiens chromosome 7 open reading frame 25 (C7orf25), mRNA [NM_024054]"	-0.480172938	8.75231902	-3.334604928	0.005355061	0.112969889	-2.288765158
12799	242	76	18782	0	A_24_P240338	CENPC1	NM_001812	"Homo sapiens centromere protein C 1 (CENPC1), mRNA [NM_001812]"	-0.480472872	10.59851302	-3.78702711	0.002249645	0.067309035	-1.448801096
14854	279	31	21675	0	A_24_P304485	KLHDC5	NM_020782	"Homo sapiens kelch domain containing 5 (KLHDC5), mRNA [NM_020782]"	-0.480504206	8.31561664	-5.267722708	0.000150418	0.013091877	1.189505723
8094	155	65	12094	0	A_23_P19624	BMP6	NM_001718	"Homo sapiens bone morphogenetic protein 6 (BMP6), mRNA [NM_001718]"	-0.481166501	7.293981981	-3.055511261	0.009170806	0.1536083	-2.805492711
24283	455	17	35345	0	A_23_P151027	KIAA0528	NM_014802	"Homo sapiens KIAA0528 (KIAA0528), mRNA [NM_014802]"	-0.481379853	10.3314802	-4.589719044	0.000502753	0.026416872	0.01230242
27700	518	23	40085	0	A_24_P187407	BX346853	BX346853	"BX346853 BX346853 Homo sapiens NEUROBLASTOMA COT 50-NORMALIZED Homo sapiens cDNA clone CS0DD003YG22 5-PRIME, mRNA sequence [BX346853]"	-0.481663618	13.57338986	-3.083317103	0.008692282	0.149385112	-2.754215245
20086	376	65	29218	0	A_24_P212127	ZNF33A	NM_006974	"Homo sapiens zinc finger protein 33A (ZNF33A), transcript variant 2, mRNA [NM_006974]"	-0.481951643	9.026802041	-3.050570272	0.009258541	0.154530497	-2.814598149
24727	463	13	35957	0	A_24_P920188	AF230200	AF230200	"Homo sapiens OVN6-2 mRNA, partial cds. [AF230200]"	-0.482209358	9.545032377	-3.79666783	0.002208737	0.066600123	-1.430961103
12475	236	47	18280	0	A_24_P404822	APLN	NM_017413	"Homo sapiens apelin, AGTRL1 ligand (APLN), mRNA [NM_017413]"	-0.482570703	8.427328769	-3.606241182	0.003177408	0.082887722	-1.78402529
26827	501	24	38922	0	A_24_P178631	AK027667	AK027667	"Homo sapiens cDNA FLJ14761 fis, clone NT2RP3003302. [AK027667]"	-0.483123917	9.910982536	-3.593918685	0.003253312	0.083841491	-1.806910505
18370	345	48	26845	0	A_32_P179005	THC2363557	THC2363557	Unknown	-0.484732274	10.43343207	-4.517698046	0.000573477	0.029108808	-0.116219083
6325	124	11	9504	0	A_23_P161719	CWF19L2	NM_152434	"Homo sapiens CWF19-like 2, cell cycle control (S. pombe) (CWF19L2), mRNA [NM_152434]"	-0.485062476	10.36390527	-3.071443433	0.008893503	0.151363597	-2.776119078
20302	380	85	29569	0	A_32_P217510	WDR75	NM_032168	"Homo sapiens WD repeat domain 75 (WDR75), mRNA [NM_032168]"	-0.485786783	12.53802764	-4.529680494	0.000561031	0.028630741	-0.094794542
23532	441	29	34266	0	A_24_P398972	COQ7	NM_016138	"Homo sapiens coenzyme Q7 homolog, ubiquinone (yeast) (COQ7), mRNA [NM_016138]"	-0.486593084	10.43987563	-4.923940682	0.000275268	0.018775121	0.600334725
1222	29	66	2161	0	A_23_P134147	ZBTB24	NM_014797	"Homo sapiens zinc finger and BTB domain containing 24 (ZBTB24), mRNA [NM_014797]"	-0.487086827	10.42047611	-4.766737203	0.000364782	0.022116095	0.325527292
14430	271	61	21096	0	A_23_P100001	LOC400451	NM_207446	"Homo sapiens hypothetical gene supported by AK075564; BC060873 (LOC400451), mRNA [NM_207446]"	-0.487905406	13.95781966	-4.319260434	0.000826744	0.03636906	-0.473332383
12514	237	27	3285	0	A_23_P250404	RAD50	NM_005732	"Homo sapiens RAD50 homolog (S. cerevisiae) (RAD50), transcript variant 1, mRNA [NM_005732]"	-0.488004977	11.89413009	-4.216540169	0.001000802	0.041394679	-0.659785408
21206	397	84	30955	0	A_23_P41908	C5orf3	NM_018691	"Homo sapiens chromosome 5 open reading frame 3 (C5orf3), mRNA [NM_018691]"	-0.488081907	8.311366008	-3.194491303	0.007015324	0.131910406	-2.548670008
16173	303	75	23615	0	A_23_P258931	ZNF623	NM_014789	"Homo sapiens zinc finger protein 623 (ZNF623), mRNA [NM_014789]"	-0.488837931	8.17093336	-3.64070855	0.002974504	0.079546257	-1.7200317
24483	458	78	1042	0	A_23_P207400	BRCA1	NM_007295	"Homo sapiens breast cancer 1, early onset (BRCA1), transcript variant BRCA1b, mRNA [NM_007295]"	-0.48924867	10.75692901	-4.899784676	0.000287379	0.019076557	0.558320457
5187	103	61	8040	0	A_24_P929221	SIAE	BC040966	"Homo sapiens sialic acid acetylesterase, mRNA (cDNA clone IMAGE:5751560), complete cds. [BC040966]"	-0.489727831	7.687885538	-3.451551598	0.004275772	0.098634755	-2.071464389
26253	490	82	38091	0	A_24_P201323	ZMYND11	NM_006624	"Homo sapiens zinc finger, MYND domain containing 11 (ZMYND11), transcript variant 1, mRNA [NM_006624]"	-0.490675752	11.28211352	-5.201432892	0.000168798	0.013882554	1.077202719
257	8	43	465	0	A_23_P78958	CAPS	NM_004058	"Homo sapiens calcyphosine (CAPS), transcript variant 1, mRNA [NM_004058]"	-0.490996085	7.447725801	-3.047722026	0.009309495	0.154961574	-2.8198461
25885	484	5	37489	0	A_23_P8571	SRCRB4D	NM_080744	"Homo sapiens scavenger receptor cysteine rich domain containing, group B (4 domains) (SRCRB4D), mRNA [NM_080744]"	-0.491026696	10.11611583	-3.387154586	0.004839702	0.106150546	-2.191143264
5184	103	58	8034	0	A_23_P309361	C1orf59	NM_144584	"Homo sapiens chromosome 1 open reading frame 59 (C1orf59), mRNA [NM_144584]"	-0.492474429	13.03875286	-4.445687727	0.000654539	0.031550407	-0.245315942
7049	137	8	10586	0	A_24_P244356	NOD9	NM_170722	"Homo sapiens NOD9 protein (NOD9), transcript variant 2, mRNA [NM_170722]"	-0.492667432	10.66279194	-3.819186198	0.002116118	0.064981309	-1.389308972
3365	69	64	5370	0	A_23_P124514	DLG2	NM_001364	"Homo sapiens discs, large homolog 2, chapsyn-110 (Drosophila) (DLG2), mRNA [NM_001364]"	-0.492681544	7.222953624	-3.369403864	0.005007944	0.108635635	-2.224124361
13004	246	56	19053	0	A_32_P512500	ARMC5	NM_024742	"Homo sapiens armadillo repeat containing 5 (ARMC5), mRNA [NM_024742]"	-0.492820432	12.03669044	-4.177377512	0.001076739	0.043282366	-0.731133557
4865	97	79	1042	0	A_23_P207400	BRCA1	NM_007295	"Homo sapiens breast cancer 1, early onset (BRCA1), transcript variant BRCA1b, mRNA [NM_007295]"	-0.493598067	11.0170607	-4.053091381	0.001359413	0.049990306	-0.958441869
21937	411	38	31963	0	A_24_P922357	LOC128977	NM_173793	"Homo sapiens hypothetical protein LOC128977 (LOC128977), mRNA [NM_173793]"	-0.49409726	10.13857246	-5.820771881	5.89E-05	0.00717157	2.100998647
27138	507	10	39349	0	A_24_P925191	THC2303268	THC2303268	"HUMCATF catalase {Homo sapiens;} , partial (39%) [THC2303268]"	-0.494216542	6.764543919	-3.411272762	0.004620199	0.103142041	-2.146324757
12661	240	22	18532	0	A_23_P401547	PVRL3	NM_015480	"Homo sapiens poliovirus receptor-related 3 (PVRL3), mRNA [NM_015480]"	-0.494385047	12.09623124	-3.545638461	0.003568863	0.088285026	-1.89660329
22749	426	63	1042	0	A_23_P207400	BRCA1	NM_007295	"Homo sapiens breast cancer 1, early onset (BRCA1), transcript variant BRCA1b, mRNA [NM_007295]"	-0.494500463	10.88700798	-4.679160581	0.000427315	0.024095061	0.171049661
27472	513	52	39862	0	A_23_P251421	CDCA7	NM_031942	"Homo sapiens cell division cycle associated 7 (CDCA7), transcript variant 1, mRNA [NM_031942]"	-0.494648694	14.02281961	-3.250641397	0.006295554	0.123766582	-2.444601772
8968	172	9	13242	0	A_32_P58464	LOC152667	NR_002228	Homo sapiens NIP30-like (LOC152667) on chromosome 4 [NR_002228]	-0.494684863	10.89407545	-3.030682826	0.009620195	0.158152726	-2.85122706
5572	110	51	4252	0	A_23_P123315	BC067244	BC067244	"Homo sapiens cDNA clone IMAGE:4807381, partial cds. [BC067244]"	-0.494774956	11.5678764	-3.317156511	0.005538122	0.115515188	-2.321166499
15422	289	54	22493	0	A_23_P73667	RIBC1	NM_001031745	"Homo sapiens RIB43A domain with coiled-coils 1 (RIBC1), transcript variant 1, mRNA [NM_001031745]"	-0.495239438	7.374659658	-4.759390096	0.000369643	0.022268039	0.312604964
4866	97	82	7606	0	A_24_P145653	MAP3K6	NM_004672	"Homo sapiens mitogen-activated protein kinase kinase kinase 6 (MAP3K6), mRNA [NM_004672]"	-0.496989337	12.99887285	-4.378650023	0.000740669	0.034019858	-0.36601108
26558	496	44	38499	0	A_23_P383688	AARSL	NM_020745	"Homo sapiens alanyl-tRNA synthetase like (AARSL), mRNA [NM_020745]"	-0.497134008	11.42875561	-5.365324781	0.000127074	0.011593535	1.353690064
19820	371	75	28926	0	A_23_P89570	ZMYND15	NM_032265	"Homo sapiens zinc finger, MYND-type containing 15 (ZMYND15), mRNA [NM_032265]"	-0.497233247	8.729115945	-3.908109766	0.001787473	0.058905658	-1.22509481
15995	300	44	23241	0	A_23_P75038	DCLRE1A	NM_014881	"Homo sapiens DNA cross-link repair 1A (PSO2 homolog, S. cerevisiae) (DCLRE1A), mRNA [NM_014881]"	-0.49843985	12.00945857	-3.490864798	0.00396461	0.094384657	-1.998395051
24588	460	60	35737	0	A_32_P51518	AK098220	AK098220	"Homo sapiens cDNA FLJ40901 fis, clone UTERU2003704. [AK098220]"	-0.498573322	9.548148478	-3.405755111	0.004669514	0.103997472	-2.156578699
3218	67	19	5127	0	A_23_P57306	CHAF1B	NM_005441	"Homo sapiens chromatin assembly factor 1, subunit B (p60) (CHAF1B), mRNA [NM_005441]"	-0.498585061	12.08934983	-4.204048422	0.001024405	0.042003582	-0.682528224
17207	323	27	25092	0	A_23_P74349	CDCA1	NM_145697	"Homo sapiens cell division cycle associated 1 (CDCA1), transcript variant 1, mRNA [NM_145697]"	-0.500083655	13.04000316	-4.466096399	0.000630427	0.030840947	-0.208669212
1721	39	54	2942	0	A_32_P184394	TFEC	NM_012252	"Homo sapiens transcription factor EC (TFEC), transcript variant 1, mRNA [NM_012252]"	-0.500934243	9.429714533	-3.185750437	0.007134557	0.13300028	-2.564856914
10228	195	59	15181	0	A_32_P806841	ARL4A	NM_005738	"Homo sapiens ADP-ribosylation factor-like 4A (ARL4A), transcript variant 1, mRNA [NM_005738]"	-0.501226513	9.842186308	-4.279614182	0.000889896	0.038257425	-0.545175005
23298	436	61	33860	0	A_24_P365048	C17orf42	AJ314645	Homo sapiens mRNA for hypothetical protein and STS SHGC-2390. [AJ314645]	-0.501724108	11.88014812	-5.319473126	0.000137529	0.012232721	1.276733233
3377	69	83	5405	0	A_24_P253003	WNT11	NM_004626	"Homo sapiens wingless-type MMTV integration site family, member 11 (WNT11), mRNA [NM_004626]"	-0.501768403	11.87009967	-5.770330873	6.40E-05	0.007547804	2.019785724
25276	473	10	36715	0	A_23_P332960	TMEM80	NM_174940	"Homo sapiens transmembrane protein 80 (TMEM80), transcript variant 1, mRNA [NM_174940]"	-0.502577105	12.09180883	-3.99190884	0.00152554	0.053439102	-1.070789864
7210	139	85	10879	0	A_23_P216038	PHF20L1	NM_032205	"Homo sapiens PHD finger protein 20-like 1 (PHF20L1), transcript variant 2, mRNA [NM_032205]"	-0.503947349	8.179670926	-3.343977961	0.00525925	0.111947446	-2.271356685
19176	360	2	27845	0	A_23_P203115	TMEM25	NM_032780	"Homo sapiens transmembrane protein 25 (TMEM25), mRNA [NM_032780]"	-0.504542924	13.24662396	-3.110342393	0.008251044	0.144873225	-2.70432222
17	1	44	67	0	A_24_P687	CDH6	NM_004932	"Homo sapiens cadherin 6, type 2, K-cadherin (fetal kidney) (CDH6), mRNA [NM_004932]"	-0.504875767	7.705694131	-3.21426721	0.006752872	0.128948621	-2.512033715
18053	339	69	26422	0	A_23_P209649	FASTKD2	NM_014929	"Homo sapiens FAST kinase domains 2 (FASTKD2), mRNA [NM_014929]"	-0.505307336	9.884609298	-5.510212055	9.92E-05	0.009702952	1.594818661
7782	150	30	11562	0	A_24_P254285	C20orf72	NM_052865	"Homo sapiens chromosome 20 open reading frame 72 (C20orf72), mRNA [NM_052865]"	-0.506271836	10.58870988	-3.208765457	0.006824885	0.129878788	-2.522227995
4337	88	9	5127	0	A_23_P57306	CHAF1B	NM_005441	"Homo sapiens chromatin assembly factor 1, subunit B (p60) (CHAF1B), mRNA [NM_005441]"	-0.506395447	12.13601005	-4.002031335	0.00149668	0.052941648	-1.052183161
20238	379	57	1042	0	A_23_P207400	BRCA1	NM_007295	"Homo sapiens breast cancer 1, early onset (BRCA1), transcript variant BRCA1b, mRNA [NM_007295]"	-0.506597416	11.16134026	-5.45643224	0.000108693	0.01041909	1.505680862
20884	391	80	30489	0	A_23_P66664	TADA2L	NM_133439	"Homo sapiens transcriptional adaptor 2 (ADA2 homolog, yeast)-like (TADA2L), transcript variant 2, mRNA [NM_133439]"	-0.506758024	8.872571013	-6.257796016	2.89E-05	0.005064754	2.788206248
17983	338	38	26211	0	A_23_P401	CENPF	NM_016343	"Homo sapiens centromere protein F, 350/400ka (mitosin) (CENPF), mRNA [NM_016343]"	-0.508491237	15.02106923	-4.64213905	0.000457006	0.025187167	0.105459206
27776	519	52	40276	0	A_23_P105803	FGF9	NM_002010	"Homo sapiens fibroblast growth factor 9 (glia-activating factor) (FGF9), mRNA [NM_002010]"	-0.508557706	7.010685894	-4.678284653	0.000427994	0.024095061	0.169499745
12649	239	82	18640	0	A_32_P135664	AK129849	AK129849	"Homo sapiens cDNA FLJ26339 fis, clone HRT02975. [AK129849]"	-0.508829552	9.101331166	-4.990957801	0.000244373	0.01729136	0.716483029
24598	460	73	35761	0	A_24_P14156	KNTC2	NM_006101	"Homo sapiens kinetochore associated 2 (KNTC2), mRNA [NM_006101]"	-0.509095755	9.24502874	-5.026238585	0.000229582	0.016515162	0.777381416
17495	329	1	25523	0	A_23_P373687	FLJ32312	NM_144709	"Homo sapiens hypothetical protein FLJ32312 (FLJ32312), mRNA [NM_144709]"	-0.510487899	9.046910334	-3.931888871	0.001708778	0.057562754	-1.181261704
13161	249	50	19359	0	A_23_P210719	NSFL1C	NM_016143	"Homo sapiens NSFL1 (p97) cofactor (p47) (NSFL1C), transcript variant 1, mRNA [NM_016143]"	-0.511447546	10.67676617	-3.252607858	0.006271735	0.123579308	-2.440954711
2115	47	12	3510	0	A_32_P46594	LOC145837	BC064586	"Homo sapiens hypothetical protein LOC145837, mRNA (cDNA clone IMAGE:5740791), partial cds. [BC064586]"	-0.511849633	7.551082496	-3.894317044	0.00183481	0.059595428	-1.250535691
2754	58	66	281	0	A_23_P214059	NR3C1	NM_000176	"Homo sapiens nuclear receptor subfamily 3, group C, member 1 (glucocorticoid receptor) (NR3C1), transcript variant 5, mRNA [NM_000176]"	-0.513380617	10.33171118	-5.998061402	4.40E-05	0.006027186	2.383338894
13651	258	14	19920	0	A_32_P48156	THC2345289	THC2345289	"AB003177 proteasome subunit p27 {Homo sapiens;} , partial (9%) [THC2345289]"	-0.51457646	6.650460031	-3.118354958	0.008124569	0.143451479	-2.689519972
9021	173	9	13394	0	A_23_P340131	PRSS16	NM_005865	"Homo sapiens protease, serine, 16 (thymus) (PRSS16), mRNA [NM_005865]"	-0.514941373	9.540855456	-4.255727086	0.000930327	0.039609983	-0.588535081
21254	398	80	30948	0	A_23_P143514	C21orf122	BC004343	"Homo sapiens chromosome 21 open reading frame 122, mRNA (cDNA clone MGC:10960 IMAGE:3633193), complete cds. [BC004343]"	-0.515047152	8.894175902	-6.725269944	1.39E-05	0.003261164	3.490640139
28351	532	33	41015	0	A_23_P356585	HLF	NM_002126	"Homo sapiens hepatic leukemia factor (HLF), mRNA [NM_002126]"	-0.515083141	9.432348178	-3.41630048	0.004575721	0.102471599	-2.136981056
16733	314	51	24350	0	A_23_P111303	RBM16	NM_014892	"Homo sapiens RNA binding motif protein 16 (RBM16), mRNA [NM_014892]"	-0.515146229	11.67054548	-5.217852533	0.000164037	0.013786753	1.105078764
23429	439	19	34094	0	A_32_P36046	THC2363557	THC2363557	Unknown	-0.515296222	9.661470244	-3.654334326	0.002897967	0.078284515	-1.694742131
21049	395	10	30670	0	A_24_P168033	FOXJ1	NM_001454	"Homo sapiens forkhead box J1 (FOXJ1), mRNA [NM_001454]"	-0.515790048	6.616387632	-3.430482035	0.004452578	0.101069951	-2.110624462
19157	359	56	27941	0	A_23_P92184	WDR5B	NM_019069	"Homo sapiens WD repeat domain 5B (WDR5B), mRNA [NM_019069]"	-0.517195277	7.458405627	-4.662816244	0.000440169	0.024633811	0.142113435
13747	259	69	20180	0	A_23_P436117	HMG20A	NM_018200	"Homo sapiens high-mobility group 20A (HMG20A), mRNA [NM_018200]"	-0.517663375	9.672623646	-4.155370731	0.001121988	0.044524897	-0.77128674
9622	184	37	14205	0	A_23_P3552	RRN3	BC009198	"Homo sapiens RRN3 RNA polymerase I transcription factor homolog (S. cerevisiae), mRNA (cDNA clone IMAGE:3678732), partial cds. [BC009198]"	-0.519022415	9.325818627	-3.764142735	0.002349872	0.06902201	-1.491165625
4596	92	63	4252	0	A_23_P123315	BC067244	BC067244	"Homo sapiens cDNA clone IMAGE:4807381, partial cds. [BC067244]"	-0.519492082	11.45154714	-3.535267271	0.003640599	0.089523504	-1.915874972
4554	92	2	6989	0	A_23_P145501	CRSP3	NM_004830	"Homo sapiens cofactor required for Sp1 transcriptional activation, subunit 3, 130kDa (CRSP3), transcript variant 1, mRNA [NM_004830]"	-0.519655349	9.023592996	-3.752436122	0.002402892	0.069934458	-1.51284647
5188	103	62	8042	0	A_23_P142533	COL3A1	NM_000090	"Homo sapiens collagen, type III, alpha 1 (Ehlers-Danlos syndrome type IV, autosomal dominant) (COL3A1), mRNA [NM_000090]"	-0.520714279	8.448316814	-4.970968292	0.000253191	0.017647559	0.681903016
23795	446	30	34586	0	A_23_P4462	A_23_P4462	A_23_P4462	Unknown	-0.521010206	10.38117085	-4.826255106	0.000327775	0.020852656	0.4299526
13415	254	12	19607	0	A_32_P184888	THC2343253	THC2343253	Unknown	-0.522035132	6.936779215	-4.710293513	0.000403899	0.023293159	0.226076075
27785	519	68	40305	0	A_23_P22200	ASB8	NM_024095	"Homo sapiens ankyrin repeat and SOCS box-containing 8 (ASB8), mRNA [NM_024095]"	-0.523068975	8.940973429	-4.334913156	0.000803102	0.035772693	-0.445011605
17931	337	40	4252	0	A_23_P123315	BC067244	BC067244	"Homo sapiens cDNA clone IMAGE:4807381, partial cds. [BC067244]"	-0.523465575	11.66576185	-4.387813531	0.000728236	0.033651212	-0.349484639
17712	333	11	5127	0	A_23_P57306	CHAF1B	NM_005441	"Homo sapiens chromatin assembly factor 1, subunit B (p60) (CHAF1B), mRNA [NM_005441]"	-0.523488909	12.39960745	-5.842967186	5.67E-05	0.007013053	2.136610595
24900	466	21	5127	0	A_23_P57306	CHAF1B	NM_005441	"Homo sapiens chromatin assembly factor 1, subunit B (p60) (CHAF1B), mRNA [NM_005441]"	-0.524014489	12.23938076	-5.477752641	0.000104808	0.010115032	1.541070346
18767	352	57	1042	0	A_23_P207400	BRCA1	NM_007295	"Homo sapiens breast cancer 1, early onset (BRCA1), transcript variant BRCA1b, mRNA [NM_007295]"	-0.524785637	11.20819482	-5.611095859	8.36E-05	0.00881707	1.760855933
26074	487	50	5127	0	A_23_P57306	CHAF1B	NM_005441	"Homo sapiens chromatin assembly factor 1, subunit B (p60) (CHAF1B), mRNA [NM_005441]"	-0.525641944	12.12635399	-5.276406301	0.00014817	0.012959349	1.204169576
15694	294	66	22822	0	A_23_P98477	CCDC15	NM_025004	"Homo sapiens coiled-coil domain containing 15 (CCDC15), mRNA [NM_025004]"	-0.525865771	7.631015422	-4.638315158	0.000460192	0.025187167	0.098674911
17431	327	63	25480	0	A_24_P97221	MRPL35	NM_016622	"Homo sapiens mitochondrial ribosomal protein L35 (MRPL35), nuclear gene encoding mitochondrial protein, transcript variant 1, mRNA [NM_016622]"	-0.525916397	12.98509769	-4.259605397	0.000923636	0.039409382	-0.58149139
18563	348	81	27064	0	A_24_P376787	ZNF496	NM_032752	"Homo sapiens zinc finger protein 496 (ZNF496), mRNA [NM_032752]"	-0.526686387	7.867615321	-4.508206876	0.000583537	0.02935149	-0.133200922
12916	244	80	3167	0	A_23_P37127	FOXA1	NM_004496	"Homo sapiens forkhead box A1 (FOXA1), mRNA [NM_004496]"	-0.526807838	13.53412786	-3.637779191	0.002991225	0.079767874	-1.725469293
13648	258	10	19913	0	A_24_P234196	RRM2	NM_001034	"Homo sapiens ribonucleotide reductase M2 polypeptide (RRM2), mRNA [NM_001034]"	-0.527107653	12.40490902	-3.542092611	0.003593227	0.088578815	-1.903192017
11471	218	47	4252	0	A_23_P123315	BC067244	BC067244	"Homo sapiens cDNA clone IMAGE:4807381, partial cds. [BC067244]"	-0.527739592	11.67342203	-3.766024164	0.002341463	0.0690018	-1.487681747
25365	474	57	36801	0	A_24_P351435	CRBN	NM_016302	"Homo sapiens cereblon (CRBN), mRNA [NM_016302]"	-0.528249082	10.41042362	-4.396773699	0.000716288	0.033263408	-0.333333525
25929	484	73	37612	0	A_23_P104025	C1orf19	NM_052965	"Homo sapiens chromosome 1 open reading frame 19 (C1orf19), mRNA [NM_052965]"	-0.528258548	11.10489901	-4.097214973	0.001251222	0.047147634	-0.877597238
2368	51	49	3901	0	A_23_P255805	ZNF7	NM_003416	"Homo sapiens zinc finger protein 7 (ZNF7), mRNA [NM_003416]"	-0.528281131	10.76233937	-5.180308235	0.000175137	0.014068321	1.041281822
15455	290	19	281	0	A_23_P214059	NR3C1	NM_000176	"Homo sapiens nuclear receptor subfamily 3, group C, member 1 (glucocorticoid receptor) (NR3C1), transcript variant 5, mRNA [NM_000176]"	-0.528398896	10.53601146	-5.896371088	5.20E-05	0.006761844	2.221985621
5683	112	48	8642	0	A_23_P351679	TK2	NM_004614	"Homo sapiens thymidine kinase 2, mitochondrial (TK2), mRNA [NM_004614]"	-0.528682793	9.134153404	-4.30753485	0.000844925	0.036769789	-0.49456392
9404	180	24	13874	0	A_23_P105088	ASCL2	NM_005170	"Homo sapiens achaete-scute complex-like 2 (Drosophila) (ASCL2), mRNA [NM_005170]"	-0.530154213	6.724786442	-5.43063204	0.000113597	0.010743976	1.462764665
17720	333	22	25873	0	A_23_P168810	C7orf38	NM_145111	"Homo sapiens chromosome 7 open reading frame 38 (C7orf38), mRNA [NM_145111]"	-0.530172948	9.009429241	-5.408830103	0.000117921	0.011006233	1.426421941
7840	151	34	11715	0	A_23_P396626	AP1GBP1	NM_007247	"Homo sapiens AP1 gamma subunit binding protein 1 (AP1GBP1), transcript variant 1, mRNA [NM_007247]"	-0.531438143	9.480168359	-3.488183507	0.003985086	0.094384657	-2.003378526
23771	445	73	1042	0	A_23_P207400	BRCA1	NM_007295	"Homo sapiens breast cancer 1, early onset (BRCA1), transcript variant BRCA1b, mRNA [NM_007295]"	-0.5315512	10.83333112	-6.02197231	4.23E-05	0.006016406	2.42104675
6597	128	72	9931	0	A_23_P377214	HEXIM2	NM_144608	"Homo sapiens hexamthylene bis-acetamide inducible 2 (HEXIM2), mRNA [NM_144608]"	-0.531691657	12.40754242	-5.165103781	0.000179853	0.014254607	1.015388203
20408	383	7	29736	0	A_23_P142322	CIRBP	NM_001280	"Homo sapiens cold inducible RNA binding protein (CIRBP), mRNA [NM_001280]"	-0.532290624	14.60054	-4.099225747	0.001246508	0.047095078	-0.873916761
22111	414	73	32181	0	A_23_P78835	LOC126208	NM_001002836	"Homo sapiens hypothetical protein LOC126208 (LOC126208), mRNA [NM_001002836]"	-0.533193595	11.78009858	-5.702852069	7.16E-05	0.008034914	1.910531565
9844	188	45	14533	0	A_23_P334635	JRK	NM_003724	"Homo sapiens jerky homolog (mouse) (JRK), mRNA [NM_003724]"	-0.533275493	8.417244632	-3.171421548	0.007334418	0.134784174	-2.591383401
20754	389	28	30238	0	A_24_P159837	ENST00000221282	ENST00000221282	Homo sapiens mRNA for PREDICTED: similar to regulator of sex-limitation candidate 11 variant protein. [AB209226]	-0.533345728	10.69580933	-3.732052124	0.00249814	0.071525949	-1.550611838
5595	110	84	8554	0	A_32_P151747	THC2405434	THC2405434	"Q6YSY6 (Q6YSY6) Mucin-like protein, partial (6%) [THC2405434]"	-0.533725222	8.920471619	-3.025394339	0.009718708	0.159315267	-2.860961793
26584	496	76	38556	0	A_23_P417994	C10orf13	NM_152429	"Homo sapiens chromosome 10 open reading frame 13 (C10orf13), mRNA [NM_152429]"	-0.534176416	12.38815672	-3.295813082	0.005770626	0.117880311	-2.36078984
19351	363	36	28226	0	A_23_P129064	GATM	NM_001482	"Homo sapiens glycine amidinotransferase (L-arginine:glycine amidinotransferase) (GATM), mRNA [NM_001482]"	-0.534205469	7.622225133	-4.603996643	0.000489841	0.026005789	0.037708205
17463	328	26	25408	0	A_32_P396186	LOC256273	AK000908	"Homo sapiens cDNA FLJ10046 fis, clone HEMBA1001133. [AK000908]"	-0.534707862	8.974026803	-4.026678218	0.001428729	0.051576018	-1.006909533
18004	338	76	26283	0	A_24_P940524	ZFX	NM_003410	"Homo sapiens zinc finger protein, X-linked (ZFX), mRNA [NM_003410]"	-0.536126145	8.789642252	-5.915314694	5.04E-05	0.006708115	2.252164589
21559	404	39	31341	0	A_24_P407224	RASSF8	AY665468	"Homo sapiens clone B4-E11 carcinoma associated protein HOJ-1 mRNA, complete cds, alternatively spliced. [AY665468]"	-0.536295164	10.84889567	-3.39491036	0.004767992	0.105281716	-2.176731539
20121	377	35	29320	0	A_23_P54055	JUB	NM_032876	"Homo sapiens jub, ajuba homolog (Xenopus laevis) (JUB), transcript variant 1, mRNA [NM_032876]"	-0.536918186	14.11504414	-4.708909674	0.000404911	0.023304156	0.223632757
27535	514	69	5127	0	A_23_P57306	CHAF1B	NM_005441	"Homo sapiens chromatin assembly factor 1, subunit B (p60) (CHAF1B), mRNA [NM_005441]"	-0.537441107	12.05007631	-5.113165658	0.000196988	0.014984804	0.926687603
6944	135	14	281	0	A_23_P214059	NR3C1	NM_000176	"Homo sapiens nuclear receptor subfamily 3, group C, member 1 (glucocorticoid receptor) (NR3C1), transcript variant 5, mRNA [NM_000176]"	-0.538057308	10.34249692	-5.552091408	9.24E-05	0.009326273	1.66393124
11831	225	22	17458	0	A_32_P179746	THC2405620	THC2405620	"Q6DN13 (Q6DN13) MCTP1S, partial (5%) [THC2405620]"	-0.539483873	9.262034664	-4.779403001	0.000356558	0.021898243	0.347788047
16255	305	39	1042	0	A_23_P207400	BRCA1	NM_007295	"Homo sapiens breast cancer 1, early onset (BRCA1), transcript variant BRCA1b, mRNA [NM_007295]"	-0.539641332	11.25005315	-4.717436126	0.000398717	0.023182796	0.23868331
20633	387	16	30062	0	A_24_P189112	C6orf182	NM_173830	"Homo sapiens chromosome 6 open reading frame 182 (C6orf182), mRNA [NM_173830]"	-0.540862445	9.045482794	-3.513401144	0.003796666	0.092231685	-1.956510282
16331	307	8	23802	0	A_23_P107724	ZNF228	NM_013380	"Homo sapiens zinc finger protein 228 (ZNF228), mRNA [NM_013380]"	-0.541225284	9.390112919	-3.52890951	0.003685295	0.090377321	-1.927689543
27426	512	51	39714	0	A_23_P169003	SH2D4A	NM_022071	"Homo sapiens SH2 domain containing 4A (SH2D4A), mRNA [NM_022071]"	-0.541270788	9.845329368	-5.64973001	7.83E-05	0.008514791	1.82403326
4704	94	62	7253	0	A_23_P113972	EXOC1	NM_018261	"Homo sapiens exocyst complex component 1 (EXOC1), transcript variant 1, mRNA [NM_018261]"	-0.541487414	9.751567562	-3.652995884	0.002905396	0.078284515	-1.697226057
9737	186	52	14387	0	A_23_P45365	COL4A5	NM_033380	"Homo sapiens collagen, type IV, alpha 5 (Alport syndrome) (COL4A5), transcript variant 2, mRNA [NM_033380]"	-0.542091283	12.25112365	-3.125664521	0.008010879	0.142418966	-2.67601271
20655	387	48	30124	0	A_23_P27638	ZNF700	NM_144566	"Homo sapiens zinc finger protein 700 (ZNF700), mRNA [NM_144566]"	-0.54225695	10.2296883	-3.736984011	0.002474747	0.071135014	-1.541472977
25825	483	9	37495	0	A_23_P314191	ZDHHC17	NM_015336	"Homo sapiens zinc finger, DHHC-type containing 17 (ZDHHC17), mRNA [NM_015336]"	-0.542391858	10.17838611	-5.809256378	6.00E-05	0.007183329	2.08249242
16082	302	14	23346	0	A_32_P222383	HMGN2	NM_005517	"Homo sapiens high-mobility group nucleosomal binding domain 2 (HMGN2), mRNA [NM_005517]"	-0.543115854	15.88623137	-3.28698546	0.005869635	0.118960725	-2.377174094
12035	228	74	4252	0	A_23_P123315	BC067244	BC067244	"Homo sapiens cDNA clone IMAGE:4807381, partial cds. [BC067244]"	-0.544315267	11.54743021	-3.76538409	0.00234432	0.0690018	-1.488866967
8718	167	42	12991	0	A_24_P332647	ENST00000326470	ENST00000326470	"Homo sapiens cDNA FLJ38102 fis, clone D3OST2000618, moderately similar to Drosophila melanogaster slingshot mRNA. [AK095421]"	-0.544373949	10.0832223	-7.027086583	8.81E-06	0.00238501	3.926405282
3463	71	41	5485	0	A_24_P614148	GUSBL2	NM_206910	"Homo sapiens glucuronidase, beta-like 2 (GUSBL2), transcript variant 3, mRNA [NM_206910]"	-0.544437474	11.34764437	-4.040917682	0.001390921	0.050792782	-0.980773785
10797	206	11	15871	0	A_23_P131737	VPS54	NM_016516	"Homo sapiens vacuolar protein sorting 54 (S. cerevisiae) (VPS54), transcript variant 1, mRNA [NM_016516]"	-0.547017946	11.95075941	-4.457386113	0.000640604	0.031177508	-0.224304153
24954	467	20	36272	0	A_32_P205329	AF088007	AF088007	Homo sapiens full length insert cDNA clone YY74A01. [AF088007]	-0.547185094	7.264342743	-3.873056631	0.0019103	0.060765517	-1.289773194
20329	381	53	29666	0	A_23_P104022	C1orf19	NM_052965	"Homo sapiens chromosome 1 open reading frame 19 (C1orf19), mRNA [NM_052965]"	-0.547774904	12.87827112	-4.814745489	0.000334614	0.02105176	0.409794629
12823	243	27	4252	0	A_23_P123315	BC067244	BC067244	"Homo sapiens cDNA clone IMAGE:4807381, partial cds. [BC067244]"	-0.547874646	11.64613418	-4.005506168	0.001486903	0.052736732	-1.045797582
11122	211	81	281	0	A_23_P214059	NR3C1	NM_000176	"Homo sapiens nuclear receptor subfamily 3, group C, member 1 (glucocorticoid receptor) (NR3C1), transcript variant 5, mRNA [NM_000176]"	-0.54819164	10.48941767	-8.024679159	2.11E-06	0.001034307	5.271170845
24631	461	37	35849	0	A_32_P45202	THC2319743	THC2319743	"Q5TAY6 (Q5TAY6) OTTHUMP00000046033, partial (14%) [THC2319743]"	-0.548657962	6.526787265	-3.452480134	0.004268145	0.098538935	-2.06973857
1583	36	82	2674	0	A_23_P128574	RP11-301I17.1	NM_017993	"Homo sapiens proliferation-inducing protein 38 (PIG38), mRNA [NM_017993]"	-0.549257603	8.006012279	-4.100362063	0.001243851	0.047057388	-0.871837019
3238	67	49	5183	0	A_23_P119337	ATF5	NM_012068	"Homo sapiens activating transcription factor 5 (ATF5), mRNA [NM_012068]"	-0.551215162	10.91274821	-4.498867799	0.000593615	0.029601473	-0.149920663
2469	53	46	4059	0	A_24_P196568	BC007841	BC007841	"Homo sapiens, clone IMAGE:4128195, mRNA, partial cds. [BC007841]"	-0.551331681	7.680447675	-4.731512223	0.000388706	0.022763865	0.263509843
15691	294	61	22814	0	A_23_P413193	C10orf78	NM_145247	"Homo sapiens chromosome 10 open reading frame 78 (C10orf78), transcript variant 2, mRNA [NM_145247]"	-0.551489392	10.91536524	-4.072410729	0.001310906	0.048621756	-0.923025306
28024	525	15	40606	0	A_23_P135730	ZNF627	NM_145295	"Homo sapiens zinc finger protein 627 (ZNF627), mRNA [NM_145295]"	-0.551607921	8.999641795	-4.149615949	0.001134141	0.044877511	-0.781793813
14419	271	42	21063	0	A_23_P41049	LZTFL1	NM_020347	"Homo sapiens leucine zipper transcription factor-like 1 (LZTFL1), mRNA [NM_020347]"	-0.552332311	10.49696603	-3.828155165	0.002080341	0.064300207	-1.372726274
21451	402	48	31206	0	A_23_P320159	ENST00000314720	ENST00000314720	"Homo sapiens hypothetical protein MGC17403, mRNA (cDNA clone IMAGE:3925366), partial cds. [BC020095]"	-0.552500935	8.304843832	-3.745187475	0.002436331	0.070395576	-1.526274038
21764	408	21	5127	0	A_23_P57306	CHAF1B	NM_005441	"Homo sapiens chromatin assembly factor 1, subunit B (p60) (CHAF1B), mRNA [NM_005441]"	-0.553055529	12.36202371	-6.208104356	3.13E-05	0.005194762	2.711555884
21500	403	34	31331	0	A_23_P374351	KCTD20	NM_173562	"Homo sapiens potassium channel tetramerisation domain containing 20 (KCTD20), mRNA [NM_173562]"	-0.553249018	10.70015842	-4.034572688	0.001407639	0.051074629	-0.992417779
16983	319	5	24738	0	A_24_P286569	LANCL2	NM_018697	"Homo sapiens LanC lantibiotic synthetase component C-like 2 (bacterial) (LANCL2), mRNA [NM_018697]"	-0.553790688	7.215618463	-3.178155723	0.007239801	0.133912716	-2.57891807
1208	29	44	2117	0	A_24_P319736	MEIS1	NM_002398	"Homo sapiens Meis1, myeloid ecotropic viral integration site 1 homolog (mouse) (MEIS1), mRNA [NM_002398]"	-0.554139913	8.818450065	-3.056637599	0.009150923	0.153456428	-2.803416777
11511	219	30	16998	0	A_23_P140362	C14orf115	NM_018228	"Homo sapiens chromosome 14 open reading frame 115 (C14orf115), mRNA [NM_018228]"	-0.554163481	8.548500834	-3.989648529	0.001532062	0.053535372	-1.074945663
10386	198	36	15295	0	A_24_P315291	RNF32	BC015416	"Homo sapiens ring finger protein 32, mRNA (cDNA clone MGC:21976 IMAGE:4395421), complete cds. [BC015416]"	-0.555174559	7.365043885	-3.112801512	0.008212021	0.144456214	-2.699779755
10109	193	46	14995	0	A_32_P140706	PMS2	NM_000535	"Homo sapiens PMS2 postmeiotic segregation increased 2 (S. cerevisiae) (PMS2), transcript variant 1, mRNA [NM_000535]"	-0.555606114	9.754684717	-3.206559463	0.006853974	0.130078823	-2.526315112
25988	486	1	37635	0	A_23_P168965	C8orf44	NM_019607	"Homo sapiens chromosome 8 open reading frame 44 (C8orf44), mRNA [NM_019607]"	-0.557554204	7.939639241	-4.807154727	0.000339206	0.021246422	0.396490692
154	5	65	370	0	A_23_P149998	MAWBP	NM_022129	"Homo sapiens MAWD binding protein (MAWBP), transcript variant 1, mRNA [NM_022129]"	-0.557641101	9.624066341	-5.003298406	0.00023909	0.01704504	0.737803751
11630	221	50	17197	0	A_23_P14295	C14orf162	NM_020181	"Homo sapiens chromosome 14 open reading frame 162 (C14orf162), mRNA [NM_020181]"	-0.557858886	7.598688307	-4.747852391	0.000377412	0.022450081	0.292298154
8502	163	41	12681	0	A_23_P200143	WDR42A	NM_015726	"Homo sapiens WD repeat domain 42A (WDR42A), mRNA [NM_015726]"	-0.559771549	9.920650858	-3.018620948	0.009846346	0.160698373	-2.873426278
19577	367	48	28560	0	A_23_P92281	GTPBP8	NM_014170	"Homo sapiens GTP-binding protein 8 (putative) (GTPBP8), transcript variant 1, mRNA [NM_014170]"	-0.560003706	12.97420216	-9.502476486	3.15E-07	0.000388968	7.015298186
19546	366	82	28468	0	A_32_P177040	WBSCR19	NM_175064	"Homo sapiens Williams Beuren syndrome chromosome region 19 (WBSCR19), mRNA [NM_175064]"	-0.560040485	6.770148513	-4.165005194	0.001101942	0.043913639	-0.753702619
17866	336	11	26006	0	A_23_P156632	PGBD1	NM_032507	"Homo sapiens piggyBac transposable element derived 1 (PGBD1), mRNA [NM_032507]"	-0.561321351	6.749964699	-4.239542388	0.000958793	0.04030338	-0.617944829
24158	453	6	3167	0	A_23_P37127	FOXA1	NM_004496	"Homo sapiens forkhead box A1 (FOXA1), mRNA [NM_004496]"	-0.561576123	13.40272314	-3.423779287	0.004510358	0.101811366	-2.123081779
13466	254	85	19738	0	A_23_P121276	NEK4	NM_003157	"Homo sapiens NIMA (never in mitosis gene a)-related kinase 4 (NEK4), mRNA [NM_003157]"	-0.562114729	10.15787137	-3.664238056	0.002843596	0.077506425	-1.676364107
14974	281	54	21868	0	A_24_P942517	ENST00000246024	ENST00000246024	"Homo sapiens mRNA for KIAA1162 protein, partial cds. [AB032988]"	-0.562336364	11.39902179	-3.895175975	0.001831825	0.059595428	-1.248951043
5989	117	71	9151	0	A_24_P48078	CYLD	NM_015247	"Homo sapiens cylindromatosis (turban tumor syndrome) (CYLD), transcript variant 1, mRNA [NM_015247]"	-0.563565769	8.4719841	-3.270742486	0.006056291	0.120989517	-2.407314799
2461	53	31	4030	0	A_23_P160523	TRIM45	NM_025188	"Homo sapiens tripartite motif-containing 45 (TRIM45), mRNA [NM_025188]"	-0.564429353	7.430921184	-5.251402606	0.00015474	0.013308527	1.161916537
19670	369	27	28678	0	A_24_P176255	GABPB2	NM_005254	"Homo sapiens GA binding protein transcription factor, beta subunit 2 (GABPB2), transcript variant beta-1, mRNA [NM_005254]"	-0.565403954	10.23491615	-5.232057608	0.000160031	0.013635808	1.12916371
15589	292	71	9586	0	A_23_P502464	NOS2A	NM_000625	"Homo sapiens nitric oxide synthase 2A (inducible, hepatocytes) (NOS2A), transcript variant 1, mRNA [NM_000625]"	-0.566304653	12.6495628	-3.080830399	0.008734045	0.14980244	-2.758803445
26106	488	21	37824	0	A_23_P427148	PROCA1	NM_152465	"Homo sapiens proline-rich cyclin A1-interacting protein (PROCA1), mRNA [NM_152465]"	-0.567399384	7.527022434	-3.690972169	0.002701947	0.074795171	-1.626769929
7763	149	84	281	0	A_23_P214059	NR3C1	NM_000176	"Homo sapiens nuclear receptor subfamily 3, group C, member 1 (glucocorticoid receptor) (NR3C1), transcript variant 5, mRNA [NM_000176]"	-0.567677441	10.45192579	-6.117623053	3.62E-05	0.005544171	2.571005127
15797	296	80	3167	0	A_23_P37127	FOXA1	NM_004496	"Homo sapiens forkhead box A1 (FOXA1), mRNA [NM_004496]"	-0.570381008	13.52608442	-3.767732449	0.002333854	0.068908188	-1.48451862
19087	358	18	27716	0	A_32_P90685	THC2435791	THC2435791	"ALU1_HUMAN (P39188) Alu subfamily J sequence contamination warning entry, partial (11%) [THC2435791]"	-0.570793871	7.318308833	-3.293271556	0.005798958	0.117962016	-2.365507215
3579	73	52	5664	0	A_32_P117464	C3orf59	NM_178496	"Homo sapiens chromosome 3 open reading frame 59 (C3orf59), mRNA [NM_178496]"	-0.571100589	10.36577585	-3.891981869	0.00184295	0.059625835	-1.2548441
12406	235	24	18238	0	A_23_P40072	MTIF2	NM_001005369	"Homo sapiens mitochondrial translational initiation factor 2 (MTIF2), nuclear gene encoding mitochondrial protein, transcript variant 1, mRNA [NM_001005369]"	-0.571574809	12.21546997	-4.647118734	0.000452891	0.025187167	0.114291418
22628	424	38	32896	0	A_23_P431569	ENST00000318291	ENST00000318291	"Homo sapiens, clone IMAGE:3621928, mRNA, partial cds. [BC033133]"	-0.571575214	9.926832382	-4.559049844	0.000531695	0.027387256	-0.042352619
8006	154	22	11850	0	A_23_P213166	LOC91431	NM_138698	"Homo sapiens prematurely terminated mRNA decay factor-like (LOC91431), mRNA [NM_138698]"	-0.571979423	9.051403707	-4.242385302	0.000953728	0.040259904	-0.612777074
6483	126	70	9773	0	A_24_P941586	MYST4	NM_012330	"Homo sapiens MYST histone acetyltransferase (monocytic leukemia) 4 (MYST4), mRNA [NM_012330]"	-0.572684857	8.581780666	-4.71797891	0.000398326	0.023182796	0.239641102
6846	133	37	10335	0	A_23_P329890	TMEM136	NM_174926	"Homo sapiens transmembrane protein 136 (TMEM136), mRNA [NM_174926]"	-0.573803283	11.91237659	-3.576798254	0.003361835	0.085473752	-1.838711487
4093	83	53	6458	0	A_24_P354523	CD241953	CD241953	"AGENCOURT_14122420 NIH_MGC_187 Homo sapiens cDNA clone IMAGE:30381796 5', mRNA sequence [CD241953]"	-0.5743288	10.68803161	-4.531080686	0.000559595	0.028608916	-0.092292088
4226	85	84	3167	0	A_23_P37127	FOXA1	NM_004496	"Homo sapiens forkhead box A1 (FOXA1), mRNA [NM_004496]"	-0.57445874	13.46356688	-3.255173314	0.006240796	0.123312214	-2.436196508
12477	236	50	18285	0	A_32_P80523	A_32_P80523	A_32_P80523	Unknown	-0.576778662	7.137769321	-4.241714582	0.000954921	0.040259904	-0.613996219
17582	330	63	25637	0	A_23_P206103	ULK3	AL117482	Homo sapiens mRNA; cDNA DKFZp434C131 (from clone DKFZp434C131). [AL117482]	-0.577721881	12.94653458	-4.804420848	0.000340876	0.021303979	0.391697328
5320	106	13	3167	0	A_23_P37127	FOXA1	NM_004496	"Homo sapiens forkhead box A1 (FOXA1), mRNA [NM_004496]"	-0.577969748	13.29626762	-3.545913156	0.003566983	0.088285026	-1.896092872
1119	27	57	1988	0	A_24_P202857	C20orf38	NM_018327	"Homo sapiens chromosome 20 open reading frame 38 (C20orf38), mRNA [NM_018327]"	-0.578807554	7.011461963	-6.940995063	1.00E-05	0.002608646	3.803510197
27545	515	10	39921	0	A_23_P138706	ADRA2A	NM_000681	"Homo sapiens adrenergic, alpha-2A-, receptor (ADRA2A), mRNA [NM_000681]"	-0.579587317	7.632946181	-3.909972095	0.001781178	0.058778454	-1.221660612
17106	321	30	281	0	A_23_P214059	NR3C1	NM_000176	"Homo sapiens nuclear receptor subfamily 3, group C, member 1 (glucocorticoid receptor) (NR3C1), transcript variant 5, mRNA [NM_000176]"	-0.580336567	10.62855918	-7.786240099	2.94E-06	0.001303703	4.962724871
23528	441	21	34251	0	A_32_P127978	THC2386010	THC2386010	Unknown	-0.580753267	8.159046342	-5.49554778	0.000101677	0.009880057	1.570556208
11811	224	75	17398	0	A_24_P781757	LOC148413	AK092572	"Homo sapiens cDNA FLJ35253 fis, clone PROST2003725. [AK092572]"	-0.580977616	10.3708786	-5.253609025	0.000154148	0.013308527	1.165648757
8116	156	15	11998	0	A_23_P258972	GOLGA1	NM_002077	"Homo sapiens golgi autoantigen, golgin subfamily a, 1 (GOLGA1), mRNA [NM_002077]"	-0.582284602	11.13276758	-4.061494706	0.001338091	0.04937191	-0.943033157
15947	299	50	23251	0	A_23_P415558	ZNF212	NM_012256	"Homo sapiens zinc finger protein 212 (ZNF212), mRNA [NM_012256]"	-0.583270338	11.33427913	-6.526405764	1.89E-05	0.004066071	3.195934525
20071	376	43	3167	0	A_23_P37127	FOXA1	NM_004496	"Homo sapiens forkhead box A1 (FOXA1), mRNA [NM_004496]"	-0.583375901	13.65966144	-3.604849464	0.00318589	0.082932519	-1.78660981
16211	304	57	23581	0	A_24_P403303	PHF20L1	NM_198513	"Homo sapiens PHD finger protein 20-like 1 (PHF20L1), transcript variant 3, mRNA [NM_198513]"	-0.583388564	7.951783905	-3.281844437	0.005928079	0.119898904	-2.386714803
14498	273	1	21144	0	A_23_P2097	TRIM68	NM_018073	"Homo sapiens tripartite motif-containing 68 (TRIM68), mRNA [NM_018073]"	-0.585645372	8.635005255	-7.072982221	8.23E-06	0.00238501	3.991466082
1623	37	63	2798	0	A_23_P116286	AMPD3	NM_000480	"Homo sapiens adenosine monophosphate deaminase (isoform E) (AMPD3), transcript variant 1, mRNA [NM_000480]"	-0.586304584	10.64111888	-3.866928354	0.001932644	0.061133592	-1.301088235
10058	192	63	14874	0	A_23_P6514	A_23_P6514	A_23_P6514	Unknown	-0.586307636	7.944892444	-3.751597082	0.002406738	0.069934458	-1.514400614
4372	88	60	6781	0	A_23_P379794	PIGW	NM_178517	"Homo sapiens phosphatidylinositol glycan anchor biosynthesis, class W (PIGW), mRNA [NM_178517]"	-0.586386107	11.63912957	-3.100561242	0.0084081	0.146452695	-2.722385773
13071	247	71	19237	0	A_32_P159073	THC2340715	THC2340715	"Q86TS6 (Q86TS6) Full-length cDNA 5-PRIME end of clone CS0CAP004YO05 of Thymus of Homo sapiens (human) (Fragment), partial (16%) [THC2340715]"	-0.587215901	8.498449803	-3.641712233	0.002968797	0.079469029	-1.718168676
11819	225	3	17422	0	A_32_P88905	LOC647131	XM_934407	"PREDICTED: Homo sapiens hypothetical protein LOC647131 (LOC647131), mRNA [XM_934407]"	-0.588036224	10.10614551	-4.839802052	0.000319911	0.020536536	0.453656532
16974	318	74	24707	0	A_23_P134026	C6orf35	NM_018452	"Homo sapiens chromosome 6 open reading frame 35 (C6orf35), mRNA [NM_018452]"	-0.588802788	9.479785729	-7.69903083	3.32E-06	0.001450745	4.847915581
11536	219	76	17085	0	A_24_P917836	AF034187	AF034187	"Homo sapiens clone 2.2H12 Ndr Ser/Thr kinase-like protein mRNA, partial cds. [AF034187]"	-0.589094154	8.070015026	-4.118105831	0.001203123	0.046382347	-0.839375334
9557	183	5	14144	0	A_24_P53025	C14orf131	NM_018335	"Homo sapiens chromosome 14 open reading frame 131 (C14orf131), mRNA [NM_018335]"	-0.589242469	7.750758752	-3.754734864	0.002392385	0.069836974	-1.508588692
15374	288	62	22354	0	A_24_P560909	ENST00000369291	ENST00000369291	"ALU1_HUMAN (P39188) Alu subfamily J sequence contamination warning entry, partial (22%) [THC2277661]"	-0.589309474	12.65256699	-3.761853908	0.002360143	0.069180485	-1.4954041
18556	348	72	27047	0	A_24_P481375	AK021668	AK021668	"Homo sapiens cDNA FLJ11606 fis, clone HEMBA1003942. [AK021668]"	-0.589419749	6.999689453	-3.014707495	0.009920849	0.161037855	-2.880626012
8174	157	25	12177	0	A_32_P117354	DKFZP686A01247	NM_014988	"Homo sapiens hypothetical protein (DKFZP686A01247), mRNA [NM_014988]"	-0.589758647	9.766519759	-5.014792781	0.000234276	0.016756376	0.757643574
25527	477	44	37094	0	A_23_P69531	ENST00000381889	ENST00000381889	"Homo sapiens klotho beta, mRNA (cDNA clone IMAGE:4824602), partial cds. [BC033021]"	-0.590044669	8.887352393	-3.305397151	0.005665033	0.116647051	-2.342998941
23299	436	62	33861	0	A_23_P30956	KIAA0776	NM_015323	"Homo sapiens KIAA0776 (KIAA0776), mRNA [NM_015323]"	-0.59017666	11.29722897	-5.908173116	5.10E-05	0.006732	2.240793871
17012	319	50	24820	0	A_23_P38830	ZNF552	NM_024762	"Homo sapiens zinc finger protein 552 (ZNF552), mRNA [NM_024762]"	-0.590537838	9.455105864	-7.029437993	8.78E-06	0.00238501	3.929746272
1890	42	85	3167	0	A_23_P37127	FOXA1	NM_004496	"Homo sapiens forkhead box A1 (FOXA1), mRNA [NM_004496]"	-0.593198902	13.28536418	-3.382230509	0.004885794	0.106556116	-2.200292738
6292	123	45	9567	0	A_23_P29384	ZNF502	NM_033210	"Homo sapiens zinc finger protein 502 (ZNF502), mRNA [NM_033210]"	-0.59322515	8.352189784	-3.043806252	0.009380002	0.155551241	-2.827059903
27716	518	43	40124	0	A_23_P366253	ZNF278	NM_032051	"Homo sapiens zinc finger protein 278 (ZNF278), transcript variant 4, mRNA [NM_032051]"	-0.593712393	10.76154303	-6.101716996	3.72E-05	0.005607048	2.546166207
5202	104	1	7927	0	A_24_P165346	NFYC	NM_014223	"Homo sapiens nuclear transcription factor Y, gamma (NFYC), mRNA [NM_014223]"	-0.593753123	10.89947274	-4.774117913	0.000359966	0.022012251	0.338501755
15425	289	60	281	0	A_23_P214059	NR3C1	NM_000176	"Homo sapiens nuclear receptor subfamily 3, group C, member 1 (glucocorticoid receptor) (NR3C1), transcript variant 5, mRNA [NM_000176]"	-0.594321532	10.62244275	-8.20862514	1.65E-06	0.000901714	5.503755774
11090	211	33	16383	0	A_32_P33114	ENST00000381889	ENST00000381889	"Homo sapiens klotho beta, mRNA (cDNA clone IMAGE:4824602), partial cds. [BC033021]"	-0.594975406	6.909828996	-4.134305715	0.001167135	0.04561473	-0.809761138
16364	307	62	23900	0	A_23_P202170	MGEA5	NM_012215	"Homo sapiens meningioma expressed antigen 5 (hyaluronidase) (MGEA5), mRNA [NM_012215]"	-0.595091249	13.94714578	-3.523632294	0.003722816	0.090826477	-1.937496468
14561	274	17	21175	0	A_23_P78458	ZNF350	NM_021632	"Homo sapiens zinc finger protein 350 (ZNF350), mRNA [NM_021632]"	-0.595623695	9.039907551	-6.854662674	1.14E-05	0.002892384	3.679148316
21222	398	27	30854	0	A_23_P309246	ZNF498	NM_145115	"Homo sapiens zinc finger protein 498 (ZNF498), mRNA [NM_145115]"	-0.596613734	9.97628685	-5.204386292	0.000167931	0.013851403	1.082219644
7197	139	64	10842	0	A_23_P216188	IKBKB	NM_001556	"Homo sapiens inhibitor of kappa light polypeptide gene enhancer in B-cells, kinase beta (IKBKB), mRNA [NM_001556]"	-0.597042512	9.292515211	-4.85583964	0.000310854	0.020229723	0.481687294
2096	46	68	3456	0	A_23_P218827	POLQ	NM_199420	"Homo sapiens polymerase (DNA directed), theta (POLQ), mRNA [NM_199420]"	-0.599104397	10.85936199	-4.600002557	0.000493418	0.026022757	0.030603517
9945	190	42	14686	0	A_23_P26094	SLTM	NM_024755	"Homo sapiens SAFB-like, transcription modulator (SLTM), transcript variant 1, mRNA [NM_024755]"	-0.601241201	12.54692437	-3.528392861	0.003688951	0.090388867	-1.928649646
23249	435	68	33871	0	A_23_P91350	ENST00000379019	ENST00000379019	Unknown	-0.601615865	10.69441838	-3.152500143	0.007606937	0.138092916	-2.626394389
14493	272	77	21129	0	A_32_P41099	THC2445411	THC2445411	"Q5W952 (Q5W952) NADH dehydrogenase subunit 1 (Fragment), partial (6%) [THC2445411]"	-0.602137679	7.728960731	-3.060893124	0.009076184	0.152802104	-2.79557258
10790	205	85	16009	0	A_24_P112395	MAWBP	NM_022129	"Homo sapiens MAWD binding protein (MAWBP), transcript variant 1, mRNA [NM_022129]"	-0.603636286	9.183522733	-5.03323336	0.000226762	0.016497835	0.789434697
19682	369	43	28708	0	A_23_P377888	KIAA1018	NM_014967	"Homo sapiens KIAA1018 (KIAA1018), mRNA [NM_014967]"	-0.604970019	11.48227687	-3.095527573	0.008490084	0.147280482	-2.7316792
9083	174	46	13462	0	A_24_P105102	PKMYT1	NM_182687	"Homo sapiens protein kinase, membrane associated tyrosine/threonine 1 (PKMYT1), transcript variant 2, mRNA [NM_182687]"	-0.60640162	13.87177506	-6.274676642	2.81E-05	0.005064754	2.814157993
833	21	70	1549	0	A_23_P44942	THC2313065	THC2313065	"MNN4_YEAST (P36044) MNN4 protein, partial (3%) [THC2313065]"	-0.608300972	8.193328806	-3.932336448	0.001707331	0.057562754	-1.18043701
27489	514	5	39774	0	A_23_P111865	ZNF38	NM_145914	"Homo sapiens zinc finger protein 38 (ZNF38), mRNA [NM_145914]"	-0.608965368	9.451030298	-5.548456717	9.29E-05	0.00934103	1.657943455
10235	195	70	15201	0	A_23_P428248	TTC21A	NM_145755	"Homo sapiens tetratricopeptide repeat domain 21A (TTC21A), mRNA [NM_145755]"	-0.610249234	9.493559141	-4.640464969	0.000458398	0.025187167	0.102489294
8676	166	50	12853	0	A_23_P553	TARSL1	NM_025150	"Homo sapiens threonyl-tRNA synthetase-like 1 (TARSL1), mRNA [NM_025150]"	-0.611216524	10.96308028	-4.171743285	0.001088142	0.043480957	-0.741409595
5272	105	25	8131	0	A_23_P306890	POLI	NM_007195	"Homo sapiens polymerase (DNA directed) iota (POLI), mRNA [NM_007195]"	-0.61158974	9.438902628	-4.122772376	0.001192641	0.046133764	-0.830842387
24728	463	14	35959	0	A_23_P35576	ZNF518	NM_014803	"Homo sapiens zinc finger protein 518 (ZNF518), mRNA [NM_014803]"	-0.611689921	8.944829519	-6.580303337	1.74E-05	0.003855582	3.276406954
7237	140	34	5127	0	A_23_P57306	CHAF1B	NM_005441	"Homo sapiens chromatin assembly factor 1, subunit B (p60) (CHAF1B), mRNA [NM_005441]"	-0.612010144	12.41128654	-5.24422612	0.000156681	0.013431013	1.149772425
11629	221	49	3167	0	A_23_P37127	FOXA1	NM_004496	"Homo sapiens forkhead box A1 (FOXA1), mRNA [NM_004496]"	-0.612531021	13.71683095	-3.220535307	0.006671757	0.128013109	-2.500417761
8726	167	53	13013	0	A_24_P171549	CDCA7	NM_031942	"Homo sapiens cell division cycle associated 7 (CDCA7), transcript variant 1, mRNA [NM_031942]"	-0.614026486	11.31054927	-3.38361075	0.004872829	0.106519002	-2.197728132
14687	276	49	3167	0	A_23_P37127	FOXA1	NM_004496	"Homo sapiens forkhead box A1 (FOXA1), mRNA [NM_004496]"	-0.614908134	13.70797594	-3.69666242	0.002672736	0.07444297	-1.616217093
15772	296	43	22928	0	A_24_P313354	NR2F2	NM_021005	"Homo sapiens nuclear receptor subfamily 2, group F, member 2 (NR2F2), mRNA [NM_021005]"	-0.616959361	13.52116609	-4.310985821	0.000839532	0.036703968	-0.488313807
5946	117	19	9056	0	A_23_P111228	COQ3	NM_017421	"Homo sapiens coenzyme Q3 homolog, methyltransferase (S. cerevisiae) (COQ3), mRNA [NM_017421]"	-0.618083452	9.307822209	-4.200583703	0.001031053	0.042093671	-0.68883872
3742	76	73	5867	0	A_23_P111306	RBM16	NM_014892	"Homo sapiens RNA binding motif protein 16 (RBM16), mRNA [NM_014892]"	-0.618377893	11.32119467	-3.507751961	0.003838076	0.092734233	-1.967009227
16337	307	19	23823	0	A_23_P339079	ZNF573	NM_152360	"Homo sapiens zinc finger protein 573 (ZNF573), mRNA [NM_152360]"	-0.618442318	11.44595773	-3.240356272	0.006421622	0.125400621	-2.463674403
22809	427	67	33258	0	A_32_P224449	THC2375353	THC2375353	Unknown	-0.619178465	10.85210377	-3.70384694	0.002636313	0.07407836	-1.602894697
16293	306	23	23679	0	A_23_P94911	ZNF283	AK098175	"Homo sapiens cDNA FLJ40856 fis, clone TRACH2016498, moderately similar to ZINC FINGER PROTEIN 184. [AK098175]"	-0.619705134	10.47131858	-3.782006982	0.002271252	0.06760274	-1.458092507
22051	413	66	32167	0	A_23_P359738	EPC2	NM_015630	"Homo sapiens enhancer of polycomb homolog 2 (Drosophila) (EPC2), mRNA [NM_015630]"	-0.621577014	11.51655181	-6.433670296	2.19E-05	0.004497415	3.056428195
6054	118	81	9171	0	A_24_P916494	PPA2	BC008246	"Homo sapiens pyrophosphatase (inorganic) 2, mRNA (cDNA clone IMAGE:3866266), complete cds. [BC008246]"	-0.621730614	8.378848559	-3.178548258	0.007234323	0.133912716	-2.578191391
12757	242	11	18665	0	A_23_P431981	HMG2L1	NM_005487	"Homo sapiens high-mobility group protein 2-like 1 (HMG2L1), transcript variant 1, mRNA [NM_005487]"	-0.622324579	10.62553149	-7.888597714	2.55E-06	0.001148555	5.096107768
12830	243	39	18870	0	A_23_P413456	CIRBP	AK128423	"Homo sapiens cDNA FLJ46566 fis, clone THYMU3040829, moderately similar to Cold-inducible RNA-binding protein. [AK128423]"	-0.622547223	7.239565134	-3.545769931	0.003567963	0.088285026	-1.896359001
27757	519	26	40227	0	A_24_P170927	LOC644613	BC025792	"Homo sapiens hypothetical protein LOC644613, mRNA (cDNA clone IMAGE:4177475), partial cds. [BC025792]"	-0.624819481	9.566559615	-4.112767709	0.00121523	0.046654602	-0.84913852
19651	369	2	28633	0	A_23_P134008	USP45	BC005991	"Homo sapiens ubiquitin specific peptidase 45, mRNA (cDNA clone IMAGE:4047601), complete cds. [BC005991]"	-0.625555643	8.986414049	-3.62824899	0.003046287	0.080856275	-1.743161215
8173	157	24	12175	0	A_32_P225667	THC2386962	THC2386962	Unknown	-0.626319422	9.472385056	-3.840855172	0.002030734	0.063318739	-1.349252494
21484	403	13	31295	0	A_23_P164946	FKRP	NM_024301	"Homo sapiens fukutin related protein (FKRP), transcript variant 1, mRNA [NM_024301]"	-0.627568904	10.38643903	-4.255263855	0.000931129	0.039609983	-0.589376487
8621	165	50	12852	0	A_24_P157087	CASP8	NM_033356	"Homo sapiens caspase 8, apoptosis-related cysteine peptidase (CASP8), transcript variant C, mRNA [NM_033356]"	-0.627903006	10.76851378	-3.329973544	0.00540305	0.113560094	-2.297366262
8735	167	65	13035	0	A_23_P390384	ZNF630	NM_001037735	"Homo sapiens zinc finger protein 630 (ZNF630), mRNA [NM_001037735]"	-0.630057775	9.194357974	-4.559635235	0.000531127	0.027387256	-0.041308366
6190	121	57	5127	0	A_23_P57306	CHAF1B	NM_005441	"Homo sapiens chromatin assembly factor 1, subunit B (p60) (CHAF1B), mRNA [NM_005441]"	-0.630175707	12.44596801	-5.994262486	4.42E-05	0.006035544	2.377339814
8951	171	64	13338	0	A_23_P321320	STK11IP	NM_052902	"Homo sapiens serine/threonine kinase 11 interacting protein (STK11IP), mRNA [NM_052902]"	-0.631340922	13.45515603	-4.788745568	0.000350616	0.021795208	0.364194826
19997	375	7	29113	0	A_32_P122323	LOC285749	AK026691	"Homo sapiens cDNA: FLJ23038 fis, clone LNG02039. [AK026691]"	-0.632213155	7.528940339	-4.284811587	0.000881341	0.038062673	-0.535747978
25553	478	1	37015	0	A_32_P84454	AK057476	AK057476	"Homo sapiens cDNA FLJ32914 fis, clone TESTI2006409. [AK057476]"	-0.632810474	6.451246997	-5.603447521	8.47E-05	0.008865699	1.748321972
23468	439	84	34212	0	A_32_P175667	THC2286419	THC2286419	"O94251 (O94251) SPBP8B7.01c protein, partial (15%) [THC2286419]"	-0.633289573	8.648314077	-7.217578712	6.64E-06	0.002272753	4.194387432
25209	471	84	36695	0	A_23_P7655	BNIP1	NM_013978	"Homo sapiens BCL2/adenovirus E1B 19kDa interacting protein 1 (BNIP1), transcript variant BNIP1-a, mRNA [NM_013978]"	-0.633880186	9.626854013	-3.498825824	0.003904442	0.093726417	-1.983598797
19492	366	9	28332	0	A_23_P13657	MPHOSPH9	NM_022782	"Homo sapiens M-phase phosphoprotein 9 (MPHOSPH9), mRNA [NM_022782]"	-0.635155617	9.129113241	-4.910668795	0.000281855	0.019041285	0.577260792
25978	485	73	37762	0	A_23_P410312	FLJ40142	NM_207435	"Homo sapiens FLJ40142 protein (FLJ40142), mRNA [NM_207435]"	-0.635192068	9.896842133	-4.642483806	0.00045672	0.025187167	0.10607078
8086	155	55	12074	0	A_32_P110872	RP11-151A6.2	BC001077	"Homo sapiens hypothetical protein BC004360, mRNA (cDNA clone IMAGE:2822295), complete cds. [BC001077]"	-0.636220161	8.345114037	-4.632450628	0.000465124	0.025234079	0.088266688
12398	235	13	18220	0	A_23_P102391	SLC40A1	NM_014585	"Homo sapiens solute carrier family 40 (iron-regulated transporter), member 1 (SLC40A1), mRNA [NM_014585]"	-0.637098987	12.95201757	-6.297669489	2.71E-05	0.005064754	2.849435557
26331	492	40	38174	0	A_23_P136012	FBXO8	NM_012180	"Homo sapiens F-box protein 8 (FBXO8), mRNA [NM_012180]"	-0.637120281	9.653437287	-4.011439517	0.001470359	0.052544042	-1.034896101
24101	452	11	35029	0	A_24_P6428	C20orf177	NM_022106	"Homo sapiens chromosome 20 open reading frame 177 (C20orf177), mRNA [NM_022106]"	-0.638914296	8.607800234	-4.250456552	0.0009395	0.039846582	-0.598109605
15867	298	14	23033	0	A_23_P159986	MGC16121	BC007360	"Homo sapiens hypothetical protein MGC16121, mRNA (cDNA clone MGC:16121 IMAGE:3627113), complete cds. [BC007360]"	-0.639477119	8.095446271	-3.401124292	0.004711311	0.10451818	-2.165184327
9279	177	83	13827	0	A_23_P10753	THC2432688	THC2432688	Unknown	-0.639617052	7.969431025	-4.236995061	0.000963354	0.040435215	-0.622575924
12909	244	70	18924	0	A_32_P90551	SRP68	NM_014230	"Homo sapiens signal recognition particle 68kDa (SRP68), mRNA [NM_014230]"	-0.642603181	10.16583916	-3.551368703	0.003529844	0.087969256	-1.88595598
21519	403	64	31388	0	A_24_P409500	BC000986	BC000986	"Homo sapiens cDNA clone IMAGE:3446313, complete cds. [BC000986]"	-0.64514841	10.43300865	-4.732316536	0.000388142	0.022763865	0.264927684
16007	300	62	23276	0	A_24_P227069	GPAM	NM_020918	"Homo sapiens glycerol-3-phosphate acyltransferase, mitochondrial (GPAM), mRNA [NM_020918]"	-0.647797445	12.07636563	-4.627085718	0.000469683	0.02543281	0.078741523
14809	278	52	21559	0	A_23_P13057	PRDM11	NM_020229	"Homo sapiens PR domain containing 11 (PRDM11), mRNA [NM_020229]"	-0.648894151	8.592932966	-4.842168398	0.000318557	0.020536536	0.457794602
7068	137	37	10639	0	A_32_P115707	AI090937	AI090937	"AI090937 qa52c01.s1 Soares_NhHMPu_S1 Homo sapiens cDNA clone IMAGE:1690368 3', mRNA sequence [AI090937]"	-0.650695781	8.336299169	-4.835807437	0.000322209	0.020590902	0.446669409
19635	368	62	28586	0	A_23_P24365	ANKRD49	NM_017704	"Homo sapiens ankyrin repeat domain 49 (ANKRD49), mRNA [NM_017704]"	-0.651691513	12.14478343	-4.729803513	0.000389908	0.022763865	0.260497462
18293	344	19	26643	0	A_23_P121875	FLJ21657	NM_022483	"Homo sapiens hypothetical protein FLJ21657 (FLJ21657), mRNA [NM_022483]"	-0.652451076	9.538313107	-7.200456623	6.81E-06	0.002272753	4.170521185
18168	341	79	26596	0	A_23_P36865	CEP290	NM_025114	"Homo sapiens centrosomal protein 290kDa (CEP290), mRNA [NM_025114]"	-0.652821344	10.43294895	-3.071504333	0.008892459	0.151363597	-2.776006761
14358	270	26	20883	0	A_32_P68055	THC2441863	THC2441863	"Q8MW53 (Q8MW53) Precollagen-D, partial (3%) [THC2441863]"	-0.653697649	8.115368886	-3.354241048	0.005156317	0.11050253	-2.252292986
27345	511	17	39648	0	A_32_P89152	BU561429	BU561429	"AGENCOURT_10278917 NIH_MGC_82 Homo sapiens cDNA clone IMAGE:6592459 5', mRNA sequence [BU561429]"	-0.653924817	7.632006289	-5.853506352	5.58E-05	0.006969749	2.153493968
21757	408	9	31596	0	A_23_P388812	CKAP2L	NM_152515	"Homo sapiens cytoskeleton associated protein 2-like (CKAP2L), mRNA [NM_152515]"	-0.656581457	10.15997673	-4.837907395	0.000320999	0.020559861	0.450342782
20032	375	66	29219	0	A_32_P196115	ZNF498	NM_145115	"Homo sapiens zinc finger protein 498 (ZNF498), mRNA [NM_145115]"	-0.658056199	9.603345831	-5.030019266	0.000228054	0.016507123	0.783897065
12557	238	21	18381	0	A_23_P18276	RBM5	NM_005778	"Homo sapiens RNA binding motif protein 5 (RBM5), mRNA [NM_005778]"	-0.658442705	13.78219964	-4.171050516	0.001089552	0.043480957	-0.742673303
5384	107	34	8304	0	A_32_P11	THC2373805	THC2373805	Unknown	-0.658571448	7.32909011	-3.8748038	0.001903978	0.060765517	-1.286547676
7053	137	15	10600	0	A_23_P87732	POLR3B	NM_018082	"Homo sapiens polymerase (RNA) III (DNA directed) polypeptide B (POLR3B), mRNA [NM_018082]"	-0.665304289	9.8459617	-3.700713011	0.002652139	0.074392332	-1.608705776
6651	129	70	10079	0	A_32_P127248	ENST00000272748	ENST00000272748	Homo sapiens mRNA; cDNA DKFZp686G1442 (from clone DKFZp686G1442). [CR936742]	-0.6665021	10.55471322	-4.784888171	0.000353057	0.021824917	0.357422094
14913	280	35	21684	0	A_32_P110016	A_32_P110016	A_32_P110016	Unknown	-0.666964967	7.628820877	-3.972842692	0.001581457	0.054957464	-1.105856073
445	12	73	810	0	A_23_P31041	MYLIP	NM_013262	"Homo sapiens myosin regulatory light chain interacting protein (MYLIP), mRNA [NM_013262]"	-0.668211373	10.44389206	-4.431684507	0.000671633	0.032082326	-0.270487286
13693	258	73	20027	0	A_32_P64096	ZNF694	NM_001012981	"Homo sapiens zinc finger protein 694 (ZNF694), mRNA [NM_001012981]"	-0.669285671	10.69591334	-5.327699422	0.000135589	0.012127957	1.290562899
26998	504	44	39110	0	A_23_P353014	CACNA2D4	NM_172364	"Homo sapiens calcium channel, voltage-dependent, alpha 2/delta subunit 4 (CACNA2D4), transcript variant 1, mRNA [NM_172364]"	-0.670648858	7.156324592	-5.900903607	5.16E-05	0.006742484	2.229211389
15717	295	22	22893	0	A_24_P177585	FLJ40869	NM_182625	"Homo sapiens hypothetical protein FLJ40869 (FLJ40869), mRNA [NM_182625]"	-0.673055149	8.542089349	-3.714327665	0.002584083	0.073247526	-1.583463454
1718	39	49	2932	0	A_24_P88554	PEX11B	NM_003846	"Homo sapiens peroxisomal biogenesis factor 11B (PEX11B), mRNA [NM_003846]"	-0.674797591	10.24260349	-6.040430095	4.10E-05	0.005965427	2.450094505
15107	283	81	22077	0	A_24_P398500	MPHOSPH9	NM_022782	"Homo sapiens M-phase phosphoprotein 9 (MPHOSPH9), mRNA [NM_022782]"	-0.675163565	8.831370973	-3.389712876	0.004815929	0.105999331	-2.186389553
6732	131	22	10148	0	A_23_P86100	KARCA1	NM_001007255	"Homo sapiens kelch/ankyrin repeat containing cyclin A1 interacting protein (KARCA1), transcript variant 2, mRNA [NM_001007255]"	-0.676329886	8.180561275	-3.650163288	0.002921181	0.078564545	-1.702483055
12210	231	84	18037	0	A_23_P137543	FLJ25476	NM_152493	"Homo sapiens FLJ25476 protein (FLJ25476), mRNA [NM_152493]"	-0.678822514	10.75869647	-4.227339489	0.000980848	0.040807291	-0.6401355
26080	487	62	37897	0	A_23_P116743	LOC338799	NR_002809	Homo sapiens hypothetical locus LOC338799 (LOC338799) on chromosome 12 [NR_002809]	-0.678824905	10.02238834	-3.912320897	0.001773271	0.058767982	-1.217329647
11603	221	9	17117	0	A_24_P102539	KRIT1	NM_001013406	"Homo sapiens KRIT1, ankyrin repeat containing (KRIT1), transcript variant 5, mRNA [NM_001013406]"	-0.679720146	8.23905134	-3.220331962	0.006674373	0.128013109	-2.500794624
24279	455	12	35337	0	A_23_P384056	CCDC14	NM_022757	"Homo sapiens coiled-coil domain containing 14 (CCDC14), mRNA [NM_022757]"	-0.680799724	11.76436079	-3.127436868	0.007983552	0.142387517	-2.672737085
19002	356	61	27639	0	A_24_P652700	CEP152	NM_014985	"Homo sapiens centrosomal protein 152kDa (CEP152), mRNA [NM_014985]"	-0.681423331	9.887903264	-4.188795575	0.001054005	0.042662409	-0.710317306
4232	86	10	6532	0	A_24_P532330	LOC254128	BC036624	"Homo sapiens hypothetical protein LOC254128, mRNA (cDNA clone IMAGE:5288009). [BC036624]"	-0.682778495	8.218677003	-5.438930594	0.000111995	0.010663539	1.47657935
7318	141	80	11023	0	A_32_P195255	CR599788	CR599788	full-length cDNA clone CS0DC013YA17 of Neuroblastoma Cot 25-normalized of Homo sapiens (human). [CR599788]	-0.685450404	9.852295568	-6.555918871	1.81E-05	0.003943054	3.240054742
22245	417	36	32426	0	A_24_P118011	ENST00000295112	ENST00000295112	"PREDICTED: Homo sapiens hypothetical LOC344405 (LOC344405), mRNA [XM_293034]"	-0.685521499	8.761095315	-3.968324827	0.001595013	0.055191327	-1.11416898
6199	121	69	9453	0	A_23_P251480	NBN	NM_002485	"Homo sapiens nibrin (NBN), transcript variant 1, mRNA [NM_002485]"	-0.686935103	10.94008541	-4.860889622	0.000308058	0.020186667	0.490506707
13925	262	80	20353	0	A_23_P304110	ANKRD43	NM_175873	"Homo sapiens ankyrin repeat domain 43 (ANKRD43), mRNA [NM_175873]"	-0.688653331	11.25225425	-3.859601484	0.001959709	0.061718623	-1.314619129
7159	139	5	10737	0	A_23_P109442	HPS4	NM_022081	"Homo sapiens Hermansky-Pudlak syndrome 4 (HPS4), transcript variant 1, mRNA [NM_022081]"	-0.688795418	12.0914383	-4.515417361	0.000575878	0.029126472	-0.1202988
14929	280	70	21744	0	A_23_P59179	RXRB	NM_021976	"Homo sapiens retinoid X receptor, beta (RXRB), mRNA [NM_021976]"	-0.690788023	10.27594524	-4.075180442	0.001304099	0.048432591	-0.91795023
21755	408	6	31591	0	A_32_P61657	ZNF33B	NM_006955	"Homo sapiens zinc finger protein 33B (ZNF33B), mRNA [NM_006955]"	-0.691513016	8.677954834	-3.720690002	0.002552892	0.072872992	-1.571669701
26649	498	9	38590	0	A_23_P381979	OGT	NM_181672	"Homo sapiens O-linked N-acetylglucosamine (GlcNAc) transferase (UDP-N-acetylglucosamine:polypeptide-N-acetylglucosaminyl transferase) (OGT), transcript variant 1, mRNA [NM_181672]"	-0.692829264	12.55679313	-3.12760139	0.00798102	0.142387517	-2.672433008
21470	402	77	31257	0	A_24_P145124	CEP57	BC039711	"Homo sapiens centrosomal protein 57kDa, mRNA (cDNA clone MGC:47657 IMAGE:5415088), complete cds. [BC039711]"	-0.692937372	10.03253516	-3.490702062	0.00396585	0.094384657	-1.998697512
27986	524	26	40496	0	A_32_P100430	THC2311746	THC2311746	"AY124817 At2g20920/F5H14.11 {Arabidopsis thaliana;} , partial (5%) [THC2311744]"	-0.694371358	9.453036026	-5.872969266	5.40E-05	0.006839621	2.184627954
13127	248	79	19253	0	A_32_P12355	BC065757	BC065757	"Homo sapiens cDNA clone IMAGE:4556546, partial cds. [BC065757]"	-0.694391977	9.802062366	-3.638168223	0.002988999	0.079767874	-1.724747144
8088	155	57	12078	0	A_24_P380991	RUFY2	NM_017987	"Homo sapiens RUN and FYVE domain containing 2 (RUFY2), transcript variant 1, mRNA [NM_017987]"	-0.694553132	9.841858643	-3.710666766	0.002602206	0.073540834	-1.590250291
16119	302	74	23456	0	A_23_P216004	SLC25A37	AY032628	"Homo sapiens mitochondria solute carrier protein (MSCP) mRNA, complete cds, alternatively spliced. [AY032628]"	-0.694597525	9.371245686	-3.288395972	0.005853701	0.118722595	-2.374556318
8464	162	77	12587	0	A_23_P138480	C10orf95	NM_024886	"Homo sapiens chromosome 10 open reading frame 95 (C10orf95), mRNA [NM_024886]"	-0.697517607	8.700798921	-3.148986342	0.007658648	0.138853983	-2.63289382
20212	379	17	29440	0	A_24_P876408	MGC3032	AK096306	"Homo sapiens cDNA FLJ38987 fis, clone NT2RI2005818. [AK096306]"	-0.698578841	11.23970105	-5.758509288	6.53E-05	0.007591633	2.000695864
18425	346	44	26838	0	A_32_P114284	BF508144	BF508144	"UI-H-BI4-apz-e-08-0-UI.s1 NCI_CGAP_Sub8 Homo sapiens cDNA clone IMAGE:3089007 3', mRNA sequence [BF508144]"	-0.699557282	9.994168678	-6.0081012	4.33E-05	0.006016406	2.399182567
20676	387	78	30179	0	A_24_P349616	UBTF	BC042297	"Homo sapiens upstream binding transcription factor, RNA polymerase I, mRNA (cDNA clone MGC:48801 IMAGE:4509695), complete cds. [BC042297]"	-0.699597721	8.81547399	-6.010731273	4.31E-05	0.006016406	2.403330475
3091	64	80	4922	0	A_23_P106439	RCCD1	NM_033544	"Homo sapiens RCC1 domain containing 1 (RCCD1), transcript variant 1, mRNA [NM_033544]"	-0.70243887	10.35176173	-6.147183119	3.45E-05	0.005468314	2.617062161
2592	55	64	4248	0	A_23_P23815	SLC30A1	NM_021194	"Homo sapiens solute carrier family 30 (zinc transporter), member 1 (SLC30A1), mRNA [NM_021194]"	-0.703226602	11.36705249	-4.219448607	0.000995387	0.04123082	-0.654492291
13971	263	60	20474	0	A_32_P233304	LIN9	NM_173083	"Homo sapiens lin-9 homolog (C. elegans) (LIN9), mRNA [NM_173083]"	-0.703482993	12.79868557	-3.053348711	0.009209103	0.154067866	-2.80947818
13395	253	61	19695	0	A_32_P182439	POLD3	NM_006591	"Homo sapiens polymerase (DNA-directed), delta 3, accessory subunit (POLD3), mRNA [NM_006591]"	-0.709159168	13.60477905	-4.93372347	0.000270516	0.018585008	0.617327452
6146	120	79	9323	0	A_23_P107693	ZNF586	NM_017652	"Homo sapiens zinc finger protein 586 (ZNF586), mRNA [NM_017652]"	-0.709925286	7.948901301	-3.182491728	0.007179526	0.133474256	-2.570890591
22550	423	4	32831	0	A_23_P80626	PRRT3	NM_207351	"Homo sapiens proline-rich transmembrane protein 3 (PRRT3), mRNA [NM_207351]"	-0.710550054	9.504856093	-6.280958196	2.79E-05	0.005064754	2.823803803
23439	439	40	34130	0	A_23_P45304	XK	NM_021083	"Homo sapiens X-linked Kx blood group (McLeod syndrome) (XK), mRNA [NM_021083]"	-0.710688695	9.209714733	-4.295327402	0.000864291	0.037440316	-0.516682565
16906	317	49	24659	0	A_32_P130536	THC2442494	THC2442494	Unknown	-0.71126349	10.45505177	-5.97536959	4.56E-05	0.0061656	2.347471872
18391	345	76	26898	0	A_23_P74778	C1orf54	NM_024579	"Homo sapiens chromosome 1 open reading frame 54 (C1orf54), mRNA [NM_024579]"	-0.712222569	9.287494648	-3.467974426	0.00414289	0.097182357	-2.04094
16394	308	29	23843	0	A_24_P321626	POLR3B	NM_018082	"Homo sapiens polymerase (RNA) III (DNA directed) polypeptide B (POLR3B), mRNA [NM_018082]"	-0.713540788	10.88288728	-4.141242075	0.001152066	0.045401016	-0.797087939
12180	231	38	17952	0	A_24_P199929	VPS54	NM_016516	"Homo sapiens vacuolar protein sorting 54 (S. cerevisiae) (VPS54), transcript variant 1, mRNA [NM_016516]"	-0.714024503	8.809135473	-3.017934825	0.009859368	0.160709743	-2.874688664
24035	450	71	34979	0	A_32_P31165	BC000986	BC000986	"Homo sapiens cDNA clone IMAGE:3446313, complete cds. [BC000986]"	-0.71989513	10.2916611	-5.6675532	7.60E-05	0.008327354	1.853102555
521	14	73	954	0	A_32_P3131	AK024243	AK024243	"Homo sapiens cDNA FLJ14181 fis, clone NT2RP2004300. [AK024243]"	-0.721676596	7.564847897	-7.05810443	8.41E-06	0.00238501	3.970410172
13787	260	43	20133	0	A_23_P160200	ZNF643	NM_023070	"Homo sapiens zinc finger protein 643 (ZNF643), mRNA [NM_023070]"	-0.725032076	8.426996899	-4.309549985	0.000841771	0.036745264	-0.49091413
11211	213	56	16581	0	A_23_P92042	ITPR1	NM_002222	"Homo sapiens inositol 1,4,5-triphosphate receptor, type 1 (ITPR1), mRNA [NM_002222]"	-0.726314406	8.532991528	-4.2746266	0.000898185	0.038555387	-0.55422394
20696	388	25	30081	0	A_23_P146865	JMJD5	NM_024773	"Homo sapiens jumonji domain containing 5 (JMJD5), mRNA [NM_024773]"	-0.726929552	7.909667496	-4.75597509	0.000371925	0.022358048	0.306596189
5535	109	80	8545	0	A_24_P609323	LOC440334	AF098968	"Homo sapiens familial Mediterranean fever locus region, mRNA sequence. [AF098968]"	-0.729012598	8.006534657	-5.293459067	0.000143857	0.012696448	1.232934342
15365	288	51	22333	0	A_23_P313512	DCP1B	NM_152640	"Homo sapiens DCP1 decapping enzyme homolog B (S. cerevisiae) (DCP1B), mRNA [NM_152640]"	-0.73208761	11.36550697	-4.984214699	0.000247311	0.017434294	0.704824203
12533	237	65	18453	0	A_32_P220739	ZNF658	NM_033160	"Homo sapiens zinc finger protein 658 (ZNF658), mRNA [NM_033160]"	-0.734665934	6.693241647	-4.118176539	0.001202963	0.046382347	-0.839246029
5566	110	44	8479	0	A_24_P226210	CCDC100	NM_153223	"Homo sapiens coiled-coil domain containing 100 (CCDC100), mRNA [NM_153223]"	-0.738042855	9.656549057	-3.546367962	0.003563872	0.088285026	-1.895247787
4169	84	84	6511	0	A_23_P323898	ZNF96	NM_001039643	"Homo sapiens zinc finger protein 96 (ZNF96), mRNA [NM_001039643]"	-0.741632496	6.926032553	-3.791864236	0.002229024	0.066998242	-1.439849518
4204	85	55	6611	0	A_23_P207557	TCF2	NM_006481	"Homo sapiens transcription factor 2, hepatic; LF-B3; variant hepatic nuclear factor (TCF2), transcript variant b, mRNA [NM_006481]"	-0.742174429	7.969174123	-3.036115337	0.009520033	0.157047334	-2.841224707
9581	183	49	14226	0	A_32_P192594	CR624390	CR624390	full-length cDNA clone CS0DC018YB19 of Neuroblastoma Cot 25-normalized of Homo sapiens (human). [CR624390]	-0.749719194	12.33760594	-7.319266812	5.72E-06	0.002137321	4.335236304
27169	507	65	39443	0	A_24_P260582	CR603450	CR603450	full-length cDNA clone CS0DI004YB08 of Placenta Cot 25-normalized of Homo sapiens (human). [CR603450]	-0.756092809	8.595420849	-3.66102322	0.002861131	0.077834822	-1.682329447
14219	267	81	20828	0	A_23_P154208	NAGK	NM_017567	"Homo sapiens N-acetylglucosamine kinase (NAGK), mRNA [NM_017567]"	-0.756693728	12.81557655	-3.629210374	0.003040686	0.08078318	-1.741376389
14832	279	2	21622	0	A_23_P42335	FANCE	NM_021922	"Homo sapiens Fanconi anemia, complementation group E (FANCE), mRNA [NM_021922]"	-0.759849306	13.84158428	-4.483603822	0.000610476	0.030282618	-0.177269025
6303	123	61	9597	0	A_24_P224526	C17orf75	NM_022344	"Homo sapiens chromosome 17 open reading frame 75 (C17orf75), mRNA [NM_022344]"	-0.760690721	10.36971762	-6.768194554	1.30E-05	0.003105123	3.553458118
26146	489	1	37941	0	A_23_P501538	HOXA3	NM_153631	"Homo sapiens homeobox A3 (HOXA3), transcript variant 2, mRNA [NM_153631]"	-0.765687703	9.637114865	-4.569483411	0.00052166	0.027109132	-0.02374669
13800	260	61	20167	0	A_24_P206344	ZNF746	NM_152557	"Homo sapiens zinc finger protein 746 (ZNF746), mRNA [NM_152557]"	-0.766261229	12.98444606	-4.500567788	0.000591767	0.029561283	-0.146876436
15074	283	31	21985	0	A_24_P147252	ZNF23	NM_145911	"Homo sapiens zinc finger protein 23 (KOX 16) (ZNF23), mRNA [NM_145911]"	-0.768108413	9.222567378	-3.870474991	0.00191968	0.060872049	-1.294539582
14763	277	72	21596	0	A_24_P319684	FLJ13646	NM_024584	"Homo sapiens hypothetical protein FLJ13646 (FLJ13646), mRNA [NM_024584]"	-0.76826194	7.181326555	-3.391152598	0.004802602	0.105798928	-2.183714282
5028	100	76	7746	0	A_23_P42997	CPSF4	NM_006693	"Homo sapiens cleavage and polyadenylation specific factor 4, 30kDa (CPSF4), mRNA [NM_006693]"	-0.768858046	13.41092878	-10.20151543	1.38E-07	0.000245466	7.748430176
13819	261	7	20219	0	A_24_P941166	ZNF425	NM_001001661	"Homo sapiens zinc finger protein 425 (ZNF425), mRNA [NM_001001661]"	-0.770231144	9.010692729	-7.101924137	7.88E-06	0.00238501	4.032331507
20842	391	16	30369	0	A_24_P709949	BM351936	BM351936	"BM351936 ig84d05.x1 HR85 islet Homo sapiens cDNA 3', mRNA sequence [BM351936]"	-0.770504992	6.957394546	-3.579495728	0.003344496	0.085390685	-1.833700597
16684	313	51	24349	0	A_32_P167208	THC2379561	THC2379561	"Q6YAI6 (Q6YAI6) Gag-pol fusion polyprotein (Fragment), partial (5%) [THC2379561]"	-0.770764324	7.955335312	-6.511579433	1.94E-05	0.004095083	3.173719539
2470	53	47	4061	0	A_23_P15639	C17orf75	NM_022344	"Homo sapiens chromosome 17 open reading frame 75 (C17orf75), mRNA [NM_022344]"	-0.772828642	9.723083059	-4.331681537	0.000807925	0.035818851	-0.450856599
27829	520	72	40313	0	A_24_P810084	BC033983	BC033983	Homo sapiens cDNA clone IMAGE:5295564. [BC033983]	-0.774081275	9.842482506	-3.578241132	0.003352549	0.085390685	-1.836031147
6963	135	43	10497	0	A_23_P138725	MARVELD1	NM_031484	"Homo sapiens MARVEL domain containing 1 (MARVELD1), mRNA [NM_031484]"	-0.7762852	15.23135679	-3.142128578	0.007760585	0.140254035	-2.645576398
17860	336	2	25989	0	A_23_P309515	KCTD18	NM_152387	"Homo sapiens potassium channel tetramerisation domain containing 18 (KCTD18), mRNA [NM_152387]"	-0.777682113	9.372534335	-3.075406122	0.008825837	0.150788723	-2.768810133
14194	267	40	20752	0	A_23_P111811	ING3	NM_019071	"Homo sapiens inhibitor of growth family, member 3 (ING3), transcript variant 1, mRNA [NM_019071]"	-0.780622846	10.82454996	-4.421159994	0.000684783	0.03237804	-0.289419598
17731	333	36	25899	0	A_23_P163816	ENST00000262525	ENST00000262525	"Human mRNA for KIAA0326 gene, partial cds. [AB002324]"	-0.783292097	14.52601445	-6.367532929	2.43E-05	0.004851349	2.956124346
19033	357	21	27720	0	A_23_P141302	ZNF18	NM_144680	"Homo sapiens zinc finger protein 18 (ZNF18), mRNA [NM_144680]"	-0.783306172	9.595011225	-6.469765469	2.07E-05	0.004302782	3.110885382
929	23	72	1706	0	A_23_P389987	TLX2	NM_016170	"Homo sapiens T-cell leukemia homeobox 2 (TLX2), mRNA [NM_016170]"	-0.784964227	9.069780499	-8.839586598	7.19E-07	0.00053705	6.267288137
14878	279	73	21749	0	A_24_P662972	THC2355570	THC2355570	Unknown	-0.786750975	8.237491617	-3.207081496	0.006847079	0.130078823	-2.525347946
9024	173	19	13411	0	A_23_P259098	ZNF435	NM_025231	"Homo sapiens zinc finger protein 435 (ZNF435), mRNA [NM_025231]"	-0.787618659	8.187769083	-6.328598535	2.58E-05	0.00489914	2.896760531
7850	151	46	11735	0	A_24_P374741	FRMD4A	AK057828	"Homo sapiens cDNA FLJ25099 fis, clone CBR01272. [AK057828]"	-0.800466837	9.324832244	-3.854631017	0.00197829	0.061955846	-1.323800057
27696	518	18	40075	0	A_23_P193	C1orf176	NM_022774	"Homo sapiens chromosome 1 open reading frame 176 (C1orf176), mRNA [NM_022774]"	-0.800581699	9.729072285	-6.051297244	4.03E-05	0.005927286	2.467171934
16992	319	19	24763	0	A_24_P920366	AK023574	AK023574	"Homo sapiens cDNA FLJ13512 fis, clone PLACE1005453. [AK023574]"	-0.803057054	7.029790897	-3.65466916	0.002896112	0.078284515	-1.694120742
5600	111	6	8566	0	A_23_P106433	RCCD1	NM_033544	"Homo sapiens RCC1 domain containing 1 (RCCD1), transcript variant 1, mRNA [NM_033544]"	-0.803146431	12.31706385	-5.810612125	5.99E-05	0.007183329	2.084672258
14919	280	48	21709	0	A_24_P252718	EPC1	BC036529	"Homo sapiens enhancer of polycomb homolog 1 (Drosophila), mRNA (cDNA clone MGC:33656 IMAGE:4828057), complete cds. [BC036529]"	-0.816166936	11.12814003	-4.094096961	0.001258568	0.047236269	-0.88330503
19099	358	49	27776	0	A_24_P139773	PPP1R8	NM_138558	"Homo sapiens protein phosphatase 1, regulatory (inhibitor) subunit 8 (PPP1R8), transcript variant 2, mRNA [NM_138558]"	-0.816314382	10.75754248	-3.291145309	0.005822768	0.118264296	-2.369453629
17461	328	24	25404	0	A_23_P106241	TRIP11	NM_004239	"Homo sapiens thyroid hormone receptor interactor 11 (TRIP11), mRNA [NM_004239]"	-0.817946292	12.26354885	-5.027769118	0.000228962	0.016515162	0.780019385
3896	79	70	6171	0	A_24_P46377	ENST00000231198	ENST00000231198	"Homo sapiens cDNA FLJ13293 fis, clone OVARC1001188. [AK023355]"	-0.818141716	9.0149001	-10.3304252	1.20E-07	0.00022605	7.877748068
18489	347	52	27009	0	A_32_P89679	THC2311626	THC2311626	"ALU1_HUMAN (P39188) Alu subfamily J sequence contamination warning entry, partial (10%) [THC2311626]"	-0.819906537	10.22686781	-4.157178831	0.001118198	0.044436625	-0.767986107
24994	467	81	36383	0	A_23_P354175	TMEM129	NM_138385	"Homo sapiens transmembrane protein 129 (TMEM129), mRNA [NM_138385]"	-0.827251616	11.88224787	-7.568449493	4.00E-06	0.001668504	4.673981642
27681	517	72	40176	0	A_23_P430181	ZBTB3	NM_024784	"Homo sapiens zinc finger and BTB domain containing 3 (ZBTB3), mRNA [NM_024784]"	-0.832434263	10.61837624	-3.699447891	0.002658554	0.074392332	-1.61105172
18584	349	25	27117	0	A_23_P100779	UBTF	NM_014233	"Homo sapiens upstream binding transcription factor, RNA polymerase I (UBTF), mRNA [NM_014233]"	-0.834460954	9.911909173	-3.235692122	0.006479623	0.125803802	-2.472322138
26118	488	42	37862	0	A_32_P52251	CR612065	CR612065	full-length cDNA clone CS0DC012YI02 of Neuroblastoma Cot 25-normalized of Homo sapiens (human). [CR612065]	-0.843810193	8.373278145	-6.986369611	9.36E-06	0.002505775	3.868421072
3397	70	29	5307	0	A_32_P233735	FAM40B	NM_020704	"Homo sapiens family with sequence similarity 40, member B (FAM40B), mRNA [NM_020704]"	-0.84972701	7.670238239	-3.311768708	0.00559591	0.116058274	-2.331169969
25414	475	52	36948	0	A_23_P401361	PITPNM2	NM_020845	"Homo sapiens phosphatidylinositol transfer protein, membrane-associated 2 (PITPNM2), mRNA [NM_020845]"	-0.850294867	8.190612407	-5.573246573	8.91E-05	0.009123168	1.698742663
20554	385	69	30002	0	A_23_P168019	ZNF306	NM_024493	"Homo sapiens zinc finger protein 306 (ZNF306), mRNA [NM_024493]"	-0.852436966	7.70847708	-6.782779488	1.27E-05	0.00306765	3.574738512
5822	115	3	8871	0	A_23_P259094	ZNF435	NM_025231	"Homo sapiens zinc finger protein 435 (ZNF435), mRNA [NM_025231]"	-0.853444275	9.533799727	-7.27973683	6.06E-06	0.002206097	4.28066427
21988	412	40	31967	0	A_23_P148015	AXIN2	NM_004655	"Homo sapiens axin 2 (conductin, axil) (AXIN2), mRNA [NM_004655]"	-0.855100288	12.03547228	-4.906048391	0.000284186	0.019046183	0.569222395
27188	508	13	39355	0	A_24_P361158	C14orf131	NM_018335	"Homo sapiens chromosome 14 open reading frame 131 (C14orf131), mRNA [NM_018335]"	-0.855990706	9.170723222	-7.451826168	4.73E-06	0.001862185	4.516565305
4961	99	59	7716	0	A_23_P230	TTC4	NM_004623	"Homo sapiens tetratricopeptide repeat domain 4 (TTC4), mRNA [NM_004623]"	-0.856437063	9.837744718	-3.225640362	0.006606414	0.127604072	-2.490955831
3871	79	27	6088	0	A_23_P76718	NEK3	NM_002498	"Homo sapiens NIMA (never in mitosis gene a)-related kinase 3 (NEK3), transcript variant 1, mRNA [NM_002498]"	-0.876479528	11.5324546	-6.253404943	2.91E-05	0.005064754	2.781448325
22970	430	60	33399	0	A_23_P413693	C21orf129	NM_152506	"Homo sapiens chromosome 21 open reading frame 129 (C21orf129), mRNA [NM_152506]"	-0.885586638	11.84256524	-4.568106354	0.000522973	0.027127688	-0.026201628
11522	219	49	17036	0	A_23_P129458	ENST00000328945	ENST00000328945	"Homo sapiens cDNA: FLJ23087 fis, clone LNG06994, highly similar to AF161368 Homo sapiens HSPC105 mRNA. [AK026740]"	-0.889954921	9.398937958	-6.265775269	2.85E-05	0.005064754	2.800478796
11262	214	53	16576	0	A_24_P886336	BC029907	BC029907	"Homo sapiens, clone IMAGE:5175565, mRNA. [BC029907]"	-0.896219274	7.240671456	-6.289873748	2.75E-05	0.005064754	2.837483838
8474	163	9	12618	0	A_24_P313096	TUBGCP3	NM_006322	"Homo sapiens tubulin, gamma complex associated protein 3 (TUBGCP3), mRNA [NM_006322]"	-0.900795915	11.12703816	-7.118027846	7.69E-06	0.00238501	4.055015456
10810	206	31	15908	0	A_32_P200669	THC2408235	THC2408235	Unknown	-0.905632896	7.448317208	-6.349752037	2.50E-05	0.004886619	2.929042637
22822	427	85	33290	0	A_24_P416411	PEX12	NM_000286	"Homo sapiens peroxisomal biogenesis factor 12 (PEX12), mRNA [NM_000286]"	-0.906796668	9.087010732	-9.0637132	5.41E-07	0.000480554	6.526204639
11741	223	55	17360	0	A_23_P77714	CLUAP1	NM_024793	"Homo sapiens clusterin associated protein 1 (CLUAP1), transcript variant 2, mRNA [NM_024793]"	-0.911450908	11.12029057	-4.686134606	0.00042195	0.023944835	0.183386508
12405	235	23	18236	0	A_23_P382081	FLJ23577	NM_144722	"Homo sapiens KPL2 protein (FLJ23577), transcript variant 2, mRNA [NM_144722]"	-0.916799874	7.154821803	-8.305658761	1.45E-06	0.000837616	5.624595705
17067	320	51	24823	0	A_23_P151159	TCHP	NM_032300	"Homo sapiens trichoplein, keratin filament binding (TCHP), mRNA [NM_032300]"	-0.922007785	9.581164084	-4.905211118	0.00028461	0.019046183	0.567765433
10803	206	21	15891	0	A_23_P167269	FLJ11184	NM_018352	"Homo sapiens hypothetical protein FLJ11184 (FLJ11184), mRNA [NM_018352]"	-0.923421797	11.82359824	-3.711578499	0.002597681	0.073521317	-1.588560008
10482	200	40	15462	0	A_23_P202458	ZNF22	NM_006963	"Homo sapiens zinc finger protein 22 (KOX 15) (ZNF22), mRNA [NM_006963]"	-0.926526495	13.63393907	-3.94145354	0.001678132	0.057092717	-1.163640922
5349	106	63	8200	0	A_23_P129778	MKS1	AK000352	"Homo sapiens cDNA FLJ20345 fis, clone HEP13723. [AK000352]"	-0.927447714	9.516632575	-3.962517463	0.001612612	0.055462117	-1.124856627
20215	379	21	29448	0	A_23_P88589	NR2F2	NM_021005	"Homo sapiens nuclear receptor subfamily 2, group F, member 2 (NR2F2), mRNA [NM_021005]"	-0.930128575	14.14454542	-4.443364012	0.000657344	0.03161267	-0.249491424
11809	224	72	17392	0	A_23_P160518	TRIM45	NM_025188	"Homo sapiens tripartite motif-containing 45 (TRIM45), mRNA [NM_025188]"	-0.932649047	8.637880123	-8.673590708	8.91E-07	0.000616327	6.071440586
15781	296	54	22948	0	A_23_P159395	AXIN2	AF078165	"Homo sapiens conductin mRNA, complete cds. [AF078165]"	-0.936546325	9.258923532	-8.06609416	2.00E-06	0.000994521	5.323940886
24178	453	33	35221	0	A_23_P76705	TUBGCP3	NM_006322	"Homo sapiens tubulin, gamma complex associated protein 3 (TUBGCP3), mRNA [NM_006322]"	-0.963207258	9.184493359	-5.292545272	0.000144085	0.012696448	1.231394021
21399	401	58	31224	0	A_24_P38276	FZD1	NM_003505	"Homo sapiens frizzled homolog 1 (Drosophila) (FZD1), mRNA [NM_003505]"	-0.973948494	8.945302076	-7.025717929	8.83E-06	0.00238501	3.924460255
5614	111	25	8601	0	A_23_P217968	SUV420H1	NM_016028	"Homo sapiens suppressor of variegation 4-20 homolog 1 (Drosophila) (SUV420H1), transcript variant 2, mRNA [NM_016028]"	-0.990329668	11.64058141	-4.035815267	0.001404349	0.05102049	-0.990137225
19944	374	11	28962	0	A_32_P203430	ZNF30	NM_194325	"Homo sapiens zinc finger protein 30 (ZNF30), mRNA [NM_194325]"	-0.992482116	9.694495435	-6.507461398	1.95E-05	0.004095083	3.16754329
16577	311	51	24191	0	A_32_P85978	ZNF414	AK074191	"Homo sapiens cDNA FLJ23611 fis, clone ADKA02380. [AK074191]"	-1.000744958	11.54794036	-7.192853554	6.89E-06	0.002272753	4.159909435
10171	194	61	15024	0	A_32_P204691	BC038747	BC038747	Homo sapiens cDNA clone IMAGE:5268658. [BC038747]	-1.005057498	8.71688321	-7.092697425	7.99E-06	0.00238501	4.019317162
13326	252	51	19520	0	A_23_P163402	CYP1A1	NM_000499	"Homo sapiens cytochrome P450, family 1, subfamily A, polypeptide 1 (CYP1A1), mRNA [NM_000499]"	-1.015156263	12.655344	-3.81098275	0.002149391	0.065436511	-1.40447992
20922	392	50	30434	0	A_23_P19802	KIAA1285	NM_015694	"Homo sapiens KIAA1285 protein (KIAA1285), mRNA [NM_015694]"	-1.026450968	11.32734758	-6.161536781	3.37E-05	0.005406511	2.639377574
23094	432	80	33583	0	A_23_P1374	PRKCQ	NM_006257	"Homo sapiens protein kinase C, theta (PRKCQ), mRNA [NM_006257]"	-1.033116986	7.258306654	-9.138026703	4.93E-07	0.000480554	6.610678839
21293	399	58	31067	0	A_32_P152767	FLJ45187	NM_207371	"Homo sapiens hypothetical protein LOC387640 (FLJ45187), mRNA [NM_207371]"	-1.041165089	9.037198624	-3.049154551	0.009283833	0.154685327	-2.817206726
5940	117	11	9042	0	A_23_P301360	ZNF572	NM_152412	"Homo sapiens zinc finger protein 572 (ZNF572), mRNA [NM_152412]"	-1.052620388	9.212080815	-3.268023499	0.006088114	0.121394337	-2.412359309
14704	276	75	21450	0	A_23_P501193	KCNJ16	NM_170741	"Homo sapiens potassium inwardly-rectifying channel, subfamily J, member 16 (KCNJ16), transcript variant 2, mRNA [NM_170741]"	-1.064478401	10.54690395	-4.780252985	0.000356013	0.021898243	0.349281196
441	12	68	800	0	A_23_P413051	NOXO1	NM_144603	"Homo sapiens NADPH oxidase organizer 1 (NOXO1), transcript variant a, mRNA [NM_144603]"	-1.091841011	8.52535216	-4.06687551	0.001324619	0.049002275	-0.933169572
16493	310	11	23964	0	A_24_P618401	CKMT2	AK096014	"Homo sapiens cDNA FLJ38695 fis, clone KIDNE2001897. [AK096014]"	-1.106406485	7.222611012	-3.126728836	0.007994458	0.142387517	-2.674045683
23984	449	77	34990	0	A_32_P181297	ST7OT1	NR_002330	Homo sapiens ST7 overlapping transcript 1 (antisense non-coding RNA) (ST7OT1) on chromosome 7 [NR_002330]	-1.124964031	9.76927831	-8.688474287	8.74E-07	0.000616327	6.089144618
26606	497	26	38622	0	A_23_P97700	TXNIP	NM_006472	"Homo sapiens thioredoxin interacting protein (TXNIP), mRNA [NM_006472]"	-1.129485557	12.90359238	-10.70101734	7.90E-08	0.0001867	8.239801947
18525	348	20	26951	0	A_24_P929946	NP111687	NP111687	GB|L33988.1|AAA74365.1 ORF [NP111687]	-1.136489735	8.429178168	-5.891954853	5.23E-05	0.006762632	2.214942191
26276	491	35	38163	0	A_23_P395426	DIDO1	NM_022105	"Homo sapiens death inducer-obliterator 1 (DIDO1), transcript variant 1, mRNA [NM_022105]"	-1.221995497	10.33806984	-11.95365541	2.11E-08	6.66E-05	9.36419842
9628	184	45	14220	0	A_23_P145247	ZNF187	NM_152736	"Homo sapiens zinc finger protein 187 (ZNF187), transcript variant 3, mRNA [NM_152736]"	-1.623024798	8.466592842	-16.37249571	4.45E-10	1.05E-05	12.36293466
3311	68	68	5220	0	A_23_P405216	ZNF619	NM_173656	"Homo sapiens zinc finger protein 619 (ZNF619), mRNA [NM_173656]"	-1.816231492	7.988366284	-7.25688087	6.27E-06	0.002252202	4.249006046
9715	186	8	14304	0	A_24_P144104	C11orf37	NM_001007543	"Homo sapiens chromosome 11 open reading frame 37 (C11orf37), mRNA [NM_001007543]"	-4.034613109	8.18353307	-3.552647515	0.003521195	0.087871939	-1.883579893
